# Supplementary material for: Circulating inflammatory proteins and osteomyelitis: A bidirectional Mendelian randomization and colocalization analysis
Source: Medicine (Baltimore). 2025 Oct 17;104(42):e44916. doi: 10.1097/MD.0000000000044916 (PMC12537171; doi:10.1097/MD.0000000000044916)
Supplement: Supplementary file 1 [file medi-104-e44916-s001.xls]

## Sheet: Table S1
Table S1 Basic information of exposure data and outcome data
Exposure
91 Circulating inflammatory proteins
GWAS Catalog ID	Name	summaryStatistics
GCST90274758	Eukaryotic translation initiation factor 4E-binding protein 1 levels	http://ftp.ebi.ac.uk/pub/databases/gwas/summary_statistics/GCST90274001-GCST90275000/GCST90274758
GCST90274759	Adenosine Deaminase levels	http://ftp.ebi.ac.uk/pub/databases/gwas/summary_statistics/GCST90274001-GCST90275000/GCST90274759
GCST90274760	Artemin levels	http://ftp.ebi.ac.uk/pub/databases/gwas/summary_statistics/GCST90274001-GCST90275000/GCST90274760
GCST90274761	Axin-1 levels	http://ftp.ebi.ac.uk/pub/databases/gwas/summary_statistics/GCST90274001-GCST90275000/GCST90274761
GCST90274762	beta-nerve growth factor levels	http://ftp.ebi.ac.uk/pub/databases/gwas/summary_statistics/GCST90274001-GCST90275000/GCST90274762
GCST90274763	Caspase 8 levels	http://ftp.ebi.ac.uk/pub/databases/gwas/summary_statistics/GCST90274001-GCST90275000/GCST90274763
GCST90274764	Eotaxin levels	http://ftp.ebi.ac.uk/pub/databases/gwas/summary_statistics/GCST90274001-GCST90275000/GCST90274764
GCST90274765	C-C motif chemokine 19 levels	http://ftp.ebi.ac.uk/pub/databases/gwas/summary_statistics/GCST90274001-GCST90275000/GCST90274765
GCST90274766	C-C motif chemokine 20 levels	http://ftp.ebi.ac.uk/pub/databases/gwas/summary_statistics/GCST90274001-GCST90275000/GCST90274766
GCST90274767	C-C motif chemokine 23 levels	http://ftp.ebi.ac.uk/pub/databases/gwas/summary_statistics/GCST90274001-GCST90275000/GCST90274767
GCST90274768	C-C motif chemokine 25 levels	http://ftp.ebi.ac.uk/pub/databases/gwas/summary_statistics/GCST90274001-GCST90275000/GCST90274768
GCST90274769	C-C motif chemokine 28 levels	http://ftp.ebi.ac.uk/pub/databases/gwas/summary_statistics/GCST90274001-GCST90275000/GCST90274769
GCST90274770	C-C motif chemokine 4 levels	http://ftp.ebi.ac.uk/pub/databases/gwas/summary_statistics/GCST90274001-GCST90275000/GCST90274770
GCST90274771	Natural killer cell receptor 2B4 levels	http://ftp.ebi.ac.uk/pub/databases/gwas/summary_statistics/GCST90274001-GCST90275000/GCST90274771
GCST90274772	CD40L receptor levels	http://ftp.ebi.ac.uk/pub/databases/gwas/summary_statistics/GCST90274001-GCST90275000/GCST90274772
GCST90274773	T-cell surface glycoprotein CD5 levels	http://ftp.ebi.ac.uk/pub/databases/gwas/summary_statistics/GCST90274001-GCST90275000/GCST90274773
GCST90274774	T-cell surface glycoprotein CD6 isoform levels	http://ftp.ebi.ac.uk/pub/databases/gwas/summary_statistics/GCST90274001-GCST90275000/GCST90274774
GCST90274775	CUB domain-containing protein 1 levels	http://ftp.ebi.ac.uk/pub/databases/gwas/summary_statistics/GCST90274001-GCST90275000/GCST90274775
GCST90274776	Macrophage colony-stimulating factor 1 levels	http://ftp.ebi.ac.uk/pub/databases/gwas/summary_statistics/GCST90274001-GCST90275000/GCST90274776
GCST90274777	Cystatin D levels	http://ftp.ebi.ac.uk/pub/databases/gwas/summary_statistics/GCST90274001-GCST90275000/GCST90274777
GCST90274778	Fractalkine levels	http://ftp.ebi.ac.uk/pub/databases/gwas/summary_statistics/GCST90274001-GCST90275000/GCST90274778
GCST90274779	C-X-C motif chemokine 1 levels	http://ftp.ebi.ac.uk/pub/databases/gwas/summary_statistics/GCST90274001-GCST90275000/GCST90274779
GCST90274780	C-X-C motif chemokine 10 levels	http://ftp.ebi.ac.uk/pub/databases/gwas/summary_statistics/GCST90274001-GCST90275000/GCST90274780
GCST90274781	C-X-C motif chemokine 11 levels	http://ftp.ebi.ac.uk/pub/databases/gwas/summary_statistics/GCST90274001-GCST90275000/GCST90274781
GCST90274782	C-X-C motif chemokine 5 levels	http://ftp.ebi.ac.uk/pub/databases/gwas/summary_statistics/GCST90274001-GCST90275000/GCST90274782
GCST90274783	C-X-C motif chemokine 6 levels	http://ftp.ebi.ac.uk/pub/databases/gwas/summary_statistics/GCST90274001-GCST90275000/GCST90274783
GCST90274784	C-X-C motif chemokine 9 levels	http://ftp.ebi.ac.uk/pub/databases/gwas/summary_statistics/GCST90274001-GCST90275000/GCST90274784
GCST90274785	Delta and Notch-like epidermal growth factor-related receptor levels	http://ftp.ebi.ac.uk/pub/databases/gwas/summary_statistics/GCST90274001-GCST90275000/GCST90274785
GCST90274786	Protein S100-A12 levels	http://ftp.ebi.ac.uk/pub/databases/gwas/summary_statistics/GCST90274001-GCST90275000/GCST90274786
GCST90274787	Fibroblast growth factor 19 levels	http://ftp.ebi.ac.uk/pub/databases/gwas/summary_statistics/GCST90274001-GCST90275000/GCST90274787
GCST90274788	Fibroblast growth factor 21 levels	http://ftp.ebi.ac.uk/pub/databases/gwas/summary_statistics/GCST90274001-GCST90275000/GCST90274788
GCST90274789	Fibroblast growth factor 23 levels	http://ftp.ebi.ac.uk/pub/databases/gwas/summary_statistics/GCST90274001-GCST90275000/GCST90274789
GCST90274790	Fibroblast growth factor 5 levels	http://ftp.ebi.ac.uk/pub/databases/gwas/summary_statistics/GCST90274001-GCST90275000/GCST90274790
GCST90274791	Fms-related tyrosine kinase 3 ligand levels	http://ftp.ebi.ac.uk/pub/databases/gwas/summary_statistics/GCST90274001-GCST90275000/GCST90274791
GCST90274792	Glial cell line-derived neurotrophic factor levels	http://ftp.ebi.ac.uk/pub/databases/gwas/summary_statistics/GCST90274001-GCST90275000/GCST90274792
GCST90274793	Hepatocyte growth factor levels	http://ftp.ebi.ac.uk/pub/databases/gwas/summary_statistics/GCST90274001-GCST90275000/GCST90274793
GCST90274794	Interferon gamma levels	http://ftp.ebi.ac.uk/pub/databases/gwas/summary_statistics/GCST90274001-GCST90275000/GCST90274794
GCST90274795	Interleukin-10 levels	http://ftp.ebi.ac.uk/pub/databases/gwas/summary_statistics/GCST90274001-GCST90275000/GCST90274795
GCST90274796	Interleukin-10 receptor subunit alpha levels	http://ftp.ebi.ac.uk/pub/databases/gwas/summary_statistics/GCST90274001-GCST90275000/GCST90274796
GCST90274797	Interleukin-10 receptor subunit beta levels	http://ftp.ebi.ac.uk/pub/databases/gwas/summary_statistics/GCST90274001-GCST90275000/GCST90274797
GCST90274798	Interleukin-12 subunit beta levels	http://ftp.ebi.ac.uk/pub/databases/gwas/summary_statistics/GCST90274001-GCST90275000/GCST90274798
GCST90274799	Interleukin-13 levels	http://ftp.ebi.ac.uk/pub/databases/gwas/summary_statistics/GCST90274001-GCST90275000/GCST90274799
GCST90274800	Interleukin-15 receptor subunit alpha levels	http://ftp.ebi.ac.uk/pub/databases/gwas/summary_statistics/GCST90274001-GCST90275000/GCST90274800
GCST90274801	Interleukin-17A levels	http://ftp.ebi.ac.uk/pub/databases/gwas/summary_statistics/GCST90274001-GCST90275000/GCST90274801
GCST90274802	Interleukin-17C levels	http://ftp.ebi.ac.uk/pub/databases/gwas/summary_statistics/GCST90274001-GCST90275000/GCST90274802
GCST90274803	Interleukin-18 levels	http://ftp.ebi.ac.uk/pub/databases/gwas/summary_statistics/GCST90274001-GCST90275000/GCST90274803
GCST90274804	interleukin-18 receptor 1 levels	http://ftp.ebi.ac.uk/pub/databases/gwas/summary_statistics/GCST90274001-GCST90275000/GCST90274804
GCST90274805	Interleukin-1-alpha levels	http://ftp.ebi.ac.uk/pub/databases/gwas/summary_statistics/GCST90274001-GCST90275000/GCST90274805
GCST90274806	Interleukin-2 levels	http://ftp.ebi.ac.uk/pub/databases/gwas/summary_statistics/GCST90274001-GCST90275000/GCST90274806
GCST90274807	Interleukin-20 levels	http://ftp.ebi.ac.uk/pub/databases/gwas/summary_statistics/GCST90274001-GCST90275000/GCST90274807
GCST90274808	Interleukin-20 receptor subunit alpha levels	http://ftp.ebi.ac.uk/pub/databases/gwas/summary_statistics/GCST90274001-GCST90275000/GCST90274808
GCST90274809	Interleukin-22 receptor subunit alpha-1 levels	http://ftp.ebi.ac.uk/pub/databases/gwas/summary_statistics/GCST90274001-GCST90275000/GCST90274809
GCST90274810	Interleukin-24 levels	http://ftp.ebi.ac.uk/pub/databases/gwas/summary_statistics/GCST90274001-GCST90275000/GCST90274810
GCST90274811	Interleukin-2 receptor subunit beta levels	http://ftp.ebi.ac.uk/pub/databases/gwas/summary_statistics/GCST90274001-GCST90275000/GCST90274811
GCST90274812	Interleukin-33 levels	http://ftp.ebi.ac.uk/pub/databases/gwas/summary_statistics/GCST90274001-GCST90275000/GCST90274812
GCST90274813	Interleukin-4 levels	http://ftp.ebi.ac.uk/pub/databases/gwas/summary_statistics/GCST90274001-GCST90275000/GCST90274813
GCST90274814	Interleukin-5 levels	http://ftp.ebi.ac.uk/pub/databases/gwas/summary_statistics/GCST90274001-GCST90275000/GCST90274814
GCST90274815	Interleukin-6 levels	http://ftp.ebi.ac.uk/pub/databases/gwas/summary_statistics/GCST90274001-GCST90275000/GCST90274815
GCST90274816	Interleukin-7 levels	http://ftp.ebi.ac.uk/pub/databases/gwas/summary_statistics/GCST90274001-GCST90275000/GCST90274816
GCST90274817	Interleukin-8 levels	http://ftp.ebi.ac.uk/pub/databases/gwas/summary_statistics/GCST90274001-GCST90275000/GCST90274817
GCST90274818	Latency-associated peptide transforming growth factor beta 1 levels	http://ftp.ebi.ac.uk/pub/databases/gwas/summary_statistics/GCST90274001-GCST90275000/GCST90274818
GCST90274819	Leukemia inhibitory factor levels	http://ftp.ebi.ac.uk/pub/databases/gwas/summary_statistics/GCST90274001-GCST90275000/GCST90274819
GCST90274820	Leukemia inhibitory factor receptor levels	http://ftp.ebi.ac.uk/pub/databases/gwas/summary_statistics/GCST90274001-GCST90275000/GCST90274820
GCST90274821	Monocyte chemoattractant protein-1 levels	http://ftp.ebi.ac.uk/pub/databases/gwas/summary_statistics/GCST90274001-GCST90275000/GCST90274821
GCST90274822	Monocyte chemoattractant protein 2 levels	http://ftp.ebi.ac.uk/pub/databases/gwas/summary_statistics/GCST90274001-GCST90275000/GCST90274822
GCST90274823	Monocyte chemoattractant protein-3 levels	http://ftp.ebi.ac.uk/pub/databases/gwas/summary_statistics/GCST90274001-GCST90275000/GCST90274823
GCST90274824	Monocyte chemoattractant protein-4 levels	http://ftp.ebi.ac.uk/pub/databases/gwas/summary_statistics/GCST90274001-GCST90275000/GCST90274824
GCST90274825	Macrophage inflammatory protein 1a levels	http://ftp.ebi.ac.uk/pub/databases/gwas/summary_statistics/GCST90274001-GCST90275000/GCST90274825
GCST90274826	Matrix metalloproteinase-1 levels	http://ftp.ebi.ac.uk/pub/databases/gwas/summary_statistics/GCST90274001-GCST90275000/GCST90274826
GCST90274827	Matrix metalloproteinase-10 levels	http://ftp.ebi.ac.uk/pub/databases/gwas/summary_statistics/GCST90274001-GCST90275000/GCST90274827
GCST90274828	Neurturin levels	http://ftp.ebi.ac.uk/pub/databases/gwas/summary_statistics/GCST90274001-GCST90275000/GCST90274828
GCST90274829	Neurotrophin-3 levels	http://ftp.ebi.ac.uk/pub/databases/gwas/summary_statistics/GCST90274001-GCST90275000/GCST90274829
GCST90274830	Osteoprotegerin levels	http://ftp.ebi.ac.uk/pub/databases/gwas/summary_statistics/GCST90274001-GCST90275000/GCST90274830
GCST90274831	Oncostatin-M levels	http://ftp.ebi.ac.uk/pub/databases/gwas/summary_statistics/GCST90274001-GCST90275000/GCST90274831
GCST90274832	Programmed cell death 1 ligand 1 levels	http://ftp.ebi.ac.uk/pub/databases/gwas/summary_statistics/GCST90274001-GCST90275000/GCST90274832
GCST90274833	Stem cell factor levels	http://ftp.ebi.ac.uk/pub/databases/gwas/summary_statistics/GCST90274001-GCST90275000/GCST90274833
GCST90274834	SIR2-like protein 2 levels	http://ftp.ebi.ac.uk/pub/databases/gwas/summary_statistics/GCST90274001-GCST90275000/GCST90274834
GCST90274835	Signaling lymphocytic activation molecule levels	http://ftp.ebi.ac.uk/pub/databases/gwas/summary_statistics/GCST90274001-GCST90275000/GCST90274835
GCST90274836	Sulfotransferase 1A1 levels	http://ftp.ebi.ac.uk/pub/databases/gwas/summary_statistics/GCST90274001-GCST90275000/GCST90274836
GCST90274837	STAM binding protein levels	http://ftp.ebi.ac.uk/pub/databases/gwas/summary_statistics/GCST90274001-GCST90275000/GCST90274837
GCST90274838	Transforming growth factor-alpha levels	http://ftp.ebi.ac.uk/pub/databases/gwas/summary_statistics/GCST90274001-GCST90275000/GCST90274838
GCST90274839	Tumor necrosis factor levels	http://ftp.ebi.ac.uk/pub/databases/gwas/summary_statistics/GCST90274001-GCST90275000/GCST90274839
GCST90274840	TNF-beta levels	http://ftp.ebi.ac.uk/pub/databases/gwas/summary_statistics/GCST90274001-GCST90275000/GCST90274840
GCST90274841	Tumor necrosis factor receptor superfamily member 9 levels	http://ftp.ebi.ac.uk/pub/databases/gwas/summary_statistics/GCST90274001-GCST90275000/GCST90274841
GCST90274842	Tumor necrosis factor ligand superfamily member 14 levels	http://ftp.ebi.ac.uk/pub/databases/gwas/summary_statistics/GCST90274001-GCST90275000/GCST90274842
GCST90274843	TNF-related apoptosis-inducing ligand levels	http://ftp.ebi.ac.uk/pub/databases/gwas/summary_statistics/GCST90274001-GCST90275000/GCST90274843
GCST90274844	TNF-related activation-induced cytokine levels	http://ftp.ebi.ac.uk/pub/databases/gwas/summary_statistics/GCST90274001-GCST90275000/GCST90274844
GCST90274845	Thymic stromal lymphopoietin levels	http://ftp.ebi.ac.uk/pub/databases/gwas/summary_statistics/GCST90274001-GCST90275000/GCST90274845
GCST90274846	Tumor necrosis factor ligand superfamily member 12 levels	http://ftp.ebi.ac.uk/pub/databases/gwas/summary_statistics/GCST90274001-GCST90275000/GCST90274846
GCST90274847	Urokinase-type plasminogen activator levels	http://ftp.ebi.ac.uk/pub/databases/gwas/summary_statistics/GCST90274001-GCST90275000/GCST90274847
GCST90274848	Vascular endothelial growth factor A levels	http://ftp.ebi.ac.uk/pub/databases/gwas/summary_statistics/GCST90274001-GCST90275000/GCST90274848
Outcome	Consortium	Number of cases	Number of controls	Samplesize	Population
osteomyelitis	FinnGen consortium	1881	391037	392918	European

## Sheet: Table S2
Table S2. Details of forward mendelian randomization (snp p< 5 × 10−6)
Select snp p < 1 × 10⁻⁵, clump_kb = 10,000, clump_r2 = 0.001
	SNP	chr.exposure	pos.exposure	effect_allele.exposure	other_allele.exposure	beta.exposure	se.exposure	eaf.exposure	pval.exposure	samplesize.exposure	exposure	mr_keep.exposure	pval_origin.exposure	id.exposure	chr	pos	effect_allele	other_allele	eaf	beta	se	pval	samplesize	Phenotype	trait		Abbreviations:
1	rs10122155	9	2782458	A	G	0.053	0.0116	0.5222	4.9e-06	14732	GCST90274848.csv	TRUE	reported	JtgPWL	9	2782458	G	A	0.438543	0.0173146	0.0330188	0.600011	385801	Osteomyelitis	Osteomyelitis		beta	effect size
2	rs10822155	10	65071215	A	C	0.0838	0.0117	0.4155	7.93e-13	14744	GCST90274848.csv	TRUE	reported	JtgPWL	10	63311455	A	C	0.384467	0.0128879	0.0337279	0.702377	385801	Osteomyelitis	Osteomyelitis		se	standard error of effect size
3	rs114181608	6	43917490	T	C	0.2027	0.0301	0.9452	1.65e-11	14296	GCST90274848.csv	TRUE	reported	JtgPWL	6	43949753	C	T	0.0461188	0.103927	0.0799557	0.193668	385801	Osteomyelitis	Osteomyelitis		pval/p	pvalue
4	rs114694170	5	88180196	T	C	-0.1625	0.0267	0.9462	1.16e-09	14728	GCST90274848.csv	TRUE	reported	JtgPWL	5	88884379	C	T	0.0562254	0.00645034	0.0711448	0.927759	385801	Osteomyelitis	Osteomyelitis		Q	Q statistic
5	rs115245427	1	201423401	A	G	-0.2204	0.0483	0.0257	5.04e-06	14738	GCST90274848.csv	TRUE	reported	JtgPWL	1	201454273	A	G	0.00981917	-0.230665	0.168531	0.171098	385801	Osteomyelitis	Osteomyelitis		df	degrees of freedom
6	rs11752787	6	43884197	A	C	-0.148	0.033	0.0365	7.3e-06	14738	GCST90274848.csv	TRUE	reported	JtgPWL	6	43916460	A	C	0.0109415	0.0233657	0.156293	0.881159	385801	Osteomyelitis	Osteomyelitis		SNP	Single nucleotide polymorphism
7	rs11754201	6	43921756	T	C	-0.2246	0.0367	0.0384	9.36e-10	14721	GCST90274848.csv	TRUE	reported	JtgPWL	6	43954019	T	C	0.0174133	-0.177398	0.12738	0.163721	385801	Osteomyelitis	Osteomyelitis		R2	Explained Variance
8	rs117976551	8	73592332	C	G	-0.2163	0.0449	0.9739	1.45e-06	13809	GCST90274848.csv	TRUE	reported	JtgPWL	8	72680097	G	C	0.014355	-0.432836	0.158733	0.00639484	385801	Osteomyelitis	Osteomyelitis		pos	Position
9	rs11953790	5	117371187	T	C	-0.1842	0.0374	0.028	8.43e-07	14730	GCST90274848.csv	TRUE	reported	JtgPWL	5	118035492	T	C	0.010773	0.265194	0.159751	0.0969036	385801	Osteomyelitis	Osteomyelitis		chr	Chromosome
10	rs11965885	6	43693094	T	G	-0.059	0.0122	0.5802	1.32e-06	14295	GCST90274848.csv	TRUE	reported	JtgPWL	6	43725357	T	G	0.584633	0.00743873	0.0334506	0.824018	385801	Osteomyelitis	Osteomyelitis		eaf	Frequency of the effect allele in 1000 Genomes Project
11	rs1203834	16	231541	T	C	0.1174	0.0253	0.069	3.48e-06	13232	GCST90274848.csv	TRUE	reported	JtgPWL	16	181542	T	C	0.0817726	0.0557499	0.0601046	0.353641	385801	Osteomyelitis	Osteomyelitis		MR	Mendelian randomization
12	rs1208181	7	144108520	T	C	-0.079	0.0166	0.8309	1.95e-06	12855	GCST90274848.csv	TRUE	reported	JtgPWL	7	144411427	C	T	0.164921	-0.00441548	0.0442464	0.920509	385801	Osteomyelitis	Osteomyelitis		ncase	Number of case
13	rs1230018	4	100169987	A	G	0.0775	0.0165	0.1576	2.64e-06	14744	GCST90274848.csv	TRUE	reported	JtgPWL	4	99248830	A	G	0.125306	0.074867	0.0496863	0.131863	385801	Osteomyelitis	Osteomyelitis		ncontrol	Number of control
14	rs12524926	6	43948873	T	C	-0.1407	0.0148	0.2093	1.97e-21	14296	GCST90274848.csv	TRUE	reported	JtgPWL	6	43981136	T	C	0.204187	-0.0414636	0.0408008	0.309512	385801	Osteomyelitis	Osteomyelitis
15	rs1256278	1	21982702	A	G	0.0514	0.0116	0.4743	9.38e-06	14742	GCST90274848.csv	TRUE	reported	JtgPWL	1	21656209	G	A	0.48126	-0.0724199	0.0328587	0.0275258	385801	Osteomyelitis	Osteomyelitis
16	rs12784822	10	104076091	A	G	-0.3266	0.0715	0.0091	4.93e-06	14296	GCST90274848.csv	TRUE	reported	JtgPWL	10	102316334	A	G	0.0091378	0.236006	0.171408	0.168555	385801	Osteomyelitis	Osteomyelitis
17	rs138648222	13	29335624	C	G	0.1981	0.0397	0.0248	6.04e-07	14739	GCST90274848.csv	TRUE	reported	JtgPWL	13	28761487	C	G	0.0137996	-0.133004	0.141819	0.348324	385801	Osteomyelitis	Osteomyelitis
18	rs143200184	6	43905771	A	G	-0.2685	0.0501	0.0231	8.36e-08	13809	GCST90274848.csv	TRUE	reported	JtgPWL	6	43938034	A	G	0.0070225	-0.107668	0.200211	0.590734	385801	Osteomyelitis	Osteomyelitis
19	rs143420877	8	51696312	T	C	0.1357	0.0304	0.039	8.05e-06	14737	GCST90274848.csv	TRUE	reported	JtgPWL	8	50783752	T	C	0.0327069	0.124108	0.0923801	0.179127	385801	Osteomyelitis	Osteomyelitis
20	rs144037665	13	77462624	A	C	-0.2779	0.0603	0.9871	4.05e-06	11969	GCST90274848.csv	TRUE	reported	JtgPWL	13	76888489	C	A	0.00857358	-0.222636	0.178871	0.213252	385801	Osteomyelitis	Osteomyelitis
21	rs145703410	9	3020960	T	C	-0.2475	0.0539	0.0153	4.39e-06	14296	GCST90274848.csv	TRUE	reported	JtgPWL	9	3020960	T	C	0.0219089	-0.0776731	0.114077	0.495946	385801	Osteomyelitis	Osteomyelitis
22	rs145846107	12	75261276	T	C	0.2736	0.0582	0.0162	2.59e-06	13422	GCST90274848.csv	TRUE	reported	JtgPWL	12	74867496	T	C	0.00391557	0.180841	0.27228	0.50658	385801	Osteomyelitis	Osteomyelitis
23	rs148430448	10	65864651	T	C	0.1901	0.0429	0.0289	9.37e-06	14296	GCST90274848.csv	TRUE	reported	JtgPWL	10	64104890	T	C	0.0301025	-0.0661778	0.0980114	0.499545	385801	Osteomyelitis	Osteomyelitis
24	rs16883415	5	54043585	T	C	-0.22	0.0457	0.9797	1.48e-06	14744	GCST90274848.csv	TRUE	reported	JtgPWL	5	54747757	C	T	0.013792	-0.0219313	0.142291	0.877507	385801	Osteomyelitis	Osteomyelitis
25	rs1776721	6	43890983	T	G	-0.119	0.0125	0.3182	1.73e-21	14726	GCST90274848.csv	TRUE	reported	JtgPWL	6	43923246	T	G	0.296426	0.0260113	0.0360532	0.470621	385801	Osteomyelitis	Osteomyelitis
26	rs1877480	9	2658311	T	C	-0.0853	0.0168	0.1577	3.83e-07	14296	GCST90274848.csv	TRUE	reported	JtgPWL	9	2658311	T	C	0.102616	0.0285354	0.0543738	0.599722	385801	Osteomyelitis	Osteomyelitis
27	rs2050256	1	32204683	A	G	-0.0734	0.0152	0.8126	1.37e-06	14739	GCST90274848.csv	TRUE	reported	JtgPWL	1	31739082	G	A	0.219349	-0.10087	0.0399181	0.0115061	385801	Osteomyelitis	Osteomyelitis
28	rs2219143	9	2622278	A	G	-0.0685	0.0127	0.4102	6.9e-08	14296	GCST90274848.csv	TRUE	reported	JtgPWL	9	2622278	A	G	0.415873	-0.0472508	0.0337282	0.161235	385801	Osteomyelitis	Osteomyelitis
29	rs2618756	4	94898971	A	C	-0.0552	0.0117	0.5374	2.38e-06	14731	GCST90274848.csv	TRUE	reported	JtgPWL	4	93977820	A	C	0.513418	-0.0991169	0.0325438	0.00232183	385801	Osteomyelitis	Osteomyelitis
30	rs34536806	11	95274487	T	G	0.0992	0.0208	0.9024	1.85e-06	14296	GCST90274848.csv	TRUE	reported	JtgPWL	11	95541323	G	T	0.0710665	0.0644622	0.0644629	0.317316	385801	Osteomyelitis	Osteomyelitis
31	rs349853	4	132813569	A	G	0.0815	0.0182	0.1816	7.53e-06	12412	GCST90274848.csv	TRUE	reported	JtgPWL	4	131892414	G	A	0.852414	0.00751208	0.0466973	0.872198	385801	Osteomyelitis	Osteomyelitis
32	rs4875579	8	5413008	C	G	-0.0741	0.0158	0.8345	2.73e-06	14296	GCST90274848.csv	TRUE	reported	JtgPWL	8	5555486	G	C	0.161559	0.0254543	0.0448877	0.57067	385801	Osteomyelitis	Osteomyelitis
33	rs58275135	6	43944238	A	G	-0.184	0.029	0.9537	2.23e-10	14737	GCST90274848.csv	TRUE	reported	JtgPWL	6	43976501	G	A	0.0367785	0.0186886	0.0875424	0.830952	385801	Osteomyelitis	Osteomyelitis
34	rs61066542	3	183944023	A	G	-0.1808	0.0397	0.9708	5.26e-06	11981	GCST90274848.csv	TRUE	reported	JtgPWL	3	184226235	G	A	0.0132669	-0.224295	0.142182	0.114676	385801	Osteomyelitis	Osteomyelitis
35	rs61818787	1	190376438	T	C	-0.0759	0.0148	0.8114	2.92e-07	14732	GCST90274848.csv	TRUE	reported	JtgPWL	1	190407308	C	T	0.246214	-0.0176713	0.0382483	0.64407	385801	Osteomyelitis	Osteomyelitis
36	rs62401205	6	43855489	A	C	-0.2112	0.0333	0.0429	2.26e-10	14296	GCST90274848.csv	TRUE	reported	JtgPWL	6	43887752	A	C	0.0665899	-0.0128331	0.0669427	0.847975	385801	Osteomyelitis	Osteomyelitis
37	rs62401254	6	43934803	C	G	-0.2469	0.0221	0.0841	5.59e-29	14727	GCST90274848.csv	TRUE	reported	JtgPWL	6	43967066	C	G	0.0859751	-0.126504	0.0592121	0.0326415	385801	Osteomyelitis	Osteomyelitis
38	rs62496673	8	19627714	T	C	-0.0579	0.0129	0.2957	7.18e-06	14728	GCST90274848.csv	TRUE	reported	JtgPWL	8	19770203	T	C	0.292764	0.0195404	0.0362574	0.589932	385801	Osteomyelitis	Osteomyelitis
39	rs6475938	9	2687795	A	T	0.1344	0.0125	0.542	5.8e-27	12412	GCST90274848.csv	TRUE	reported	JtgPWL	9	2687795	T	A	0.467249	-0.0125723	0.0329722	0.70298	385801	Osteomyelitis	Osteomyelitis
40	rs6582666	12	46909886	C	G	-0.1288	0.0265	0.9341	1.17e-06	11791	GCST90274848.csv	TRUE	reported	JtgPWL	12	46516103	G	C	0.0600017	0.0148263	0.0694817	0.831027	385801	Osteomyelitis	Osteomyelitis
41	rs6993770	8	106581528	A	T	0.1231	0.0134	0.7319	4.06e-20	14296	GCST90274848.csv	TRUE	reported	JtgPWL	8	105569300	T	A	0.223084	0.0392536	0.0396011	0.321576	385801	Osteomyelitis	Osteomyelitis
42	rs72863966	6	43872093	A	C	-0.0836	0.0139	0.2736	1.81e-09	14295	GCST90274848.csv	TRUE	reported	JtgPWL	6	43904356	A	C	0.338464	-0.0235429	0.0349869	0.501006	385801	Osteomyelitis	Osteomyelitis
43	rs73420201	6	43913175	A	G	0.1919	0.0327	0.0393	4.4e-09	14725	GCST90274848.csv	TRUE	reported	JtgPWL	6	43945438	A	G	0.047956	0.0270673	0.0779357	0.728363	385801	Osteomyelitis	Osteomyelitis
44	rs74602692	8	6580314	T	G	-0.2159	0.0468	0.9804	3.96e-06	14741	GCST90274848.csv	TRUE	reported	JtgPWL	8	6722793	G	T	0.0394702	-0.0390473	0.0853932	0.647481	385801	Osteomyelitis	Osteomyelitis
45	rs75116661	6	43925775	A	C	-0.2527	0.0215	0.9007	6.78e-32	14296	GCST90274848.csv	TRUE	reported	JtgPWL	6	43958038	C	A	0.0580131	0.0349544	0.0713759	0.624331	385801	Osteomyelitis	Osteomyelitis
46	rs75756626	16	26100468	A	C	0.0997	0.0225	0.0763	9.37e-06	14726	GCST90274848.csv	TRUE	reported	JtgPWL	16	26089147	A	C	0.0369481	-0.0659342	0.0864615	0.445712	385801	Osteomyelitis	Osteomyelitis
47	rs7688836	4	94769686	A	G	-0.0685	0.0145	0.2065	2.31e-06	14742	GCST90274848.csv	TRUE	reported	JtgPWL	4	93848535	A	G	0.213227	-0.00905695	0.0401882	0.821696	385801	Osteomyelitis	Osteomyelitis
48	rs77998976	11	19408337	A	G	0.1842	0.0415	0.9765	9.06e-06	13870	GCST90274848.csv	TRUE	reported	JtgPWL	11	19386790	G	A	0.00617989	0.293909	0.206291	0.154235	385801	Osteomyelitis	Osteomyelitis
49	rs7808444	7	68565319	A	C	-0.0628	0.0137	0.6119	4.56e-06	14296	GCST90274848.csv	TRUE	reported	JtgPWL	7	69100332	A	C	0.543743	-0.0198114	0.0335321	0.554641	385801	Osteomyelitis	Osteomyelitis
50	rs78135777	6	43933264	A	G	0.359	0.0253	0.081	1.06e-45	14296	GCST90274848.csv	TRUE	reported	JtgPWL	6	43965527	A	G	0.0885972	0.0793654	0.0596084	0.183043	385801	Osteomyelitis	Osteomyelitis
51	rs79873186	6	43940952	A	G	-0.2719	0.0334	0.0445	3.93e-16	14296	GCST90274848.csv	TRUE	reported	JtgPWL	6	43973215	A	G	0.0571578	-0.281151	0.0774147	0.000281495	385801	Osteomyelitis	Osteomyelitis
52	rs79939896	6	43936069	A	G	0.1639	0.0332	0.9615	7.94e-07	14742	GCST90274848.csv	TRUE	reported	JtgPWL	6	43968332	G	A	0.0416886	-0.0446883	0.0837193	0.593488	385801	Osteomyelitis	Osteomyelitis
53	rs80075573	6	43924058	A	T	0.2463	0.0222	0.0824	1.33e-28	14735	GCST90274848.csv	TRUE	reported	JtgPWL	6	43956321	A	T	0.0597133	-0.0468573	0.0695915	0.500743	385801	Osteomyelitis	Osteomyelitis
54	rs844294	6	43900707	T	C	0.0716	0.0116	0.5072	6.73e-10	14724	GCST90274848.csv	TRUE	reported	JtgPWL	6	43932970	C	T	0.451264	0.0438585	0.0330747	0.184825	385801	Osteomyelitis	Osteomyelitis
55	rs9349270	6	44043492	A	C	0.1055	0.0188	0.1166	2e-08	14296	GCST90274848.csv	TRUE	reported	JtgPWL	6	44075755	A	C	0.0957319	0.0166238	0.0561919	0.767353	385801	Osteomyelitis	Osteomyelitis
56	rs9369434	6	43918407	T	C	-0.3686	0.012	0.4233	1e-200	14295	GCST90274848.csv	TRUE	reported	JtgPWL	6	43950670	T	C	0.468566	-0.017097	0.0332586	0.607209	385801	Osteomyelitis	Osteomyelitis
57	rs9369440	6	44002373	T	C	-0.0822	0.0149	0.2909	3.45e-08	11345	GCST90274848.csv	TRUE	reported	JtgPWL	6	44034636	T	C	0.291557	-0.0198686	0.0361739	0.582831	385801	Osteomyelitis	Osteomyelitis
58	rs9462937	6	43846430	T	G	0.0692	0.0146	0.2661	2.14e-06	14296	GCST90274848.csv	TRUE	reported	JtgPWL	6	43878693	T	G	0.22415	0.00684461	0.0399106	0.863832	385801	Osteomyelitis	Osteomyelitis
59	rs9472184	6	43940269	A	G	-0.0602	0.0124	0.5217	1.2e-06	14296	GCST90274848.csv	TRUE	reported	JtgPWL	6	43972532	G	A	0.542242	0.0172206	0.0328945	0.60062	385801	Osteomyelitis	Osteomyelitis
60	rs9603455	13	39431945	T	C	0.1461	0.0327	0.966	7.9e-06	14743	GCST90274848.csv	TRUE	reported	JtgPWL	13	38857808	C	T	0.0306779	0.0370778	0.0947858	0.695668	385801	Osteomyelitis	Osteomyelitis
61	rs9893371	17	46657862	A	C	0.142	0.0319	0.9646	8.53e-06	14742	GCST90274848.csv	TRUE	reported	JtgPWL	17	48580500	C	A	0.0131694	0.256902	0.14214	0.0707034	385801	Osteomyelitis	Osteomyelitis

## Sheet: Table S3
Table S3.Results of forward mendelian randomization analysis between 91 inflammatory proteins and OM (snp p < 1 × 10⁻⁵)
outcome	exposure	nsnp	b_MR.Egger	se_MR.Egger	pval_MR.Egger	estimate_MR.Egger	b_Weighted.median	se_Weighted.median	pval_Weighted.median	estimate_Weighted.median	b_Inverse.variance.weighted.	se_Inverse.variance.weighted.	pval_Inverse.variance.weighted.	fdr_Inverse.variance.weighted.	estimate_Inverse.variance.weighted.	b_Weighted.mode	se_Weighted.mode	pval_Weighted.mode	estimate_Weighted.mode	b_Simple.mode	se_Simple.mode	pval_Simple.mode	estimate_Simple.mode	correct_causal_direction	steiger_pval	Value_Power	F	R2	Q_Inverse.variance.weighted	Q_df_Inverse.variance.weighted	Q_pval_Inverse.variance.weighted	egger_intercept	se	pval	outliers	global_test_p
Osteomyelitis	GCST90274758.csv	20	-0.321454	0.300342	0.298631	0.73 (0.40-1.31)	-0.145758	0.154126	0.344299	0.86 (0.64-1.17)	-0.0890708	0.111985	0.426391	0.760816	0.91 (0.73-1.14)	-0.172019	0.195578	0.390095	0.84 (0.57-1.24)	-0.373858	0.265717	0.175582	0.69 (0.41-1.16)	TRUE	1.2375e-116	16479.2	28.4014	0.0409621	13.3928	19	0.817868	0.0225513	0.0270446	0.41529	NA	0.836
Osteomyelitis	GCST90274759.csv	46	-0.116115	0.073517	0.1214	0.89 (0.77-1.03)	-0.154616	0.0745087	0.0379737	0.86 (0.74-0.99)	-0.20919	0.0497735	2.63587e-05	0.00239864	0.81 (0.74-0.89)	-0.164782	0.0684397	0.020215	0.85 (0.74-0.97)	-0.164782	0.142375	0.253224	0.85 (0.64-1.12)	TRUE	0	118125	75.4516	0.234407	39.7523	45	0.69329	-0.0194257	0.0112922	0.0924102	NA	0.716
Osteomyelitis	GCST90274760.csv	35	-0.0675771	0.147558	0.649975	0.93 (0.70-1.25)	-0.103405	0.130761	0.429061	0.90 (0.70-1.17)	0.0109031	0.0790613	0.890314	0.929573	1.01 (0.87-1.18)	-0.0865406	0.165126	0.603617	0.92 (0.66-1.27)	-0.120715	0.238594	0.616162	0.89 (0.56-1.41)	TRUE	1.36138e-157	28248.2	21.419	0.0682221	34.7627	34	0.431478	0.0107707	0.0169582	0.529721	NA	0.45
Osteomyelitis	GCST90274761.csv	14	-0.228759	0.430199	0.604604	0.80 (0.34-1.85)	0.298202	0.201544	0.138983	1.35 (0.91-2.00)	0.157329	0.144267	0.275478	0.688164	1.17 (0.88-1.55)	0.400441	0.296026	0.199204	1.49 (0.84-2.67)	0.417013	0.31841	0.21298	1.52 (0.81-2.83)	TRUE	4.55024e-63	10829.5	22.0546	0.0273013	17.4265	13	0.180532	0.0392609	0.0403004	0.349184	NA	0.211
Osteomyelitis	GCST90274762.csv	41	-0.385266	0.227124	0.0978021	0.68 (0.44-1.06)	-0.235885	0.137838	0.0870228	0.79 (0.60-1.03)	-0.160626	0.0933063	0.0851619	0.458029	0.85 (0.71-1.02)	-0.270323	0.239595	0.265935	0.76 (0.48-1.22)	-0.270323	0.276038	0.333319	0.76 (0.44-1.31)	TRUE	2.05794e-194	28321.8	23.0221	0.0683875	42.5216	40	0.362999	0.023342	0.0213896	0.281846	NA	0.388
Osteomyelitis	GCST90274763.csv	25	0.148007	0.195684	0.457113	1.16 (0.79-1.70)	0.0888548	0.145315	0.540893	1.09 (0.82-1.45)	0.0561746	0.101616	0.58039	0.803015	1.06 (0.87-1.29)	0.0388985	0.187694	0.837568	1.04 (0.72-1.50)	-0.126965	0.235793	0.59522	0.88 (0.55-1.40)	TRUE	9.09964e-142	20112.3	27.0634	0.0495459	16.7486	24	0.859183	-0.0108015	0.0196702	0.588208	NA	0.866
Osteomyelitis	GCST90274764.csv	40	-0.271106	0.14761	0.0740946	0.76 (0.57-1.02)	-0.358688	0.108987	0.000997924	0.70 (0.56-0.86)	-0.191599	0.0725352	0.00825493	0.1252	0.83 (0.72-0.95)	-0.355611	0.12885	0.00876352	0.70 (0.54-0.90)	-0.275422	0.193017	0.161558	0.76 (0.52-1.11)	TRUE	2.42354e-302	43623.7	36.2825	0.101584	34.2501	39	0.686155	0.00970441	0.0156915	0.539968	NA	0.736
Osteomyelitis	GCST90274765.csv	60	0.143093	0.138244	0.304929	1.15 (0.88-1.51)	0.059193	0.106417	0.578051	1.06 (0.86-1.31)	-0.0116653	0.0801969	0.884349	0.929573	0.99 (0.84-1.16)	0.0891366	0.103438	0.392322	1.09 (0.89-1.34)	0.0402358	0.217919	0.854147	1.04 (0.68-1.60)	TRUE	0	62837.3	33.1181	0.14006	118.72	59	6.66721e-06	-0.0212778	0.0155393	0.176188	rs62397687, rs9271375	<0.001
Osteomyelitis	GCST90274766.csv	36	-0.0710131	0.260659	0.786934	0.93 (0.56-1.55)	0.142509	0.131225	0.277485	1.15 (0.89-1.49)	-0.0274797	0.0916324	0.76426	0.869346	0.97 (0.81-1.16)	0.195573	0.213395	0.365686	1.22 (0.80-1.85)	0.244111	0.244978	0.325866	1.28 (0.79-2.06)	TRUE	9.8545e-188	26852.7	25.5228	0.0650709	41.7093	35	0.202047	0.00406092	0.0223982	0.857204	rs13185268	0.033
Osteomyelitis	GCST90274767.csv	53	0.118806	0.0591498	0.0498925	1.13 (1.00-1.26)	0.114037	0.0630699	0.0705907	1.12 (0.99-1.27)	0.054132	0.0408462	0.185084	0.543617	1.06 (0.97-1.14)	0.115657	0.0535666	0.0354747	1.12 (1.01-1.25)	0.00983393	0.114027	0.931605	1.01 (0.81-1.26)	TRUE	0	155608	81.2028	0.287411	38.6059	52	0.916197	-0.0169855	0.0112359	0.136778	NA	0.907
Osteomyelitis	GCST90274768.csv	123	-0.0194592	0.0442367	0.660802	0.98 (0.90-1.07)	-0.0161356	0.0432425	0.709043	0.98 (0.90-1.07)	-0.0278149	0.0257364	0.279803	0.688164	0.97 (0.92-1.02)	-0.00817499	0.0424182	0.847496	0.99 (0.91-1.08)	-0.115333	0.0829913	0.167151	0.89 (0.76-1.05)	TRUE	0	1.12134e+06	87.4706	0.744019	131.41	122	0.264341	-0.00179022	0.00753813	0.81268	NA	0.258
Osteomyelitis	GCST90274769.csv	40	0.393663	0.203999	0.061131	1.48 (0.99-2.21)	-0.0770674	0.131501	0.557837	0.93 (0.72-1.20)	-0.000389498	0.092982	0.996658	0.996658	1.00 (0.83-1.20)	-0.0523599	0.28341	0.854383	0.95 (0.54-1.65)	0.00263169	0.279031	0.992523	1.00 (0.58-1.73)	TRUE	2.64242e-191	28382.6	22.9379	0.0685245	42.8237	39	0.310464	-0.0392831	0.0180952	0.0362515	NA	0.314
Osteomyelitis	GCST90274770.csv	81	-0.0351869	0.0600143	0.559339	0.97 (0.86-1.09)	-0.0223984	0.0574672	0.696713	0.98 (0.87-1.09)	-0.0179988	0.0358666	0.61579	0.803015	0.98 (0.92-1.05)	-0.0719359	0.0554675	0.198393	0.93 (0.83-1.04)	-0.124926	0.0993113	0.212079	0.88 (0.73-1.07)	TRUE	0	218913	63.8799	0.362009	69.9972	80	0.780263	0.00329313	0.00921898	0.721886	NA	0.795
Osteomyelitis	GCST90274771.csv	50	0.00223228	0.138594	0.987216	1.00 (0.76-1.32)	0.0118218	0.104479	0.909911	1.01 (0.82-1.24)	0.0365505	0.0630004	0.561804	0.803015	1.04 (0.92-1.17)	0.118462	0.143427	0.412841	1.13 (0.85-1.49)	0.215651	0.213655	0.317769	1.24 (0.82-1.89)	TRUE	0	59577.7	37.562	0.133767	58.0391	49	0.176513	0.00432603	0.0151359	0.776251	rs113798825	0.022
Osteomyelitis	GCST90274772.csv	55	0.0888976	0.0869601	0.311292	1.09 (0.92-1.30)	0.0898205	0.0750302	0.231258	1.09 (0.94-1.27)	0.052799	0.0450021	0.240693	0.625801	1.05 (0.97-1.15)	0.0803579	0.0747783	0.287325	1.08 (0.94-1.25)	-0.0409553	0.139195	0.76971	0.96 (0.73-1.26)	TRUE	0	139033	70.4017	0.264908	70.4669	54	0.0655353	-0.00671322	0.0129951	0.607588	NA	0.086
Osteomyelitis	GCST90274773.csv	51	0.308724	0.200334	0.129739	1.36 (0.92-2.02)	0.0428421	0.103065	0.677644	1.04 (0.85-1.28)	-0.044808	0.0686801	0.514133	0.800559	0.96 (0.84-1.09)	0.147502	0.166723	0.380544	1.16 (0.84-1.61)	-0.0586743	0.220928	0.791653	0.94 (0.61-1.45)	TRUE	0	50066.6	30.8381	0.114865	67.2131	50	0.052519	-0.0365177	0.0190782	0.0614565	rs9275653	0.008
Osteomyelitis	GCST90274774.csv	77	-0.0550834	0.0580397	0.345636	0.95 (0.84-1.06)	-0.0203663	0.0526972	0.699142	0.98 (0.88-1.09)	0.0161088	0.0340261	0.635909	0.803719	1.02 (0.95-1.09)	-0.0192374	0.0505536	0.70461	0.98 (0.89-1.08)	0.0112366	0.100016	0.910844	1.01 (0.83-1.23)	TRUE	0	399978	96.9352	0.50902	70.8302	76	0.6461	0.0166557	0.0110004	0.134203	NA	0.676
Osteomyelitis	GCST90274775.csv	75	0.115705	0.111569	0.303126	1.12 (0.90-1.40)	0.0944097	0.0895435	0.291725	1.10 (0.92-1.31)	-0.00704993	0.0518538	0.891855	0.929573	0.99 (0.90-1.10)	0.103519	0.0947508	0.27814	1.11 (0.92-1.34)	-0.426305	0.176687	0.0183094	0.65 (0.46-0.92)	TRUE	0	92555.6	36.7194	0.193485	92.4688	74	0.0719656	-0.0154819	0.0120424	0.202643	rs141573946, rs9272226	0.007
Osteomyelitis	GCST90274776.csv	34	-0.0671503	0.19204	0.728879	0.94 (0.64-1.36)	0.0731874	0.124004	0.555055	1.08 (0.84-1.37)	0.111954	0.0851724	0.188699	0.543617	1.12 (0.95-1.32)	0.0199191	0.148813	0.894331	1.02 (0.76-1.37)	0.172619	0.227457	0.453294	1.19 (0.76-1.86)	TRUE	1.50474e-227	32024.9	31.9942	0.0766443	25.2961	33	0.829001	0.0207249	0.0199167	0.30587	NA	0.819
Osteomyelitis	GCST90274777.csv	106	-0.0683949	0.0518634	0.190149	0.93 (0.84-1.03)	-0.0253076	0.0488222	0.604205	0.98 (0.89-1.07)	-0.0262978	0.032366	0.416497	0.760816	0.97 (0.91-1.04)	-0.0370295	0.0509715	0.469165	0.96 (0.87-1.06)	0.0893584	0.0940701	0.344338	1.09 (0.91-1.31)	TRUE	0	406465	70.5304	0.513041	112.662	105	0.287006	0.00838564	0.00788583	0.290072	NA	0.309
Osteomyelitis	GCST90274778.csv	63	-0.112027	0.164686	0.498922	0.89 (0.65-1.23)	-0.0212485	0.0957261	0.824336	0.98 (0.81-1.18)	-0.0425354	0.0802788	0.596219	0.803015	0.96 (0.82-1.12)	0.059457	0.133146	0.656753	1.06 (0.82-1.38)	0.172714	0.198281	0.387083	1.19 (0.81-1.75)	TRUE	0	61032.4	30.4611	0.136587	108.934	62	0.000216188	0.00810056	0.0167292	0.629966	NA	<0.001
Osteomyelitis	GCST90274779.csv	40	-0.0651252	0.118342	0.585325	0.94 (0.74-1.18)	0.0109619	0.110877	0.921245	1.01 (0.81-1.26)	-0.0476301	0.0709991	0.502313	0.800559	0.95 (0.83-1.10)	0.00634992	0.107348	0.953132	1.01 (0.82-1.24)	-0.0581176	0.184693	0.754689	0.94 (0.66-1.36)	TRUE	0	51954.9	42.5596	0.118683	29.0944	39	0.876242	0.00280615	0.015186	0.85438	NA	0.895
Osteomyelitis	GCST90274780.csv	41	0.24021	0.179145	0.187721	1.27 (0.90-1.81)	-0.0015157	0.118653	0.989808	1.00 (0.79-1.26)	0.0627521	0.0913069	0.491915	0.800559	1.06 (0.89-1.27)	0.021848	0.169547	0.898113	1.02 (0.73-1.42)	-0.0734196	0.22754	0.748628	0.93 (0.59-1.45)	TRUE	4.16996e-265	38174.8	31.0048	0.0900378	56.8033	40	0.0411001	-0.0193	0.0167864	0.257251	NA	0.045
Osteomyelitis	GCST90274781.csv	57	0.0978993	0.148996	0.513881	1.10 (0.82-1.48)	-0.124817	0.106058	0.239247	0.88 (0.72-1.09)	-0.00865747	0.0681606	0.898928	0.929573	0.99 (0.87-1.13)	-0.184585	0.162527	0.260912	0.83 (0.60-1.14)	-0.116944	0.223009	0.602075	0.89 (0.57-1.38)	TRUE	0	57720.1	32.1955	0.130139	54.2433	56	0.541631	-0.0125534	0.0156087	0.424711	NA	0.541
Osteomyelitis	GCST90274782.csv	45	-0.0668505	0.0923341	0.472982	0.94 (0.78-1.12)	0.0114077	0.091355	0.900625	1.01 (0.85-1.21)	0.0200008	0.0550228	0.716231	0.846455	1.02 (0.92-1.14)	0.0115921	0.0810163	0.886878	1.01 (0.86-1.19)	0.0186885	0.131227	0.887403	1.02 (0.79-1.32)	TRUE	0	79272.1	55.0471	0.170449	36.5091	44	0.781349	0.0142126	0.012134	0.247925	NA	0.81
Osteomyelitis	GCST90274783.csv	61	-0.089319	0.0731254	0.226774	0.91 (0.79-1.06)	0.0261149	0.0656539	0.690803	1.03 (0.90-1.17)	-0.00223612	0.0427214	0.958256	0.97979	1.00 (0.92-1.08)	-0.0150113	0.0666298	0.822516	0.99 (0.86-1.12)	-0.100974	0.132651	0.449518	0.90 (0.70-1.17)	TRUE	0	143341	64.7818	0.270892	43.9791	60	0.940063	0.0189024	0.0128822	0.147599	NA	0.94
Osteomyelitis	GCST90274784.csv	50	0.0629305	0.170921	0.714354	1.06 (0.76-1.49)	0.0159598	0.111898	0.886584	1.02 (0.82-1.27)	0.0995803	0.0752811	0.185909	0.543617	1.10 (0.95-1.28)	-0.160336	0.271922	0.558141	0.85 (0.50-1.45)	-0.112681	0.254318	0.659664	0.89 (0.54-1.47)	TRUE	8.59174e-288	42145.8	27.0053	0.0984816	48.8585	49	0.47882	0.00351636	0.0146931	0.811876	NA	0.455
Osteomyelitis	GCST90274785.csv	48	0.00792405	0.165985	0.962131	1.01 (0.73-1.40)	-0.00869383	0.103246	0.932894	0.99 (0.81-1.21)	-0.0209499	0.0652164	0.748031	0.869346	0.98 (0.86-1.11)	-0.0326787	0.121166	0.78857	0.97 (0.76-1.23)	-0.0849733	0.187336	0.652212	0.92 (0.64-1.33)	TRUE	0	55400.5	37.4262	0.125565	54.1653	47	0.219907	-0.00325108	0.016907	0.84836	NA	0.241
Osteomyelitis	GCST90274786.csv	26	-0.161744	0.195222	0.415545	0.85 (0.58-1.25)	-0.00449171	0.137128	0.97387	1.00 (0.76-1.30)	-0.161303	0.0947334	0.0886226	0.458029	0.85 (0.71-1.02)	0.0129399	0.170801	0.940213	1.01 (0.72-1.42)	-0.00145368	0.235095	0.995115	1.00 (0.63-1.58)	TRUE	6.05023e-153	21951.1	28.8858	0.0538322	24.9946	25	0.462678	5.41487e-05	0.0208682	0.997951	NA	0.48
Osteomyelitis	GCST90274787.csv	40	0.0356285	0.240045	0.882793	1.04 (0.65-1.66)	0.0436009	0.119836	0.715979	1.04 (0.83-1.32)	0.0385545	0.0792294	0.626528	0.803015	1.04 (0.89-1.21)	-0.0861175	0.169929	0.615158	0.92 (0.66-1.28)	0.132062	0.261918	0.616951	1.14 (0.68-1.91)	TRUE	7.89914e-234	33402.4	28.5283	0.0796784	46.9303	39	0.179368	0.000340812	0.0260108	0.989614	NA	0.175
Osteomyelitis	GCST90274788.csv	37	0.0442522	0.186762	0.814082	1.05 (0.72-1.51)	-0.128275	0.116375	0.270351	0.88 (0.70-1.10)	-0.0712413	0.0798044	0.372018	0.760816	0.93 (0.80-1.09)	-0.133328	0.177353	0.457078	0.88 (0.62-1.24)	-0.41743	0.25584	0.111481	0.66 (0.40-1.09)	TRUE	3.74865e-244	34503.4	31.5413	0.0820894	29.4965	36	0.76982	-0.0122168	0.0178611	0.498487	NA	0.77
Osteomyelitis	GCST90274789.csv	30	0.353766	0.34802	0.318091	1.42 (0.72-2.82)	0.130108	0.163792	0.426992	1.14 (0.83-1.57)	0.0945263	0.140613	0.501429	0.800559	1.10 (0.83-1.45)	0.177447	0.256769	0.495012	1.19 (0.72-1.98)	0.197911	0.335115	0.55938	1.22 (0.63-2.35)	TRUE	1.53341e-148	22244.4	24.6505	0.0545122	56.4988	29	0.00164921	-0.0239204	0.029341	0.421807	NA	0.002
Osteomyelitis	GCST90274790.csv	67	-0.0344331	0.0594532	0.564481	0.97 (0.86-1.09)	-0.0268065	0.0598282	0.654111	0.97 (0.87-1.09)	-0.00950255	0.0366079	0.795191	0.893362	0.99 (0.92-1.06)	-0.024601	0.0608296	0.687208	0.98 (0.87-1.10)	-0.0797008	0.0992864	0.425009	0.92 (0.76-1.12)	TRUE	0	218637	63.464	0.361718	67.2586	66	0.43375	0.00607102	0.0113022	0.592995	NA	0.471
Osteomyelitis	GCST90274791.csv	66	-0.180668	0.119675	0.136053	0.83 (0.66-1.06)	-0.106615	0.100504	0.288778	0.90 (0.74-1.09)	0.0447212	0.0594813	0.452139	0.781007	1.05 (0.93-1.18)	-0.118211	0.109923	0.286172	0.89 (0.72-1.10)	-0.0617948	0.196408	0.754055	0.94 (0.64-1.38)	TRUE	0	71769.8	33.425	0.156848	81.0776	65	0.0860358	0.0268908	0.0120287	0.0288764	NA	0.083
Osteomyelitis	GCST90274792.csv	49	0.0609194	0.107757	0.574531	1.06 (0.86-1.31)	0.110864	0.0873751	0.204502	1.12 (0.94-1.33)	0.0865694	0.0581047	0.136254	0.516631	1.09 (0.97-1.22)	0.0892826	0.0986805	0.370109	1.09 (0.90-1.33)	0.0892826	0.14834	0.550089	1.09 (0.82-1.46)	TRUE	0	79236.1	49.844	0.170385	35.6524	48	0.906319	0.00411344	0.0145533	0.778689	NA	0.918
Osteomyelitis	GCST90274793.csv	40	-0.247044	0.236483	0.302781	0.78 (0.49-1.24)	0.121993	0.135455	0.367793	1.13 (0.87-1.47)	0.00158918	0.0901632	0.985938	0.996658	1.00 (0.84-1.20)	0.22978	0.219799	0.30227	1.26 (0.82-1.94)	0.310433	0.263	0.245008	1.36 (0.81-2.28)	TRUE	1.66803e-225	32967.6	27.1292	0.0787228	46.0022	39	0.204876	0.0253578	0.0219729	0.255686	NA	0.213
Osteomyelitis	GCST90274794.csv	19	-0.217599	0.24292	0.382888	0.80 (0.50-1.30)	-0.0507755	0.162893	0.755261	0.95 (0.69-1.31)	-0.0565791	0.113429	0.617915	0.803015	0.94 (0.76-1.18)	-0.00972626	0.239727	0.968084	0.99 (0.62-1.58)	-0.0360927	0.267613	0.894212	0.96 (0.57-1.63)	TRUE	1.69845e-90	16554.7	22.3352	0.0411421	24.2175	18	0.148029	0.0211061	0.026649	0.439272	NA	0.153
Osteomyelitis	GCST90274795.csv	42	-0.384526	0.160249	0.0211634	0.68 (0.50-0.93)	-0.0515777	0.118522	0.663436	0.95 (0.75-1.20)	-0.120712	0.077164	0.117733	0.486193	0.89 (0.76-1.03)	0.149245	0.250843	0.555132	1.16 (0.71-1.90)	0.249149	0.255319	0.33487	1.28 (0.78-2.12)	TRUE	5.95556e-222	31751.4	25.7165	0.0760394	45.1095	41	0.304115	0.0308298	0.016325	0.0662256	NA	0.295
Osteomyelitis	GCST90274796.csv	19	0.444053	0.220292	0.0599145	1.56 (1.01-2.40)	0.244112	0.158714	0.124032	1.28 (0.94-1.74)	0.162331	0.103868	0.118085	0.486193	1.18 (0.96-1.44)	0.285847	0.190144	0.150099	1.33 (0.92-1.93)	-0.220566	0.339245	0.523797	0.80 (0.41-1.56)	TRUE	7.58505e-83	14693.3	21.4384	0.0366855	26.7178	18	0.0844429	-0.0360506	0.0234701	0.142935	NA	0.098
Osteomyelitis	GCST90274797.csv	62	-0.0501129	0.0803197	0.535046	0.95 (0.81-1.11)	-0.0211435	0.0708999	0.765538	0.98 (0.85-1.13)	-0.0276778	0.0439946	0.529273	0.80273	0.97 (0.89-1.06)	-0.0476092	0.0665245	0.476929	0.95 (0.84-1.09)	-0.0834541	0.126696	0.512569	0.92 (0.72-1.18)	TRUE	0	139783	63.0387	0.265956	70.9012	61	0.180972	0.00443546	0.0127646	0.729446	NA	0.205
Osteomyelitis	GCST90274798.csv	106	0.0641928	0.0742823	0.389482	1.07 (0.92-1.23)	0.0432968	0.0627	0.489855	1.04 (0.92-1.18)	0.0938998	0.0417003	0.0243365	0.276827	1.10 (1.01-1.19)	0.00791138	0.0582352	0.892198	1.01 (0.90-1.13)	-0.0186104	0.129719	0.886196	0.98 (0.76-1.27)	TRUE	0	326891	61.3426	0.45867	150.116	105	0.00256712	0.00494719	0.01022	0.629353	NA	0.005
Osteomyelitis	GCST90274799.csv	26	-0.112851	0.165569	0.502019	0.89 (0.65-1.24)	0.119669	0.12154	0.324821	1.13 (0.89-1.43)	0.137306	0.0864829	0.112362	0.486193	1.15 (0.97-1.36)	0.0733736	0.174383	0.677524	1.08 (0.76-1.51)	0.18402	0.217717	0.406002	1.20 (0.78-1.84)	TRUE	2.4541e-117	20714.6	21.6362	0.050954	26.6663	25	0.372758	0.0309356	0.0174599	0.0891243	NA	0.396
Osteomyelitis	GCST90274800.csv	51	-0.0492004	0.0765594	0.523451	0.95 (0.82-1.11)	0.0718813	0.0636782	0.258973	1.07 (0.95-1.22)	0.0309267	0.0430094	0.472099	0.795574	1.03 (0.95-1.12)	0.0384168	0.0590106	0.518018	1.04 (0.93-1.17)	0.0462593	0.106632	0.666285	1.05 (0.85-1.29)	TRUE	0	157546	65.8817	0.289954	59.0817	50	0.177706	0.0153636	0.0116743	0.19429	NA	0.214
Osteomyelitis	GCST90274801.csv	23	-0.137518	0.205792	0.511259	0.87 (0.58-1.30)	-0.147189	0.137402	0.284066	0.86 (0.66-1.13)	-0.107742	0.101549	0.288692	0.691342	0.90 (0.74-1.10)	-0.217204	0.205325	0.301601	0.80 (0.54-1.20)	-0.291854	0.234178	0.225766	0.75 (0.47-1.18)	TRUE	6.14441e-105	18141.2	21.5573	0.044908	12.2197	22	0.952674	0.00370633	0.0222799	0.86947	NA	0.956
Osteomyelitis	GCST90274802.csv	43	0.248691	0.175131	0.163159	1.28 (0.91-1.81)	0.0708422	0.11576	0.540554	1.07 (0.86-1.35)	0.108356	0.0787475	0.168824	0.543617	1.11 (0.96-1.30)	0.0788519	0.16832	0.641874	1.08 (0.78-1.50)	0.151383	0.213697	0.48261	1.16 (0.77-1.77)	TRUE	3.45644e-207	37871.7	22.7587	0.0893868	46.0569	42	0.308046	-0.0169309	0.018629	0.368742	NA	0.333
Osteomyelitis	GCST90274803.csv	56	-0.155011	0.131767	0.244593	0.86 (0.66-1.11)	-0.0362829	0.0923215	0.694315	0.96 (0.80-1.16)	-0.0323399	0.0576575	0.574868	0.803015	0.97 (0.86-1.08)	-0.119772	0.134527	0.377174	0.89 (0.68-1.15)	0.123639	0.175692	0.484572	1.13 (0.80-1.60)	TRUE	0	65856.4	37.2897	0.145809	41.0751	55	0.918467	0.0151595	0.0146418	0.305118	NA	0.909
Osteomyelitis	GCST90274804.csv	127	-0.00666589	0.0381795	0.861682	0.99 (0.92-1.07)	0.0234165	0.0355543	0.510145	1.02 (0.95-1.10)	0.0127923	0.0236269	0.588212	0.803015	1.01 (0.97-1.06)	0.0211022	0.0330453	0.524253	1.02 (0.96-1.09)	0.0129175	0.0632781	0.838574	1.01 (0.89-1.15)	TRUE	0	5.50178e+07	117.664	0.993037	90.2161	126	0.993221	0.00536489	0.00826888	0.517655	NA	0.995
Osteomyelitis	GCST90274805.csv	34	0.0553328	0.23565	0.815853	1.06 (0.67-1.68)	0.133309	0.132084	0.312845	1.14 (0.88-1.48)	0.209049	0.0821771	0.0109627	0.142515	1.23 (1.05-1.45)	0.0581343	0.184038	0.754081	1.06 (0.74-1.52)	0.166096	0.222023	0.459695	1.18 (0.76-1.82)	TRUE	8.24378e-211	38074.2	29.6511	0.0898219	44.5771	33	0.0859802	0.0193282	0.0270475	0.480036	NA	0.082
Osteomyelitis	GCST90274806.csv	22	-0.0715787	0.276	0.798021	0.93 (0.54-1.60)	-0.11147	0.151897	0.46304	0.89 (0.66-1.20)	-0.0891298	0.111789	0.425276	0.760816	0.91 (0.73-1.14)	-0.0842641	0.218947	0.70421	0.92 (0.60-1.41)	-0.0624274	0.253894	0.808162	0.94 (0.57-1.55)	TRUE	4.71578e-100	17191	21.8194	0.0426561	16.9256	21	0.715606	-0.00190331	0.0273657	0.945242	NA	0.734
Osteomyelitis	GCST90274807.csv	23	0.221714	0.243006	0.371925	1.25 (0.78-2.01)	-0.0875136	0.152833	0.566909	0.92 (0.68-1.24)	-0.150433	0.112246	0.180176	0.543617	0.86 (0.69-1.07)	-0.0536735	0.205571	0.796447	0.95 (0.63-1.42)	-0.0346743	0.248879	0.890463	0.97 (0.59-1.57)	TRUE	2.05252e-102	17706.7	21.5262	0.0438795	22.8468	22	0.410425	-0.0547979	0.0317363	0.0989109	NA	0.474
Osteomyelitis	GCST90274808.csv	22	0.0283412	0.222756	0.900029	1.03 (0.66-1.59)	0.0730374	0.151061	0.628743	1.08 (0.80-1.45)	0.102946	0.106309	0.332862	0.704429	1.11 (0.90-1.37)	0.0546379	0.199316	0.786665	1.06 (0.71-1.56)	0.0661616	0.235977	0.781935	1.07 (0.67-1.70)	TRUE	1.77805e-103	18657.5	21.74	0.0461272	10.4551	21	0.972377	0.00961457	0.0252272	0.707133	NA	0.967
Osteomyelitis	GCST90274809.csv	22	-0.458315	0.26851	0.103324	0.63 (0.37-1.07)	-0.398922	0.175743	0.0232125	0.67 (0.48-0.95)	-0.335535	0.1262	0.00784302	0.1252	0.71 (0.56-0.92)	-0.411962	0.234615	0.093681	0.66 (0.42-1.05)	-0.356364	0.28696	0.22798	0.70 (0.40-1.23)	TRUE	1.83796e-97	17175.3	21.1821	0.0426188	14.0726	21	0.86646	0.0165576	0.0319614	0.610107	NA	0.892
Osteomyelitis	GCST90274810.csv	18	-0.0185986	0.362881	0.959759	0.98 (0.48-2.00)	-0.28922	0.208041	0.164465	0.75 (0.50-1.13)	-0.230757	0.136362	0.090599	0.458029	0.79 (0.61-1.04)	-0.308754	0.349142	0.388859	0.73 (0.37-1.46)	-0.392768	0.391521	0.329839	0.68 (0.31-1.45)	TRUE	1.38163e-79	14233	21.4335	0.0355771	19.9956	17	0.274457	-0.023461	0.0365137	0.529633	NA	0.283
Osteomyelitis	GCST90274811.csv	26	0.142088	0.21025	0.505623	1.15 (0.76-1.74)	-0.0286563	0.143452	0.841667	0.97 (0.73-1.29)	0.0829114	0.097564	0.395427	0.760816	1.09 (0.90-1.32)	-0.101717	0.189792	0.596738	0.90 (0.62-1.31)	-0.0295503	0.262345	0.911216	0.97 (0.58-1.62)	TRUE	2.15405e-117	20666.4	21.2984	0.0508417	15.8977	25	0.917841	-0.0070821	0.0222889	0.753429	NA	0.91
Osteomyelitis	GCST90274812.csv	23	0.0422247	0.244569	0.86458	1.04 (0.65-1.68)	0.0976371	0.137825	0.47869	1.10 (0.84-1.44)	-0.0237881	0.10279	0.816986	0.906655	0.98 (0.80-1.19)	0.17292	0.218358	0.436868	1.19 (0.77-1.82)	0.137445	0.24195	0.575739	1.15 (0.71-1.84)	TRUE	1.79582e-102	17923.4	21.0557	0.0443928	12.4702	22	0.946894	-0.00729576	0.0245266	0.769036	NA	0.953
Osteomyelitis	GCST90274813.csv	24	-0.255608	0.239626	0.297675	0.77 (0.48-1.24)	0.122891	0.152312	0.41976	1.13 (0.84-1.52)	0.0325045	0.10586	0.758804	0.869346	1.03 (0.84-1.27)	0.344482	0.288084	0.243969	1.41 (0.80-2.48)	0.372479	0.308908	0.240155	1.45 (0.79-2.66)	TRUE	1.55731e-106	18156.2	21.2633	0.0449434	16.6855	23	0.824395	0.0296306	0.0221089	0.193853	NA	0.82
Osteomyelitis	GCST90274814.csv	24	0.194897	0.203112	0.347707	1.22 (0.82-1.81)	-0.0085082	0.155454	0.956353	0.99 (0.73-1.34)	-0.208671	0.101414	0.0396259	0.327814	0.81 (0.67-0.99)	0.166233	0.235033	0.486502	1.18 (0.74-1.87)	-0.634869	0.321698	0.060572	0.53 (0.28-1.00)	TRUE	1.22726e-105	18357.8	21.4015	0.0454198	22.2502	23	0.505191	-0.0511791	0.0223174	0.0317594	NA	0.482
Osteomyelitis	GCST90274815.csv	18	-0.27592	0.234658	0.256859	0.76 (0.48-1.20)	-0.0768287	0.180182	0.669819	0.93 (0.65-1.32)	0.049196	0.117178	0.674603	0.829579	1.05 (0.83-1.32)	-0.0868106	0.170017	0.616199	0.92 (0.66-1.28)	-0.243329	0.30208	0.431647	0.78 (0.43-1.42)	TRUE	5.66997e-119	16735	32.6076	0.0415717	15.0152	17	0.594388	0.040024	0.0250285	0.129348	NA	0.609
Osteomyelitis	GCST90274816.csv	25	-0.614932	0.355989	0.0975041	0.54 (0.27-1.09)	-0.125559	0.165788	0.448843	0.88 (0.64-1.22)	-0.0901798	0.120671	0.454872	0.781007	0.91 (0.72-1.16)	-0.114476	0.279159	0.685388	0.89 (0.52-1.54)	-0.114476	0.292668	0.69914	0.89 (0.50-1.58)	TRUE	3.10952e-111	15853.3	21.67	0.0394675	18.8675	24	0.759019	0.0458479	0.0292615	0.130809	NA	0.775
Osteomyelitis	GCST90274817.csv	30	-0.0921275	0.188203	0.628293	0.91 (0.63-1.32)	-0.239633	0.14559	0.0997747	0.79 (0.59-1.05)	-0.17502	0.0989789	0.0770184	0.458029	0.84 (0.69-1.02)	-0.201541	0.20287	0.328709	0.82 (0.55-1.22)	-0.236442	0.26286	0.375795	0.79 (0.47-1.32)	TRUE	6.6409e-145	20762.4	23.5812	0.0510658	25.8722	29	0.632312	-0.00921154	0.0177884	0.608638	NA	0.65
Osteomyelitis	GCST90274818.csv	37	0.222673	0.153181	0.154949	1.25 (0.93-1.69)	0.137199	0.105747	0.194482	1.15 (0.93-1.41)	0.0752235	0.0753821	0.31833	0.696488	1.08 (0.93-1.25)	0.175024	0.129418	0.184685	1.19 (0.92-1.54)	0.175024	0.22933	0.45032	1.19 (0.76-1.87)	TRUE	1.11684e-255	36748	33.393	0.0869653	40.1409	36	0.291705	-0.017907	0.0159156	0.268196	NA	0.305
Osteomyelitis	GCST90274819.csv	25	0.25824	0.266546	0.342703	1.29 (0.77-2.18)	0.0955011	0.152228	0.530427	1.10 (0.82-1.48)	0.108678	0.109613	0.321456	0.696488	1.11 (0.90-1.38)	0.0411546	0.218402	0.85212	1.04 (0.68-1.60)	0.114811	0.258564	0.660996	1.12 (0.68-1.86)	TRUE	4.56902e-109	19502.7	21.0647	0.0481164	26.6259	24	0.322189	-0.01457	0.0233333	0.538492	NA	0.347
Osteomyelitis	GCST90274820.csv	44	-0.368636	0.13481	0.00910938	0.69 (0.53-0.90)	-0.214091	0.10916	0.0498474	0.81 (0.65-1.00)	-0.137037	0.0634641	0.0308277	0.311702	0.87 (0.77-0.99)	-0.259328	0.114732	0.0289226	0.77 (0.62-0.97)	-0.338009	0.181356	0.0691889	0.71 (0.50-1.02)	TRUE	0	61434.1	35.8742	0.137362	44.6067	43	0.404046	0.0274243	0.0140837	0.0582129	NA	0.434
Osteomyelitis	GCST90274821.csv	48	-0.0382645	0.115241	0.741368	0.96 (0.77-1.21)	-0.0720754	0.0853768	0.398556	0.93 (0.79-1.10)	-0.0888355	0.0575814	0.122884	0.486193	0.91 (0.82-1.02)	-0.108672	0.0997133	0.281338	0.90 (0.74-1.09)	-0.108672	0.145284	0.458189	0.90 (0.67-1.19)	TRUE	0	60865.8	40.6472	0.136265	42.8414	47	0.645397	-0.00734177	0.0144922	0.614855	NA	0.681
Osteomyelitis	GCST90274822.csv	80	0.0560933	0.0398794	0.163525	1.06 (0.98-1.14)	0.00972014	0.0384543	0.800445	1.01 (0.94-1.09)	0.0225461	0.0276142	0.414233	0.760816	1.02 (0.97-1.08)	0.0208069	0.0351576	0.555662	1.02 (0.95-1.09)	0.0871334	0.0627221	0.168676	1.09 (0.96-1.23)	TRUE	0	782358	127.428	0.669735	71.737	79	0.706453	-0.0106246	0.00911219	0.247178	NA	0.75
Osteomyelitis	GCST90274823.csv	31	-0.344583	0.195235	0.0880995	0.71 (0.48-1.04)	-0.188045	0.117847	0.110563	0.83 (0.66-1.04)	-0.14139	0.0801672	0.0777851	0.458029	0.87 (0.74-1.02)	-0.358799	0.180177	0.0556148	0.70 (0.49-0.99)	0.0193325	0.231041	0.93387	1.02 (0.65-1.60)	TRUE	1.46502e-203	35443.4	30.9625	0.0841376	20.5728	30	0.900771	0.0268203	0.023497	0.263028	NA	0.896
Osteomyelitis	GCST90274824.csv	53	-0.170196	0.120501	0.163905	0.84 (0.67-1.07)	-0.167712	0.0848705	0.0481442	0.85 (0.72-1.00)	-0.156068	0.0583291	0.00745858	0.1252	0.86 (0.76-0.96)	-0.189208	0.101629	0.0682933	0.83 (0.68-1.01)	-0.283018	0.161392	0.0853905	0.75 (0.55-1.03)	TRUE	0	71989.8	42.1714	0.157253	46.8829	52	0.67482	0.00182536	0.0136234	0.89394	NA	0.694
Osteomyelitis	GCST90274825.csv	40	-0.197393	0.118618	0.104317	0.82 (0.65-1.04)	-0.0794413	0.097533	0.415355	0.92 (0.76-1.12)	-0.116899	0.0615316	0.0574574	0.402202	0.89 (0.79-1.00)	-0.11103	0.101533	0.280864	0.89 (0.73-1.09)	-0.0859057	0.198051	0.666857	0.92 (0.62-1.35)	TRUE	0	69579.4	55.1265	0.152792	48.5476	39	0.140568	0.0135881	0.0162969	0.409611	NA	0.165
Osteomyelitis	GCST90274826.csv	83	-0.0558716	0.0885058	0.529637	0.95 (0.80-1.12)	-0.0393068	0.0655338	0.548643	0.96 (0.85-1.09)	-0.0550017	0.0467154	0.239044	0.625801	0.95 (0.86-1.04)	-0.082861	0.103043	0.423643	0.92 (0.75-1.13)	-0.123705	0.142956	0.389379	0.88 (0.67-1.17)	TRUE	0	190953	57.9098	0.331081	107.801	82	0.0296368	0.000147224	0.0126921	0.990774	NA	0.041
Osteomyelitis	GCST90274827.csv	64	0.0361082	0.0946658	0.70419	1.04 (0.86-1.25)	0.0188161	0.0812978	0.816968	1.02 (0.87-1.20)	0.0249576	0.0480569	0.603527	0.803015	1.03 (0.93-1.13)	0.0311476	0.096064	0.746832	1.03 (0.85-1.25)	0.0678564	0.151862	0.65653	1.07 (0.79-1.44)	TRUE	0	139255	60.005	0.265218	69.1993	63	0.276223	-0.00172627	0.0123705	0.889469	NA	0.27
Osteomyelitis	GCST90274828.csv	26	0.140789	0.191791	0.470014	1.15 (0.79-1.68)	-0.0247664	0.131339	0.850431	0.98 (0.75-1.26)	0.0180558	0.0893556	0.839864	0.920815	1.02 (0.85-1.21)	0.000811767	0.191881	0.996658	1.00 (0.69-1.46)	-0.00707287	0.23818	0.976546	0.99 (0.62-1.58)	TRUE	1.23899e-117	22237.2	21.3729	0.0544955	33.6361	25	0.115917	-0.0164348	0.021533	0.452761	NA	0.14
Osteomyelitis	GCST90274829.csv	35	-0.075166	0.205005	0.716218	0.93 (0.62-1.39)	0.0420361	0.126656	0.739971	1.04 (0.81-1.34)	0.0893556	0.0892988	0.317003	0.696488	1.09 (0.92-1.30)	-0.0563122	0.217075	0.79688	0.95 (0.62-1.45)	0.0126174	0.24422	0.959099	1.01 (0.63-1.63)	TRUE	8.18242e-158	22841.5	22.196	0.0558936	39.3311	34	0.243387	0.0184215	0.0202648	0.369921	NA	0.26
Osteomyelitis	GCST90274830.csv	46	-0.33158	0.157073	0.0404902	0.72 (0.53-0.98)	-0.388034	0.104977	0.000218694	0.68 (0.55-0.83)	-0.258237	0.0717407	0.000318713	0.0145015	0.77 (0.67-0.89)	-0.413348	0.138266	0.0045169	0.66 (0.50-0.87)	-0.460899	0.202642	0.0277562	0.63 (0.42-0.94)	TRUE	0	45911.8	33.2269	0.106346	33.7994	45	0.889513	0.00821849	0.0156579	0.602302	NA	0.905
Osteomyelitis	GCST90274831.csv	29	0.142115	0.275971	0.61077	1.15 (0.67-1.98)	0.089681	0.144092	0.533686	1.09 (0.82-1.45)	0.0548177	0.122629	0.654859	0.816332	1.06 (0.83-1.34)	0.131237	0.182327	0.477621	1.14 (0.80-1.63)	0.0287411	0.219864	0.89693	1.03 (0.67-1.58)	TRUE	1.04133e-156	22972.7	26.773	0.0561967	47.3786	28	0.0124899	-0.00896254	0.0252815	0.72571	NA	0.019
Osteomyelitis	GCST90274832.csv	34	-0.0319973	0.206203	0.877659	0.97 (0.65-1.45)	0.0297244	0.130194	0.819407	1.03 (0.80-1.33)	0.0457961	0.0860056	0.594395	0.803015	1.05 (0.88-1.24)	0.406071	0.254452	0.120053	1.50 (0.91-2.47)	-0.377987	0.302021	0.219543	0.69 (0.38-1.24)	TRUE	1.79722e-198	29513	28.1945	0.0710597	35.4327	33	0.354174	0.00768662	0.0183193	0.677587	NA	0.335
Osteomyelitis	GCST90274833.csv	75	-0.00836599	0.0972771	0.931701	0.99 (0.82-1.20)	0.0189389	0.0811418	0.815447	1.02 (0.87-1.19)	-0.0697077	0.0497511	0.161176	0.543617	0.93 (0.85-1.03)	0.0414575	0.109054	0.704919	1.04 (0.84-1.29)	-0.0563273	0.176362	0.750335	0.95 (0.67-1.34)	TRUE	0	93474.7	37.379	0.195032	81.5408	74	0.256442	-0.00802194	0.0107196	0.456659	NA	0.242
Osteomyelitis	GCST90274834.csv	22	0.195172	0.218934	0.383281	1.22 (0.79-1.87)	0.100574	0.156258	0.519808	1.11 (0.81-1.50)	0.0689409	0.106915	0.519044	0.800559	1.07 (0.87-1.32)	0.174196	0.239014	0.474165	1.19 (0.75-1.90)	0.11416	0.280064	0.687677	1.12 (0.65-1.94)	TRUE	1.34855e-120	16861	26.8551	0.0418714	16.9135	21	0.716339	-0.0148311	0.0224472	0.516337	NA	0.712
Osteomyelitis	GCST90274835.csv	54	0.214859	0.169596	0.21084	1.24 (0.89-1.73)	-0.0321818	0.116272	0.78195	0.97 (0.77-1.22)	0.0266914	0.0678949	0.694225	0.842326	1.03 (0.90-1.17)	-0.07117	0.157725	0.653666	0.93 (0.68-1.27)	-0.124589	0.247996	0.61748	0.88 (0.54-1.44)	TRUE	0	49592.1	29.4319	0.1139	67.3403	53	0.0889224	-0.0191144	0.0153939	0.219924	NA	0.102
Osteomyelitis	GCST90274836.csv	48	-0.0491271	0.150292	0.745242	0.95 (0.71-1.28)	-0.0221981	0.0988058	0.82224	0.98 (0.81-1.19)	-0.00918922	0.0606057	0.879484	0.929573	0.99 (0.88-1.12)	-0.0372769	0.129493	0.774714	0.96 (0.75-1.24)	-0.263298	0.180219	0.150671	0.77 (0.54-1.09)	TRUE	0	60983	31.6994	0.136491	54.6181	47	0.207578	0.00518296	0.0175243	0.768746	NA	0.215
Osteomyelitis	GCST90274837.csv	22	0.56319	0.348619	0.121871	1.76 (0.89-3.48)	-0.031289	0.179863	0.861897	0.97 (0.68-1.38)	-0.0950257	0.119464	0.426363	0.760816	0.91 (0.72-1.15)	0.32711	0.329895	0.332702	1.39 (0.73-2.65)	-0.402814	0.395932	0.320551	0.67 (0.31-1.45)	TRUE	2.53362e-96	13807.2	21.9479	0.0345494	30.6763	21	0.0792167	-0.0699702	0.0341885	0.0540678	NA	0.067
Osteomyelitis	GCST90274838.csv	28	0.357311	0.254709	0.172498	1.43 (0.87-2.35)	0.218748	0.144791	0.130845	1.24 (0.94-1.65)	0.133601	0.103321	0.195988	0.543617	1.14 (0.93-1.40)	0.220385	0.211095	0.305738	1.25 (0.82-1.89)	0.157113	0.229584	0.499594	1.17 (0.75-1.84)	TRUE	3.35272e-136	19946.1	23.866	0.0491567	30.46	27	0.293885	-0.0234792	0.0241187	0.339283	NA	0.305
Osteomyelitis	GCST90274839.csv	30	0.150049	0.190752	0.438111	1.16 (0.80-1.69)	0.145127	0.148885	0.329678	1.16 (0.86-1.55)	0.0928021	0.0912126	0.308951	0.696488	1.10 (0.92-1.31)	0.19252	0.185114	0.30693	1.21 (0.84-1.74)	0.222849	0.270289	0.416394	1.25 (0.74-2.12)	TRUE	1.91848e-139	25839.3	22.0153	0.0627692	34.4039	29	0.224781	-0.0070681	0.0199882	0.726278	rs1266163	0.032
Osteomyelitis	GCST90274840.csv	105	0.0760838	0.0624031	0.225541	1.08 (0.95-1.22)	0.150715	0.0509552	0.00309845	1.16 (1.05-1.28)	0.123651	0.0371672	0.000878209	0.026639	1.13 (1.05-1.22)	0.120688	0.0707344	0.0909516	1.13 (0.98-1.30)	0.131028	0.11014	0.236895	1.14 (0.92-1.41)	TRUE	0	446779	59.5815	0.53662	152.376	104	0.00141271	0.00988126	0.0104103	0.344749	rs2239704, rs2857702, rs2904602, rs3828886	<0.001
Osteomyelitis	GCST90274841.csv	42	-0.44388	0.163685	0.00981576	0.64 (0.47-0.88)	0.0124786	0.105889	0.90619	1.01 (0.82-1.25)	0.104101	0.0731101	0.154477	0.543617	1.11 (0.96-1.28)	0.00225775	0.157303	0.988618	1.00 (0.74-1.36)	0.053966	0.204427	0.793113	1.06 (0.71-1.58)	TRUE	6.07542e-232	42150.9	26.1459	0.0984924	50.5576	41	0.145613	0.0642254	0.0171646	0.000573742	NA	0.163
Osteomyelitis	GCST90274842.csv	49	-0.0276433	0.10848	0.799971	0.97 (0.79-1.20)	-0.136527	0.0900934	0.129673	0.87 (0.73-1.04)	-0.119678	0.0613514	0.0510939	0.387462	0.89 (0.79-1.00)	-0.123692	0.104372	0.241811	0.88 (0.72-1.08)	-0.138456	0.161729	0.396199	0.87 (0.63-1.20)	TRUE	0	63293.2	32.4375	0.140933	37.8118	48	0.854222	-0.0129795	0.012617	0.308874	NA	0.866
Osteomyelitis	GCST90274843.csv	60	0.0694677	0.103906	0.506427	1.07 (0.87-1.31)	0.0586103	0.0803614	0.465798	1.06 (0.91-1.24)	0.0991628	0.0605915	0.101718	0.486193	1.10 (0.98-1.24)	0.0337234	0.106872	0.753458	1.03 (0.84-1.28)	0.127069	0.194936	0.517029	1.14 (0.77-1.66)	TRUE	0	95519.7	47.3848	0.198452	88.4851	59	0.00776387	0.00483063	0.0136781	0.725244	NA	0.01
Osteomyelitis	GCST90274844.csv	68	0.0154983	0.131778	0.906734	1.02 (0.78-1.31)	0.0503139	0.096833	0.603346	1.05 (0.87-1.27)	0.0216553	0.0589011	0.71313	0.846455	1.02 (0.91-1.15)	0.0593418	0.143338	0.680197	1.06 (0.80-1.41)	-0.231895	0.218519	0.292405	0.79 (0.52-1.22)	TRUE	0	70236.8	31.7465	0.154013	80.5657	67	0.123488	0.000743839	0.0138437	0.957312	NA	0.137
Osteomyelitis	GCST90274845.csv	26	0.498816	0.246667	0.0544351	1.65 (1.02-2.67)	0.122911	0.150394	0.413779	1.13 (0.84-1.52)	0.216139	0.104019	0.0377193	0.327814	1.24 (1.01-1.52)	-0.055353	0.278033	0.843804	0.95 (0.55-1.63)	-0.0250924	0.288711	0.931434	0.98 (0.55-1.72)	TRUE	7.51032e-118	20930.1	21.8627	0.0514571	25.2559	25	0.44811	-0.0318161	0.0251739	0.218421	NA	0.473
Osteomyelitis	GCST90274846.csv	57	-0.307354	0.160091	0.0600658	0.74 (0.54-1.01)	-0.0159209	0.103695	0.877976	0.98 (0.80-1.21)	-0.0544387	0.0658639	0.408502	0.760816	0.95 (0.83-1.08)	0.0689988	0.16658	0.680303	1.07 (0.77-1.49)	0.196476	0.228817	0.394188	1.22 (0.78-1.91)	TRUE	0	58110.9	32.3163	0.130904	73.4344	56	0.0589562	0.0265994	0.0149302	0.0803385	NA	0.064
Osteomyelitis	GCST90274847.csv	67	-0.246433	0.142887	0.0893393	0.78 (0.59-1.03)	-0.0141482	0.0923776	0.878275	0.99 (0.82-1.18)	-0.0313807	0.058452	0.591363	0.803015	0.97 (0.86-1.09)	-0.0441225	0.166885	0.792304	0.96 (0.69-1.33)	0.0657127	0.194355	0.736356	1.07 (0.73-1.56)	TRUE	0	71352.3	33.1122	0.156078	84.6022	66	0.0612	0.0243424	0.0143881	0.0954648	NA	0.057
Osteomyelitis	GCST90274848.csv	60	0.0587952	0.101647	0.565218	1.06 (0.87-1.29)	0.0543837	0.084425	0.519468	1.06 (0.89-1.25)	0.0759655	0.0588992	0.197136	0.543617	1.08 (0.96-1.21)	0.0862388	0.071759	0.234249	1.09 (0.95-1.25)	0.125005	0.146007	0.395372	1.13 (0.85-1.51)	TRUE	0	107222	52.9128	0.217477	84.9376	59	0.015141	0.00286661	0.0137731	0.835856	NA	0.021

## Sheet: Table S4
Table S4.Positive results of forward mendelian randomization analysis between 91 inflammatory proteins and OM (snp p < 1 × 10⁻⁵)
outcome	exposure	method	nsnp	b	se	pval	lo_ci	up_ci	or	or_lci95	or_uci95
Osteomyelitis	ADA	Inverse variance weighted	46	-0.20919	0.0497735	2.64e-05	-0.306746	-0.111634	0.811241	0.735837	0.894371
Osteomyelitis	TNFRSF11B	Inverse variance weighted	46	-0.258237	0.0717407	0.000318713	-0.398849	-0.117626	0.772412	0.671092	0.889029
Osteomyelitis	LTA	Inverse variance weighted	105	0.123651	0.0371672	0.000878209	0.0508036	0.196499	1.13162	1.05212	1.21713
Osteomyelitis	CCL13	Inverse variance weighted	53	-0.156068	0.0583291	0.00745858	-0.270393	-0.0417429	0.855501	0.76308	0.959116
Osteomyelitis	IL22RA1	Inverse variance weighted	22	-0.335535	0.1262	0.00784302	-0.582887	-0.0881828	0.714956	0.558284	0.915594
Osteomyelitis	CCL11	Inverse variance weighted	40	-0.191599	0.0725352	0.00825493	-0.333768	-0.0494299	0.825638	0.71622	0.951772
Osteomyelitis	IL18R1	Inverse variance weighted	34	0.209049	0.0821771	0.0109627	0.047982	0.370116	1.23251	1.04915	1.4479
Osteomyelitis	IL10RB	Inverse variance weighted	106	0.0938998	0.0417003	0.0243365	0.0121671	0.175632	1.09845	1.01224	1.192
Osteomyelitis	LIFR	Inverse variance weighted	44	-0.137037	0.0634641	0.0308277	-0.261427	-0.0126477	0.871938	0.769952	0.987432
Osteomyelitis	TSLP	Inverse variance weighted	26	0.216139	0.104019	0.0377193	0.012263	0.420016	1.24128	1.01234	1.52199
Osteomyelitis	IL5	Inverse variance weighted	24	-0.208671	0.101414	0.0396259	-0.407442	-0.00990077	0.811662	0.66535	0.990148
Heterogeneity test and Heterogeneity test
exposure	Heterogeneity test（IVW）			Pleiotropy test(MR Egger)
	Q_Inverse.variance.weighted	Q_df_Inverse.variance.weighted	Q_pval_Inverse.variance.weighted	egger_intercept	se	pval
ADA	39.7523	45	0.69329	-0.0194257	0.0112922	0.0924102
TNFRSF11B	33.7994	45	0.889513	0.00821849	0.0156579	0.602302
LTA	152.376	104	0.00141271	0.00988126	0.0104103	0.344749
CCL13	46.8829	52	0.67482	0.00182536	0.0136234	0.89394
IL22RA1	14.0726	21	0.86646	0.0165576	0.0319614	0.610107
CCL11	34.2501	39	0.686155	0.00970441	0.0156915	0.539968
IL18R1	44.5771	33	0.0859802	0.0193282	0.0270475	0.480036
IL10RB	150.116	105	0.00256712	0.00494719	0.01022	0.629353
LIFR	44.6067	43	0.404046	0.0274243	0.0140837	0.0582129
TSLP	25.2559	25	0.44811	-0.0318161	0.0251739	0.218421
IL5	22.2502	23	0.505191	-0.0511791	0.0223174	0.0317594

## Sheet: Table S5
Table S5.Colocalization results（TNFB）
PP.H0	PP.H1	PP.H2	PP.H3	PP.H4
1.377e-18	2.937e-10	8.593e-12	0.000834	0.999166
snp	position	V.df1	z.df1	r.df1	lABF.df1	V.df2	z.df2	r.df2	lABF.df2	internal.sum.lABF	SNP.PP.H4
s1	1	0.0163414	2.63945	0.624891	1.68644	0.0140326	0.78167	0.62606	-0.300566	1.38587	5.51027e-23
s10	10	0.00580731	2.59804	0.824183	1.91239	0.0051993	3.58686	0.818796	4.41306	6.32545	7.69844e-21
s100	100	0.00572349	4.84883	0.82628	8.83824	0.00515373	4.41361	0.820098	7.13007	15.9683	1.18644e-16
s101	101	0.0174384	1.05145	0.609543	-0.133282	0.0148782	0.622327	0.612263	-0.355153	-0.488435	8.45613e-24
s102	102	0.00934903	3.23778	0.744367	3.21967	0.00858296	2.32951	0.732424	1.32811	4.54778	1.30128e-21
s103	103	0.00484659	7.7809	0.848873	24.7516	0.00410249	7.56	0.851339	23.3755	48.1271	0.0109807
s104	104	0.00700265	3.8077	0.795398	4.97273	0.00657329	3.00424	0.781379	2.76594	7.73866	3.1634e-20
s105	105	0.00480849	8.30246	0.849883	28.3434	0.00410075	7.69968	0.851392	24.2842	52.6276	0.988945
s106	106	0.0245623	-0.501199	0.525691	-0.306921	0.0185179	0.877313	0.55922	-0.194395	-0.501316	8.3479e-24
s107	107	0.0186	0.468728	0.594091	-0.385551	0.0154367	0.754532	0.60348	-0.290728	-0.676279	7.00797e-24
s108	108	0.0047098	6.44862	0.852509	16.7687	0.00406104	6.78359	0.852619	18.6602	35.4288	3.35608e-08
s109	109	0.00475368	6.66604	0.851339	17.9621	0.00402506	7.43975	0.853734	22.6659	40.6279	6.07822e-06
s11	11	0.00652462	3.01279	0.806665	2.83934	0.00582876	2.53115	0.801219	1.75883	4.59817	1.36853e-21
s110	110	0.00796753	3.51976	0.773589	4.04918	0.00735596	2.64694	0.761555	1.95103	6.0002	5.56098e-21
s111	111	0.00681412	4.38707	0.799804	6.89243	0.00642151	3.11903	0.785343	3.05068	9.94311	2.8677e-19
s112	112	0.00462092	6.95018	0.854889	19.6826	0.00398643	7.01274	0.854934	20.0569	39.7395	2.49993e-06
s113	113	0.00478484	6.13585	0.850511	15.06	0.00411332	6.15333	0.851005	15.1591	30.2191	1.83345e-10
s114	114	0.016238	1.40342	0.626378	0.124597	0.0148682	1.03053	0.612424	-0.148725	-0.0241278	1.34529e-23
s115	115	0.00494527	6.02484	0.846269	14.423	0.00436757	5.04567	0.843239	9.80741	24.2304	4.59628e-13
s116	116	0.00470244	6.79757	0.852706	18.7428	0.00399839	7.32704	0.854562	21.9748	40.7176	6.64873e-06
s117	117	0.0118763	3.10254	0.696253	2.75521	0.0111608	2.23474	0.677941	1.12633	3.88154	6.68385e-22
s118	118	0.00506612	5.49473	0.843102	11.8014	0.00441522	5.47111	0.841799	11.6769	23.4783	2.16662e-13
s119	119	0.00616498	4.30009	0.815354	6.6936	0.0058265	4.37346	0.801281	6.85518	13.5488	1.0555e-17
s12	12	0.0145801	2.04998	0.651221	0.841692	0.0122716	0.327261	0.656885	-0.499669	0.342023	1.94015e-23
s120	120	0.00474807	6.42058	0.851489	16.5972	0.00406249	6.79592	0.852575	18.7307	35.3279	3.03396e-08
s121	121	0.00483087	5.77299	0.849289	13.2061	0.00418359	5.72199	0.848844	12.9513	26.1574	3.1574e-12
s122	122	0.00583332	4.34062	0.823534	6.8908	0.00526762	5.589	0.816851	11.9092	18.8	2.01395e-15
s123	123	0.0124683	2.87986	0.685869	2.26518	0.0119952	2.01256	0.662003	0.798333	3.06351	2.9496e-22
s124	124	0.00462972	6.81943	0.854653	18.9083	0.00406048	5.61938	0.852637	12.5046	31.413	6.05029e-10
s125	125	0.00503668	6.01674	0.843871	14.346	0.00423698	6.85343	0.84721	18.9572	33.3032	4.00568e-09
s126	126	0.00501313	5.4438	0.844488	11.5827	0.00445568	5.0724	0.840581	9.89565	21.4783	2.93227e-14
s127	127	0.017236	0.784719	0.612318	-0.285257	0.0169554	0.122158	0.580822	-0.430396	-0.715653	6.73739e-24
s128	128	0.0110685	2.70651	0.710942	1.98332	0.0102069	2.48054	0.69713	1.54753	3.53085	4.70678e-22
s129	129	0.00673964	4.21486	0.801558	6.31122	0.00608381	4.23102	0.79431	6.319	12.6302	4.21242e-18
s13	13	0.00497633	3.85902	0.845453	5.36161	0.00437616	4.23604	0.842979	6.63752	11.9991	2.24107e-18
s130	130	0.00599668	4.19231	0.819485	6.34545	0.00526503	5.1625	0.816924	10.0372	16.3826	1.79546e-16
s131	131	0.0281797	-0.293583	0.491367	-0.316838	0.0219959	-0.621988	0.516463	-0.263412	-0.58025	7.7143e-24
s132	132	0.00535465	5.10952	0.835634	10.0052	0.00466802	4.7181	0.834243	8.38672	18.3919	1.33909e-15
s133	133	0.00488097	6.03669	0.847964	14.5088	0.00428671	4.79466	0.845693	8.78633	23.2951	1.80401e-13
s134	134	0.0225321	0.0463471	0.54714	-0.395499	0.0185314	0.203668	0.559041	-0.397807	-0.793305	6.23402e-24
s135	135	0.0083573	3.58978	0.765115	4.20551	0.00746902	3.95983	0.758774	5.23786	9.44338	1.73982e-19
s136	136	0.0218058	0.635692	0.555246	-0.292928	0.0185242	0.651832	0.559135	-0.290725	-0.583653	7.6881e-24
s137	137	0.00579071	4.69462	0.824597	8.21649	0.00516394	5.18323	0.819806	10.1555	18.372	1.3127e-15
s138	138	0.0046926	5.88954	0.852969	13.8348	0.00403844	5.98228	0.853319	14.3094	28.1442	2.30227e-11
s139	139	0.00469946	5.56816	0.852785	12.2621	0.00405707	5.53624	0.852742	12.1105	24.3726	5.29876e-13
s14	14	0.00479961	4.70437	0.850118	8.45806	0.00417959	4.82496	0.848967	8.93695	17.395	4.94144e-16
s140	140	0.0135636	1.0221	0.66745	-0.201847	0.0128697	1.29515	0.646082	0.0225265	-0.17932	1.15191e-23
s141	141	0.00556834	4.914	0.830189	9.13691	0.00500322	5.0139	0.82443	9.4929	18.6298	1.69873e-15
s142	142	0.0047696	5.29991	0.850916	10.9991	0.00411253	5.7862	0.851029	13.2943	24.2933	4.89501e-13
s143	143	0.0307679	-1.06082	0.469436	-0.0527726	0.0272185	0.150695	0.463276	-0.305875	-0.358648	9.62803e-24
s144	144	0.00777313	4.05894	0.777886	5.65556	0.00701807	4.22377	0.769988	6.13358	11.7891	1.81658e-18
s145	145	0.00956953	3.05112	0.739906	2.77065	0.00881885	2.9379	0.727077	2.48851	5.25917	2.65047e-21
s146	146	0.0162599	0.789327	0.626063	-0.296803	0.0160533	0.367294	0.59407	-0.410716	-0.70752	6.79242e-24
s147	147	0.00498819	5.61663	0.845141	12.398	0.0042276	6.25808	0.847497	15.6552	28.0532	2.10208e-11
s148	148	0.0100732	3.27296	0.729914	3.255	0.00955739	2.60348	0.71083	1.78866	5.04367	2.13665e-21
s149	149	0.004812	5.35023	0.84979	11.2147	0.00410519	5.89824	0.851255	13.8545	25.0692	1.06346e-12
s15	15	0.00813929	2.84845	0.769832	2.3886	0.00692768	2.20385	0.772276	1.13565	3.52425	4.67584e-22
s150	150	0.00607368	4.34053	0.817589	6.85103	0.00539429	3.83339	0.813269	5.13641	11.9874	2.21501e-18
s151	151	0.00501345	5.33745	0.844479	11.0984	0.00436004	4.18023	0.843467	6.44226	17.5407	5.71645e-16
s152	152	0.00812244	3.19399	0.770199	3.19335	0.00739433	3.35586	0.760609	3.56808	6.76144	1.19056e-20
s153	153	0.0101284	2.28248	0.728835	1.246	0.00949109	2.61711	0.712259	1.81639	3.06239	2.94628e-22
s154	154	0.0287796	0.667907	0.486103	-0.224441	0.0309435	-0.303217	0.431575	-0.262603	-0.487044	8.4679e-24
s155	155	0.0141772	1.75737	0.657557	0.479559	0.0156424	-0.218193	0.600308	-0.444241	0.0353181	1.42769e-23
s156	156	0.00508588	5.23321	0.842586	10.6133	0.00429799	6.394	0.84535	16.347	26.9603	7.04735e-12
s157	157	0.00472703	5.60266	0.85205	12.4174	0.00404667	6.0475	0.853064	14.6404	27.0578	7.76839e-12
s158	158	0.00518973	4.94024	0.839886	9.33318	0.00434769	6.29288	0.843841	15.7798	25.1129	1.11098e-12
s159	159	0.00797747	3.33606	0.773371	3.56132	0.00695887	4.19176	0.771485	6.03974	9.60106	2.03696e-19
s16	16	0.00773004	3.14946	0.778845	3.10828	0.00665023	2.26726	0.779384	1.24754	4.35582	1.074e-21
s160	160	0.00551451	4.61766	0.831554	7.97497	0.00493456	3.80177	0.826421	5.09675	13.0717	6.5504e-18
s161	161	0.0131764	1.86752	0.673847	0.614868	0.0129659	2.10501	0.644376	0.910692	1.52556	6.33634e-23
s162	162	0.00530987	5.47481	0.836785	11.6343	0.0044125	6.41304	0.841881	16.3899	28.0242	2.04201e-11
s163	163	0.0241181	0.713266	0.530239	-0.242887	0.0265797	-0.348169	0.469186	-0.288234	-0.531121	8.10277e-24
s164	164	0.0196022	1.51211	0.581376	0.229261	0.0201098	0.0732014	0.538803	-0.385522	-0.156261	1.17878e-23
s165	165	0.00733345	3.11173	0.787784	3.03892	0.0060492	4.50338	0.79524	7.27095	10.3099	4.13826e-19
s166	166	0.00525291	4.50144	0.838253	7.5819	0.0046557	4.11329	0.834608	6.16073	13.7426	1.28127e-17
s167	167	0.00688458	3.46795	0.798151	3.99944	0.0058284	4.33536	0.801229	6.72189	10.7213	6.24467e-19
s168	168	0.0160316	1.89259	0.629367	0.630888	0.0156109	1.4365	0.600792	0.160741	0.791629	3.04156e-23
s169	169	0.012328	1.86665	0.688301	0.616296	0.0116599	2.22483	0.668315	1.10225	1.71855	7.68513e-23
s17	17	0.00605855	2.68399	0.817961	2.09445	0.00552383	2.54451	0.809638	1.79161	3.88606	6.71413e-22
s170	170	0.0176163	1.81617	0.607125	0.534158	0.0169491	0.618226	0.580912	-0.323824	0.210334	1.70076e-23
s171	171	0.00573567	3.6442	0.825974	4.61028	0.00509837	3.83019	0.821686	5.16511	9.7754	2.42492e-19
s172	172	0.00888635	1.98261	0.753905	0.780683	0.00766794	4.39703	0.753931	6.58713	7.36781	2.18321e-20
s173	173	0.0143128	1.77938	0.655412	0.504878	0.0140003	1.70639	0.626599	0.419703	0.924581	3.47405e-23
s174	174	0.00509748	5.12342	0.842284	10.1313	0.00432464	5.38189	0.84454	11.3002	21.4315	2.79825e-14
s175	175	0.00537193	4.06866	0.835192	6.01139	0.00474921	4.46291	0.831844	7.39271	13.4041	9.1332e-18
s176	176	0.00532278	4.28237	0.836453	6.76438	0.00462174	4.43731	0.835616	7.32373	14.0881	1.81004e-17
s177	177	0.0214399	1.25691	0.55942	0.0320612	0.0233221	-0.752159	0.501833	-0.206456	-0.174394	1.1576e-23
s178	178	0.00760686	2.54177	0.7816	1.76409	0.00713026	4.45971	0.767168	6.90039	8.66447	7.98416e-20
s179	179	0.00542511	3.7937	0.833831	5.10296	0.00466362	4.81901	0.834373	8.78927	13.8922	1.48803e-17
s18	18	0.0121095	2.36807	0.692126	1.3516	0.00981741	0.998178	0.705282	-0.25951	1.09209	4.10758e-23
s180	180	0.00470862	5.3762	0.852541	11.3636	0.00407313	5.2045	0.852246	10.5862	21.9498	4.69872e-14
s181	181	0.00858108	2.23064	0.760333	1.17737	0.00763941	4.2378	0.754621	6.07363	7.251	1.94251e-20
s182	182	0.00487076	4.47597	0.848234	7.55416	0.0042676	4.89146	0.846276	9.18787	16.742	2.57199e-16
s183	183	0.015224	1.24108	0.641341	-0.01877	0.0166888	1.37657	0.584676	0.114616	0.0958457	1.51678e-23
s184	184	0.00494656	4.58139	0.846235	7.94471	0.0044091	4.38556	0.841984	7.17448	15.1192	5.07546e-17
s185	185	0.00475553	5.08883	0.85129	10.0697	0.00410291	4.73176	0.851326	8.57741	18.6471	1.72838e-15
s186	186	0.00509662	4.14257	0.842306	6.30382	0.00443287	4.701	0.841267	8.37547	14.6793	3.26912e-17
s187	187	0.0270118	1.01096	0.501947	-0.092019	0.0237983	0.900956	0.49678	-0.141741	-0.23376	1.09088e-23
s188	188	0.00488057	5.4521	0.847974	11.6613	0.00419012	4.89416	0.848644	9.21962	20.881	1.61355e-14
s189	189	0.00842459	2.19367	0.763671	1.11619	0.0072572	3.35707	0.764001	3.58316	4.69935	1.51425e-21
s19	19	0.0126103	2.26536	0.683423	1.17853	0.0101128	0.650998	0.699081	-0.452323	0.726204	2.84894e-23
s190	190	0.00723594	2.98019	0.790013	2.72791	0.00651793	3.69885	0.78282	4.59155	7.31946	2.08016e-20
s191	191	0.0107491	1.66826	0.716922	0.366616	0.00922324	3.90764	0.71809	4.84941	5.21602	2.53855e-21
s192	192	0.00481458	5.41461	0.849721	11.5084	0.00412995	5.49674	0.850492	11.8983	23.4067	2.01688e-13
s193	193	0.00477625	4.78568	0.850739	8.79109	0.00410059	5.17343	0.851397	10.4403	19.2314	3.10019e-15
s194	194	0.0065692	3.69293	0.805601	4.67438	0.00587389	3.30479	0.799988	3.5639	8.23827	5.21354e-20
s195	195	0.00478158	3.62447	0.850597	4.63651	0.00409309	4.67891	0.851629	8.368	13.0045	6.12469e-18
s196	196	0.00640576	3.71025	0.809516	4.7428	0.00576164	3.88141	0.803057	5.23676	9.97955	2.97414e-19
s197	197	0.00495264	4.5387	0.846075	7.77886	0.00431144	4.7789	0.844941	8.71634	16.4952	2.00943e-16
s198	198	0.0241107	0.901804	0.530315	-0.162207	0.0228585	0.800677	0.506852	-0.191006	-0.353213	9.6805e-24
s199	199	0.00477377	3.92075	0.850805	5.58814	0.00408747	4.77862	0.851802	8.77094	14.3591	2.37336e-17
s2	2	0.00531507	2.89028	0.836651	2.58864	0.00467112	2.43035	0.834151	1.56516	4.1538	8.77542e-22
s20	20	0.0052651	3.52583	0.837938	4.29852	0.00470151	3.65653	0.833252	4.67475	8.97328	1.08728e-19
s200	200	0.0217955	0.934856	0.555362	-0.162567	0.0197629	0.668805	0.543125	-0.270203	-0.432769	8.94019e-24
s201	201	0.00506137	4.69197	0.843226	8.35516	0.00436474	4.65655	0.843325	8.21629	16.5715	2.16864e-16
s202	202	0.0049821	4.14837	0.845301	6.34026	0.00434395	3.8984	0.843954	5.48421	11.8245	1.88191e-18
s203	203	0.0155441	1.34351	0.636542	0.0684393	0.0136107	2.99197	0.633179	2.33264	2.40108	1.52079e-22
s204	204	0.00651561	3.23562	0.80688	3.40149	0.00569914	3.76407	0.804776	4.88432	8.28581	5.46736e-20
s205	205	0.00920514	3.13943	0.747307	2.99494	0.00838454	4.14373	0.736983	5.6594	8.65434	7.90364e-20
s206	206	0.0152177	1.39866	0.641437	0.114577	0.0131788	2.99438	0.640636	2.36037	2.47494	1.63739e-22
s207	207	0.0137904	1.62915	0.663759	0.33589	0.012038	3.14357	0.661205	2.72584	3.06173	2.94435e-22
s208	208	0.0150751	1.02061	0.6436	-0.180649	0.0129165	2.87439	0.64525	2.14739	1.96674	9.85013e-23
s209	209	0.0157263	0.943443	0.63384	-0.220257	0.012925	2.75731	0.6451	1.93431	1.71405	7.65066e-23
s21	21	0.00615858	3.10518	0.81551	3.08656	0.0056269	3.12652	0.806773	3.12121	6.20777	6.84377e-21
s210	210	0.00500944	4.69499	0.844584	8.37773	0.00432236	4.16758	0.84461	6.40399	14.7817	3.62174e-17
s211	211	0.00559203	3.78302	0.82959	5.05145	0.00481454	4.08831	0.829925	6.05005	11.1015	9.13302e-19
s212	212	0.00521293	5.43005	0.839286	11.4593	0.00452155	4.1725	0.838604	6.388	17.8473	7.76755e-16
s213	213	0.0155523	1.12833	0.636419	-0.100754	0.0143035	2.07834	0.621573	0.85657	0.755815	2.93456e-23
s214	214	0.00523381	3.62876	0.838746	4.60987	0.00451041	3.8217	0.838938	5.21353	9.8234	2.54417e-19
s215	215	0.00712849	3.17158	0.792484	3.1995	0.00620106	2.99135	0.791174	2.75665	5.95615	5.3213e-21
s216	216	0.00808597	2.46323	0.770994	1.60201	0.00717453	3.00786	0.76606	2.73902	4.34103	1.05823e-21
s217	217	0.00492264	5.17751	0.846865	10.4126	0.00425944	4.55212	0.846524	7.83365	18.2462	1.15752e-15
s218	218	0.0105479	1.46164	0.72074	0.132085	0.0105663	3.224	0.689775	2.9996	3.13169	3.15769e-22
s219	219	0.0108949	1.62473	0.714179	0.316428	0.0105663	3.2232	0.689774	2.99781	3.31423	3.79009e-22
s22	22	0.00604735	3.01082	0.818236	2.85614	0.00544859	2.67693	0.811743	2.07347	4.92961	1.90634e-21
s220	220	0.00529258	2.9202	0.83723	2.66206	0.00450026	4.26634	0.839242	6.72386	9.38591	1.64266e-19
s221	221	0.00486682	4.99891	0.848338	9.65655	0.00418071	4.6006	0.848932	8.03905	17.6956	6.67418e-16
s222	222	0.00824225	2.06502	0.767597	0.906994	0.00755	3.83227	0.756795	4.85034	5.75733	4.36189e-21
s223	223	0.0225292	0.361974	0.547172	-0.360275	0.0208185	0.5437	0.530186	-0.299345	-0.65962	7.12569e-24
s224	224	0.00490034	3.63834	0.847453	4.66894	0.00422465	4.84642	0.847587	9.01339	13.6823	1.2063e-17
s225	225	0.0133087	1.49636	0.671648	0.195108	0.0120753	2.60153	0.660511	1.69499	1.8901	9.12338e-23
s226	226	0.00987492	2.57697	0.733815	1.77477	0.0087431	3.33309	0.728785	3.39579	5.17056	2.42573e-21
s227	227	0.0135425	1.61376	0.667796	0.318546	0.0125512	2.59237	0.651791	1.66267	1.98121	9.99369e-23
s228	228	0.00479013	4.68415	0.85037	8.37931	0.00413425	4.5865	0.85036	7.99432	16.3736	1.7794e-16
s229	229	0.00480183	3.83648	0.850059	5.30707	0.00409992	5.0004	0.851418	9.69111	14.9982	4.49699e-17
s23	23	0.0178694	1.24745	0.603716	0.00691776	0.013882	0.469888	0.628583	-0.425821	-0.418903	9.06502e-24
s230	230	0.0221569	0.679759	0.551297	-0.273328	0.0215903	0.500205	0.52111	-0.30295	-0.576277	7.74501e-24
s231	231	0.00476424	4.10828	0.851058	6.22995	0.00409284	4.69543	0.851636	8.43399	14.6639	3.21934e-17
s232	232	0.0281806	0.234881	0.491359	-0.324452	0.0285918	0.100372	0.451061	-0.297612	-0.622064	7.39839e-24
s233	233	0.0153754	1.45418	0.639063	0.166173	0.0134736	2.8604	0.635527	2.09525	2.26142	1.32257e-22
s234	234	0.00519855	3.33913	0.839658	3.76579	0.00450813	3.88812	0.839006	5.42863	9.19442	1.35638e-19
s235	235	0.00601611	3.46268	0.819005	4.05535	0.0051551	3.82472	0.820059	5.14055	9.1959	1.3584e-19
s236	236	0.0048326	4.37306	0.849244	7.17429	0.00416096	3.91309	0.849539	5.55716	12.7314	4.66115e-18
s237	237	0.00716166	2.9698	0.79172	2.70693	0.00615436	3.62064	0.79242	4.40782	7.11474	1.69508e-20
s238	238	0.00518133	2.7072	0.840104	2.16192	0.00444388	4.56096	0.840936	7.8275	9.98942	3.00362e-19
s239	239	0.00477491	3.8667	0.850775	5.40897	0.00412197	3.77792	0.850738	5.12013	10.5291	5.15259e-19
s24	24	0.00542701	3.74669	0.833783	4.95497	0.00493295	3.84482	0.826468	5.23298	10.188	3.66326e-19
s240	240	0.00479954	3.41718	0.85012	4.01451	0.00412172	4.3613	0.850746	7.13995	11.1545	9.62987e-19
s241	241	0.00972409	2.14961	0.736811	1.0349	0.00867978	3.50363	0.73022	3.82681	4.8617	1.78118e-21
s242	242	0.0144632	1.5553	0.653046	0.260561	0.0135563	1.42978	0.634108	0.14544	0.406001	2.06833e-23
s243	243	0.0149	1.58609	0.646274	0.293298	0.0132481	1.92323	0.639428	0.672536	0.965834	3.62037e-23
s244	244	0.00840912	2.58015	0.764002	1.82108	0.00739079	4.07086	0.760696	5.58806	7.40915	2.27535e-20
s245	245	0.0111825	2.00602	0.708832	0.809278	0.00984239	2.37122	0.704753	1.37134	2.18061	1.2199e-22
s246	246	0.00509172	3.25768	0.842434	3.54619	0.00431583	4.56327	0.844808	7.86437	11.4106	1.24405e-18
s247	247	0.0108683	2.25645	0.714678	1.19235	0.00948033	2.82658	0.712491	2.22299	3.41534	4.19334e-22
s248	248	0.0101347	2.14109	0.728712	1.01802	0.00884747	3.4115	0.726433	3.57914	4.59716	1.36716e-21
s249	249	0.00478944	3.74227	0.850389	5.00482	0.00410866	4.57844	0.851148	7.96853	12.9734	5.9368e-18
s25	25	0.00569901	3.16834	0.826894	3.27342	0.00497308	4.07381	0.825302	5.97597	9.24939	1.43303e-19
s250	250	0.0102984	2.66142	0.725534	1.92306	0.00889768	2.4375	0.725307	1.50862	3.43168	4.26241e-22
s251	251	0.00478189	3.69479	0.850589	4.85538	0.00409118	4.70467	0.851688	8.47139	13.3268	8.45358e-18
s252	252	0.00477631	3.81794	0.850737	5.24944	0.00408973	4.75031	0.851732	8.6555	13.9049	1.50706e-17
s253	253	0.00939628	2.32648	0.743407	1.33172	0.00760244	2.77503	0.755518	2.20473	3.53645	4.73321e-22
s254	254	0.00501492	2.96843	0.844441	2.79006	0.00429832	4.59998	0.84534	8.01036	10.8004	6.7586e-19
s255	255	0.0119622	1.5455	0.694726	0.236424	0.0103778	2.19708	0.693612	1.08264	1.31906	5.15414e-23
s256	256	0.022147	0.953005	0.551408	-0.150421	0.0182247	1.12329	0.56315	-0.0587953	-0.209216	1.11798e-23
s257	257	0.00633142	2.07839	0.811309	0.918492	0.00528496	4.21993	0.816359	6.42141	7.3399	2.12312e-20
s258	258	0.00611687	2.13218	0.81653	1.00821	0.00508219	4.23017	0.822151	6.49251	7.50072	2.49354e-20
s259	259	0.00520236	3.03168	0.839559	2.94332	0.00441941	4.51287	0.841673	7.64922	10.5925	5.49006e-19
s26	26	0.00471284	5.30523	0.852428	11.0393	0.00408106	5.34854	0.852	11.2313	22.2705	6.47537e-14
s260	260	0.00763176	1.78398	0.781041	0.483432	0.00684776	2.84944	0.774311	2.39914	2.88257	2.4614e-22
s261	261	0.0099134	1.65565	0.733055	0.344362	0.00865185	1.83896	0.730854	0.57954	0.923902	3.4717e-23
s262	262	0.00478707	3.4696	0.850451	4.16885	0.00409194	4.6845	0.851664	8.39055	12.5594	3.92442e-18
s263	263	0.00647041	1.91208	0.807963	0.651945	0.00541641	3.62457	0.812647	4.5007	5.15265	2.38267e-21
s264	264	0.00479321	3.38701	0.850288	3.92766	0.0041005	4.42268	0.8514	7.37348	11.3011	1.11511e-18
s265	265	0.0228791	1.16594	0.543351	-0.0226026	0.0207802	1.46171	0.530645	0.188689	0.166086	1.62715e-23
s266	266	0.0149246	0.934207	0.645898	-0.237233	0.0131443	1.047	0.641239	-0.161084	-0.398318	9.25356e-24
s267	267	0.00481644	2.99566	0.849672	2.865	0.00409095	4.73547	0.851695	8.59523	11.4602	1.30741e-18
s268	268	0.0111362	1.10124	0.709687	-0.188071	0.00946894	1.53282	0.712738	0.213627	0.0255557	1.41382e-23
s269	269	0.024542	1.03728	0.525897	-0.0902476	0.0259547	0.927851	0.475116	-0.117774	-0.208021	1.11932e-23
s27	27	0.00698865	2.57078	0.795724	1.8353	0.00610113	2.21569	0.793845	1.15904	2.99434	2.75247e-22
s270	270	0.0174449	0.854324	0.609454	-0.247694	0.0143501	1.03293	0.620808	-0.153675	-0.401369	9.22537e-24
s271	271	0.0050224	2.53997	0.844245	1.79357	0.0042721	3.48466	0.846138	4.20142	5.995	5.5321e-21
s272	272	0.0183501	0.797069	0.597348	-0.265088	0.0146941	0.91983	0.615215	-0.217272	-0.48236	8.50765e-24
s273	273	0.0348914	-0.458874	0.438273	-0.242227	0.032729	0.872991	0.417869	-0.111298	-0.353525	9.67748e-24
s274	274	0.00739321	1.24023	0.786424	-0.167057	0.00656503	3.20801	0.781593	3.26111	3.09406	3.04108e-22
s275	275	0.00569531	2.62887	0.826987	1.98044	0.00459266	4.95855	0.836481	9.37796	11.3584	1.18082e-18
s276	276	0.0127587	1.30436	0.680887	0.00810911	0.0113994	1.01066	0.673304	-0.215493	-0.207384	1.12003e-23
s277	277	0.0078285	1.10272	0.776658	-0.277317	0.00702104	2.05883	0.769913	0.897097	0.619781	2.56132e-23
s278	278	0.00519362	2.47279	0.839786	1.65189	0.00434492	4.46939	0.843925	7.50018	9.15207	1.30014e-19
s279	279	0.00704754	1.2081	0.794356	-0.21112	0.00595142	3.21484	0.797881	3.32368	3.11256	3.09789e-22
s28	28	0.00473011	5.48392	0.851967	11.8556	0.00406789	5.32989	0.852408	11.1508	23.0064	1.35165e-13
s280	280	0.00487348	2.6702	0.848162	2.08122	0.00413769	4.86712	0.850254	9.12138	11.2026	1.01047e-18
s281	281	0.0196469	0.110598	0.580822	-0.431177	0.0171618	1.45251	0.577873	0.178369	-0.252808	1.07029e-23
s282	282	0.00525952	2.09601	0.838082	0.930614	0.00433843	4.85568	0.844122	9.02183	9.95245	2.89461e-19
s283	283	0.00507073	2.60689	0.842981	1.93869	0.00437005	3.89209	0.843164	5.45999	7.39868	2.25165e-20
s284	284	0.00521759	2.50008	0.839165	1.70888	0.00429485	4.98309	0.845446	9.56311	11.272	1.08307e-18
s285	285	0.00695934	1.08444	0.796406	-0.327519	0.0058779	3.19884	0.799878	3.28799	2.96047	2.6608e-22
s286	286	0.00480785	3.18274	0.8499	3.35646	0.0041062	4.50537	0.851224	7.68655	11.043	8.6142e-19
s287	287	0.00489406	2.91754	0.847618	2.66681	0.00417694	4.00336	0.849048	5.85841	8.52522	6.94627e-20
s288	288	0.0064513	1.98022	0.808421	0.758795	0.00527411	4.17559	0.816666	6.27129	7.03009	1.55748e-20
s289	289	0.0245547	-0.747177	0.525767	-0.226268	0.0242784	1.32983	0.491788	0.0964206	-0.129847	1.21033e-23
s29	29	0.00492974	4.77112	0.846678	8.69909	0.0041592	5.79838	0.849593	13.335	22.0341	5.11177e-14
s290	290	0.00508567	1.9607	0.842591	0.695144	0.00428734	4.38402	0.845674	7.19243	7.88758	3.67136e-20
s291	291	0.00602996	2.26529	0.818664	1.2468	0.00494713	4.45817	0.826056	7.33453	8.58133	7.34718e-20
s292	292	0.00489814	2.23496	0.847511	1.17634	0.00415847	4.25652	0.849615	6.74939	7.92572	3.81412e-20
s293	293	0.0275754	-0.910933	0.496785	-0.137253	0.0301079	0.577652	0.438303	-0.21527	-0.352523	9.68718e-24
s294	294	0.0093634	1.86839	0.744075	0.617302	0.00772129	1.46007	0.752642	0.103782	0.721084	2.83439e-23
s295	295	0.00912388	1.71806	0.748978	0.414279	0.0074638	1.36677	0.758902	-0.00243903	0.41184	2.08044e-23
s296	296	0.00664831	2.11733	0.803719	0.987462	0.00553453	3.55133	0.80934	4.27504	5.2625	2.65933e-21
s297	297	0.0281578	-0.928822	0.491561	-0.126168	0.0358449	1.42572	0.395926	0.150364	0.0241963	1.4119e-23
s298	298	0.0131082	-0.18856	0.674986	-0.549944	0.0121502	0.758765	0.659124	-0.348381	-0.898325	5.61253e-24
s299	299	0.00492536	2.09811	0.846793	0.925845	0.00415988	4.66229	0.849572	8.28642	9.21227	1.3808e-19
s3	3	0.00747506	2.97403	0.784569	2.70214	0.0064851	1.88584	0.783677	0.628033	3.33017	3.85097e-22
s30	30	0.0055663	3.17665	0.830241	3.30234	0.00493205	4.35238	0.826494	6.95246	10.2548	3.91652e-19
s300	300	0.0205082	-0.647472	0.570341	-0.302832	0.0228318	1.34518	0.507145	0.105072	-0.197761	1.13086e-23
s301	301	0.0134549	0.393696	0.669234	-0.501308	0.011388	1.42175	0.673525	0.121026	-0.380281	9.42198e-24
s302	302	0.00635864	1.61141	0.810652	0.2204	0.00546509	3.05214	0.811281	2.94502	3.16542	3.26605e-22
s303	303	0.00620257	1.57954	0.814437	0.173809	0.00523275	3.65923	0.817842	4.62401	4.79782	1.67095e-21
s304	304	0.0084403	1.71614	0.763334	0.403514	0.00709146	2.70702	0.768141	2.08365	2.48716	1.65751e-22
s305	305	0.00631228	1.50129	0.811772	0.0797596	0.00525494	3.3882	0.817211	3.84103	3.92079	6.95145e-22
s306	306	0.00658739	2.26004	0.805167	1.23851	0.00563975	2.73483	0.806417	2.19468	3.43319	4.26885e-22
s307	307	0.0049364	1.25539	0.846502	-0.269994	0.00423139	3.09131	0.847381	3.10897	2.83898	2.35639e-22
s308	308	0.011899	0.290795	0.695849	-0.565694	0.0105605	1.72703	0.689892	0.443434	-0.12226	1.21955e-23
s309	309	0.00763855	1.51419	0.780889	0.136115	0.00657953	2.84085	0.781217	2.39254	2.52866	1.72774e-22
s31	31	0.00670197	2.28078	0.802448	1.27627	0.00585092	2.94639	0.800614	2.66889	3.94517	7.12295e-22
s310	310	0.0254973	-0.0616839	0.516367	-0.362232	0.027862	0.963945	0.45747	-0.0932181	-0.45545	8.7397e-24
s311	311	0.00482717	2.11802	0.849387	0.95866	0.00413314	3.56219	0.850394	4.44554	5.4042	3.06416e-21
s312	312	0.0106263	1.088	0.719247	-0.209438	0.00965005	2.01899	0.708843	0.827795	0.618356	2.55767e-23
s313	313	0.0048466	1.43867	0.848873	-0.0663251	0.00414158	3.28186	0.850135	3.62921	3.56289	4.86003e-22
s314	314	0.00853135	1.19495	0.76139	-0.172868	0.00769277	2.41649	0.75333	1.49966	1.32679	5.19414e-23
s315	315	0.00758279	1.41877	0.78214	0.0252355	0.00710445	3.15163	0.767815	3.08314	3.10838	3.08495e-22
s316	316	0.00924571	0.374124	0.746476	-0.633907	0.00897463	3.15756	0.723588	2.96423	2.33032	1.41691e-22
s317	317	0.0140857	0.298701	0.659014	-0.508558	0.013726	0.700943	0.631218	-0.343709	-0.852267	5.87708e-24
s318	318	0.0104283	0.900743	0.72303	-0.348612	0.0103649	2.46534	0.693877	1.51677	1.16816	4.43222e-23
s319	319	0.00525935	1.78105	0.838086	0.418915	0.00444539	4.24326	0.84089	6.65115	7.07006	1.62101e-20
s32	32	0.00605344	2.4005	0.818087	1.50495	0.00533146	3.72627	0.815042	4.81466	6.31961	7.65363e-21
s320	320	0.00526688	1.72973	0.837892	0.34372	0.00446264	4.21408	0.840371	6.5444	6.88812	1.35136e-20
s321	321	0.00981287	1.13178	0.735045	-0.193328	0.00965145	1.9826	0.708813	0.776169	0.582841	2.46843e-23
s322	322	0.00485213	1.8273	0.848727	0.472627	0.00414849	3.95386	0.849922	5.69513	6.16776	6.57534e-21
s323	323	0.00611777	2.09717	0.816508	0.947765	0.00510179	3.43632	0.821588	3.98894	4.9367	1.9199e-21
s324	324	0.00692907	1.53953	0.797112	0.147088	0.00619793	3.07513	0.791257	2.95789	3.10498	3.07449e-22
s325	325	0.0254931	0.409401	0.516408	-0.31998	0.024283	1.25597	0.49174	0.0494693	-0.27051	1.05151e-23
s326	326	0.00489827	1.06572	0.847507	-0.459034	0.0041621	3.50995	0.849504	4.28594	3.82691	6.32851e-22
s327	327	0.00482377	2.09541	0.849478	0.918098	0.0041216	3.83079	0.85075	5.29129	6.20939	6.85485e-21
s328	328	0.00750686	0.931106	0.78385	-0.42611	0.00652496	3.5484	0.782637	4.16405	3.73794	5.78978e-22
s329	329	0.0117883	1.37909	0.697823	0.0652182	0.0113413	2.47899	0.674429	1.51123	1.57645	6.66716e-23
s33	33	0.00507059	4.72993	0.842985	8.50404	0.00433795	5.69625	0.844136	12.7656	21.2696	2.38e-14
s330	330	0.00655929	0.984188	0.805837	-0.429251	0.00566859	3.70931	0.805619	4.72328	4.29403	1.00965e-21
s331	331	0.0111924	1.77051	0.708649	0.494093	0.0106501	1.56865	0.688082	0.264063	0.758156	2.94143e-23
s332	332	0.00496496	1.17078	0.845751	-0.354949	0.00421405	3.61972	0.847911	4.61317	4.25823	9.74137e-22
s333	333	0.0166428	0.421475	0.620598	-0.429458	0.0154334	0.886	0.603532	-0.225694	-0.655153	7.15759e-24
s334	334	0.00557779	1.694	0.82995	0.304992	0.00468483	3.25729	0.833745	3.52588	3.83087	6.35365e-22
s335	335	0.0076988	1.46725	0.779542	0.0830835	0.00688301	2.67248	0.773412	2.01961	2.10269	1.12846e-22
s336	336	0.00562945	1.50166	0.828645	0.052286	0.00472063	3.04561	0.832687	2.96794	3.02022	2.82464e-22
s337	337	0.00819491	1.1338	0.768623	-0.237822	0.00749052	1.75034	0.758248	0.451599	0.213777	1.70663e-23
s338	338	0.00487009	1.21518	0.848251	-0.316474	0.0041809	3.49439	0.848927	4.23801	3.92154	6.95661e-22
s339	339	0.011057	1.20737	0.711155	-0.102589	0.0109996	1.64952	0.681109	0.355169	0.252579	1.77415e-23
s34	34	0.0150435	1.77034	0.64408	0.492783	0.0116135	0.0169745	0.6692	-0.553024	-0.0602412	1.29758e-23
s340	340	0.0048628	1.628	0.848444	0.180944	0.0041186	4.08738	0.850842	6.15599	6.33693	7.78738e-21
s341	341	0.00509822	1.5285	0.842264	0.0604769	0.00439593	3.03054	0.842381	2.94451	3.00498	2.78191e-22
s342	342	0.0322879	-0.911202	0.457446	-0.115828	0.0337417	0.166051	0.410475	-0.25856	-0.374388	9.47767e-24
s343	343	0.0103049	0.460711	0.725407	-0.569248	0.00940347	1.58961	0.714156	0.276136	-0.293111	1.02802e-23
s344	344	0.00601049	1.30441	0.819144	-0.158141	0.0050555	3.52577	0.82292	4.2493	4.09116	8.24259e-22
s345	345	0.0048887	1.33881	0.84776	-0.181385	0.00416604	3.47816	0.849383	4.19123	4.00984	7.59884e-22
s346	346	0.00744828	1.16511	0.785175	-0.236031	0.00645602	3.44005	0.784438	3.87425	3.63822	5.24029e-22
s347	347	0.02021	0.619695	0.573926	-0.316371	0.0185244	0.645609	0.559133	-0.29298	-0.609351	7.49305e-24
s348	348	0.00663731	1.80439	0.80398	0.494033	0.00570025	4.11446	0.804746	5.99496	6.48899	9.06627e-21
s349	349	0.00484546	1.58369	0.848903	0.119634	0.00413345	3.71165	0.850385	4.90774	5.02737	2.10211e-21
s35	35	0.00533317	3.02052	0.836186	2.90999	0.00462272	4.9154	0.835587	9.19169	12.1017	2.48307e-18
s350	350	0.0211415	0.365489	0.562872	-0.37617	0.0188251	0.246567	0.555161	-0.388146	-0.764315	6.41739e-24
s351	351	0.0159009	0.859127	0.631275	-0.26588	0.014701	0.615238	0.615104	-0.360977	-0.626857	7.36301e-24
s352	352	0.0103593	1.08409	0.724358	-0.218672	0.00972666	1.78626	0.707208	0.514103	0.29543	1.85182e-23
s353	353	0.00483342	1.59522	0.849222	0.134542	0.00413191	3.44743	0.850432	4.1036	4.23814	9.54764e-22
s354	354	0.0164333	1.16069	0.623576	-0.068475	0.015819	1.3148	0.597611	0.0613788	-0.00709616	1.3684e-23
s355	355	0.0049886	1.19655	0.845131	-0.327582	0.00429019	2.52758	0.845587	1.76701	1.43943	5.81345e-23
s356	356	0.00987198	1.03762	0.733873	-0.26683	0.00884718	2.32539	0.72644	1.31598	1.04915	3.93492e-23
s357	357	0.00502029	2.08623	0.8443	0.90743	0.00432897	2.92689	0.844409	2.68664	3.59407	5.01394e-22
s358	358	0.0147699	1.10305	0.648277	-0.128072	0.0145128	1.20051	0.618149	-0.0359145	-0.163987	1.16971e-23
s359	359	0.0050788	1.81905	0.842771	0.469313	0.00430829	3.16159	0.845037	3.29106	3.76037	5.92114e-22
s36	36	0.0231866	2.22942	0.540036	0.953769	0.021994	0.689963	0.516485	-0.240401	0.713368	2.8126e-23
s360	360	0.00731657	1.13393	0.788169	-0.269273	0.00688716	1.53699	0.773306	0.17133	-0.0979428	1.24957e-23
s361	361	0.0134314	1.37846	0.669621	0.0824308	0.0121249	1.6303	0.659592	0.337753	0.420184	2.09788e-23
s362	362	0.0048435	1.22545	0.848955	-0.307642	0.00414176	3.42713	0.850129	4.04348	3.73583	5.77761e-22
s363	363	0.00849887	0.787374	0.762083	-0.481687	0.00816974	1.84967	0.741982	0.5919	0.110213	1.53873e-23
s364	364	0.0254944	0.343557	0.516396	-0.332769	0.0300846	1.05138	0.438493	-0.0462105	-0.378979	9.43425e-24
s365	365	0.0221237	1.40112	0.551669	0.14039	0.0265266	1.45462	0.469683	0.179768	0.320158	1.89819e-23
s366	366	0.0259784	0.679267	0.511698	-0.240361	0.0285398	1.35221	0.451511	0.112493	-0.127868	1.21273e-23
s367	367	0.00487285	1.51553	0.848178	0.0315405	0.00418434	3.37339	0.848821	3.88503	3.91658	6.92218e-22
s368	368	0.0275502	1.32099	0.497014	0.0900515	0.0347777	0.708907	0.403178	-0.15676	-0.0667082	1.28921e-23
s369	369	0.0056015	1.42572	0.82935	-0.0411683	0.00492091	2.39236	0.826818	1.48939	1.44822	5.86477e-23
s37	37	0.017601	2.04168	0.607332	0.798424	0.0145337	0.0554354	0.617809	-0.479969	0.318455	1.89496e-23
s370	370	0.00545437	2.06726	0.833084	0.884985	0.00477429	2.78319	0.831106	2.3297	3.21469	3.43097e-22
s371	371	0.0264675	1.17335	0.507037	-0.00462628	0.0318123	0.594022	0.424795	-0.201567	-0.206194	1.12137e-23
s372	372	0.00890541	1.33643	0.753507	-0.0273075	0.00842727	2.48622	0.735996	1.60882	1.58151	6.70095e-23
s373	373	0.0225231	0.635018	0.54724	-0.28586	0.0248169	1.12162	0.486306	-0.0271715	-0.313031	1.00774e-23
s374	374	0.0211306	0.806856	0.563	-0.23065	0.0243013	0.908367	0.491552	-0.135399	-0.366048	9.55704e-24
s375	375	0.00515754	1.38639	0.840721	-0.110581	0.00447867	2.84066	0.83989	2.47273	2.36215	1.46273e-22
s376	376	0.0331042	0.893851	0.451256	-0.119792	0.0383933	0.534991	0.379623	-0.184387	-0.304179	1.0167e-23
s377	377	0.00484839	1.30396	0.848825	-0.223023	0.00414709	3.35987	0.849965	3.84906	3.62604	5.17682e-22
s378	378	0.00494793	1.2767	0.846199	-0.246407	0.0042055	3.18693	0.848173	3.36473	3.11832	3.11578e-22
s379	379	0.00836811	1.56925	0.764883	0.217944	0.00758686	2.19551	0.755897	1.11672	1.33467	5.23521e-23
s38	38	0.0173893	1.98062	0.610213	0.72581	0.0160555	0.00821865	0.594038	-0.450728	0.275082	1.81452e-23
s380	380	0.0152377	0.800238	0.641134	-0.307118	0.0154215	1.24506	0.603715	0.00511948	-0.301999	1.01892e-23
s381	381	0.00591873	2.50841	0.821412	1.72287	0.00515849	2.24678	0.819962	1.21231	2.93518	2.59435e-22
s382	382	0.00499166	1.50689	0.84505	0.0271025	0.00422023	3.14355	0.847722	3.24752	3.27462	3.64289e-22
s383	383	0.00498844	1.70802	0.845135	0.300167	0.00426095	2.63941	0.846478	2.01153	2.3117	1.39077e-22
s384	384	0.00512358	2.31873	0.841604	1.34113	0.00433552	3.11227	0.84421	3.15897	4.5001	1.2407e-21
s385	385	0.0178923	0.526115	0.60341	-0.378915	0.0182456	0.339616	0.562868	-0.381299	-0.760214	6.44376e-24
s386	386	0.00761136	1.42885	0.781499	0.0372771	0.00663877	2.62143	0.779681	1.92261	1.95989	9.78282e-23
s387	387	0.00555847	2.83821	0.830439	2.45751	0.00486036	1.89289	0.828583	0.602594	3.0601	2.93955e-22
s388	388	0.0104319	0.683075	0.722961	-0.473134	0.00987808	1.41304	0.703999	0.0941393	-0.378995	9.4341e-24
s389	389	0.0138228	0.557946	0.663236	-0.440952	0.0134258	0.987674	0.63635	-0.195402	-0.636354	7.29341e-24
s39	39	0.00537126	3.69223	0.835209	4.79148	0.00468596	5.00048	0.833712	9.52637	14.3178	2.2775e-17
s390	390	0.00488505	0.960656	0.847856	-0.550239	0.0041504	3.27345	0.849863	3.60524	3.055	2.9246e-22
s391	391	0.00841508	1.17631	0.763874	-0.193207	0.00735793	2.59548	0.761506	1.84824	1.65503	7.21219e-23
s392	392	0.0249747	1.40048	0.521537	0.142865	0.0253945	0.441135	0.48056	-0.280744	-0.137878	1.20065e-23
s393	393	0.0358461	0.591956	0.431638	-0.206873	0.0337402	0.267179	0.410486	-0.249577	-0.45645	8.73097e-24
s394	394	0.0157336	0.654474	0.633733	-0.366471	0.0169523	0.440838	0.580866	-0.37834	-0.744811	6.54378e-24
s395	395	0.0143561	0.37847	0.654728	-0.48482	0.0132906	0.705427	0.638689	-0.350094	-0.834914	5.97995e-24
s396	396	0.00565957	2.00701	0.827886	0.787607	0.00487161	2.57465	0.828255	1.8643	2.65191	1.95436e-22
s397	397	0.00497967	1.05368	0.845365	-0.464068	0.00424019	3.15247	0.847112	3.27031	2.80624	2.28051e-22
s398	398	0.0188526	0.216041	0.590834	-0.433029	0.0194183	1.18027	0.547485	-0.0151331	-0.448163	8.80363e-24
s399	399	0.0143517	0.671341	0.654798	-0.384254	0.0138737	0.903212	0.628722	-0.238949	-0.623203	7.38997e-24
s4	4	0.0133854	2.31015	0.670379	1.23394	0.0115101	0.318431	0.671176	-0.522088	0.711849	2.80833e-23
s40	40	0.00516192	4.13287	0.840608	6.26086	0.0045731	5.23676	0.837064	10.5705	16.8313	2.81223e-16
s400	400	0.00577664	2.03709	0.824949	0.840323	0.00496741	1.9697	0.825467	0.728468	1.56879	6.61627e-23
s401	401	0.0110645	0.883347	0.711016	-0.343288	0.0104952	1.15671	0.691217	-0.125141	-0.468429	8.627e-24
s402	402	0.00493446	0.909721	0.846553	-0.586901	0.00424764	2.38795	0.846884	1.47632	0.889415	3.35401e-23
s403	403	0.00948612	1.16529	0.741587	-0.173094	0.00859675	1.95363	0.732109	0.738515	0.565421	2.4258e-23
s404	404	0.00529937	1.80346	0.837055	0.454081	0.00455528	2.69017	0.837596	2.12202	2.5761	1.81169e-22
s405	405	0.00493646	1.65558	0.846501	0.22308	0.00419984	2.17462	0.848346	1.06283	1.28591	4.98608e-23
s406	406	0.00515242	1.99698	0.840854	0.757669	0.00435551	2.78873	0.843604	2.35268	3.11034	3.09102e-22
s407	407	0.0287919	-0.138968	0.485996	-0.32807	0.024306	0.795961	0.491504	-0.182452	-0.510521	8.27141e-24
s408	408	0.00501503	2.14011	0.844438	1.00344	0.00422885	2.59082	0.847458	1.90407	2.90751	2.52355e-22
s409	409	0.00608763	2.16825	0.817247	1.07126	0.00512831	2.5663	0.820827	1.84324	2.9145	2.54126e-22
s41	41	0.00481549	5.45506	0.849697	11.6949	0.00415678	5.78978	0.849667	13.2936	24.9886	9.81058e-13
s410	410	0.00569618	1.74354	0.826965	0.379825	0.00488764	2.26862	0.827787	1.25065	1.63048	7.03727e-23
s411	411	0.00496527	0.119692	0.845743	-0.92851	0.00424704	2.41724	0.846903	1.53591	0.607404	2.52981e-23
s412	412	0.00819629	1.05674	0.768593	-0.302643	0.00709338	2.65613	0.768092	1.97876	1.67612	7.36586e-23
s413	413	0.0075596	1.1454	0.782662	-0.249751	0.00614025	2.92617	0.792797	2.60712	2.35737	1.45576e-22
s414	414	0.00528218	1.97687	0.837498	0.727947	0.00441648	2.75871	0.841761	2.28127	3.00922	2.79372e-22
s415	415	0.00591952	2.00859	0.821392	0.79565	0.00499674	3.43396	0.824617	3.99158	4.78723	1.65334e-21
s416	416	0.00572138	2.0509	0.826333	0.862551	0.0047811	3.37664	0.830906	3.84822	4.71078	1.53165e-21
s417	417	0.00701831	1.53717	0.795034	0.146831	0.00577703	3.5166	0.802635	4.15152	4.29835	1.01402e-21
s418	418	0.0323036	0.588885	0.457326	-0.226326	0.0238118	0.492699	0.496638	-0.282943	-0.509269	8.28178e-24
s419	419	0.00873914	1.01314	0.756991	-0.31882	0.00727323	2.10598	0.763603	0.97223	0.653411	2.64892e-23
s42	42	0.00476814	4.64403	0.850955	8.22453	0.00406095	6.03493	0.852622	14.569	22.7936	1.09249e-13
s420	420	0.00484288	0.768308	0.848971	-0.69457	0.00416413	2.16447	0.849441	1.04308	0.348512	1.95278e-23
s421	421	0.00747102	1.40271	0.78466	0.00417979	0.00636943	1.80566	0.786713	0.509951	0.51413	2.30452e-23
s422	422	0.0134568	0.0952757	0.669202	-0.550086	0.0110242	0.699506	0.680623	-0.404175	-0.954261	5.30721e-24
s423	423	0.0118988	0.320066	0.695853	-0.559479	0.0102602	0.970413	0.696031	-0.267688	-0.827167	6.02646e-24
s424	424	0.00637019	0.884994	0.810373	-0.514	0.00533789	2.30276	0.81486	1.31717	0.803168	3.07686e-23
s425	425	0.00557624	1.20951	0.829989	-0.278842	0.00467516	2.55787	0.834031	1.83043	1.55159	6.50342e-23
s426	426	0.0103025	0.664749	0.725453	-0.486031	0.00871502	1.45326	0.729421	0.11666	-0.369371	9.52534e-24
s427	427	0.00592781	0.72877	0.821187	-0.642639	0.00497808	2.36681	0.825158	1.43924	0.7966	3.05672e-23
s428	428	0.0174575	0.0880278	0.609281	-0.467523	0.0140411	0.073355	0.625918	-0.489956	-0.957479	5.29015e-24
s429	429	0.00497366	0.975529	0.845523	-0.53153	0.0043015	3.02247	0.845243	2.92783	2.3963	1.51355e-22
s43	43	0.00832856	2.68566	0.765733	2.03588	0.00723841	2.16355	0.764468	1.06626	3.10214	3.06577e-22
s430	430	0.00766241	1.73766	0.780355	0.420261	0.00637973	1.28173	0.786442	-0.125927	0.294333	1.84979e-23
s431	431	0.00687934	0.456035	0.798274	-0.717415	0.00569563	1.7977	0.804873	0.483506	-0.233909	1.09071e-23
s432	432	0.0188531	-0.138994	0.590828	-0.441102	0.0140403	0.256302	0.625932	-0.4711	-0.912202	5.53518e-24
s433	433	0.0140869	-0.0408225	0.658995	-0.537379	0.0105866	0.717536	0.689364	-0.407104	-0.944484	5.35935e-24
s434	434	0.00685047	1.15438	0.798951	-0.269765	0.00566315	1.82325	0.80577	0.519927	0.250161	1.76986e-23
s435	435	0.00521134	1.6435	0.839327	0.219354	0.00441275	2.52434	0.841874	1.76016	1.97951	9.97673e-23
s436	436	0.0049988	1.75755	0.844863	0.373155	0.00423694	2.31196	0.847211	1.32488	1.69804	7.52913e-23
s437	437	0.0120825	-0.264641	0.692601	-0.565551	0.00962149	0.289719	0.709454	-0.588222	-1.15377	4.34729e-24
s438	438	0.0205168	-0.039101	0.570238	-0.421826	0.0140401	0.278976	0.625935	-0.467305	-0.889131	5.66437e-24
s439	439	0.0275966	0.249093	0.496593	-0.327772	0.0208169	0.610531	0.530205	-0.278913	-0.606685	7.51305e-24
s44	44	0.0135335	1.80765	0.667943	0.540065	0.0115094	0.407393	0.67119	-0.500439	0.0396256	1.43386e-23
s440	440	0.0322816	1.01296	0.457495	-0.071062	0.0278531	1.117	0.45755	-0.0203902	-0.0914522	1.25771e-23
s441	441	0.00532444	1.08165	0.83641	-0.415912	0.00452601	2.18401	0.838471	1.08817	0.672255	2.69931e-23
s442	442	0.029429	0.279128	0.480531	-0.308754	0.0253848	0.759565	0.480656	-0.18894	-0.497694	8.37819e-24
s443	443	0.00487893	0.0113274	0.848018	-0.941942	0.00420283	3.36405	0.848254	3.85701	2.91507	2.54271e-22
s444	444	0.00499271	1.43582	0.845023	-0.0612037	0.00422571	2.5256	0.847554	1.76266	1.70145	7.55489e-23
s445	445	0.00878933	0.38078	0.755936	-0.650359	0.00697202	1.64273	0.771152	0.303157	-0.347202	9.73886e-24
s446	446	0.0270395	0.0377086	0.501692	-0.347912	0.0194434	0.322813	0.547166	-0.367605	-0.715516	6.73831e-24
s447	447	0.00824124	0.0422332	0.767619	-0.729003	0.00669146	1.69799	0.77832	0.368756	-0.360248	9.61264e-24
s448	448	0.00487181	1.34231	0.848206	-0.178468	0.00416199	2.38376	0.849507	1.46665	1.28819	4.99745e-23
s449	449	0.0281814	-0.156208	0.491351	-0.332004	0.0243006	0.923876	0.491559	-0.128419	-0.460423	8.69635e-24
s45	45	0.00954275	0.958885	0.740445	-0.333989	0.00807734	1.97644	0.744154	0.771864	0.437875	2.13532e-23
s450	450	0.00988113	0.388794	0.733692	-0.606099	0.00793398	0.752433	0.747548	-0.476654	-1.08275	4.66727e-24
s451	451	0.0193745	0.060336	0.584216	-0.437731	0.0132972	-0.0390259	0.638575	-0.508363	-0.946095	5.35072e-24
s452	452	0.00502563	0.249851	0.84416	-0.903115	0.00439564	2.28705	0.84239	1.27929	0.376178	2.00756e-23
s453	453	0.0379442	0.487982	0.417741	-0.220683	0.0318171	0.449194	0.424758	-0.23363	-0.454312	8.74965e-24
s454	454	0.00514447	1.53116	0.841061	0.0662958	0.00439728	1.96936	0.842341	0.7098	0.776095	2.99468e-23
s455	455	0.00509678	1.28866	0.842302	-0.224152	0.00433021	2.21204	0.844371	1.13567	0.911519	3.42897e-23
s456	456	0.00831092	0.620033	0.766113	-0.579197	0.00713551	1.05879	0.767036	-0.298497	-0.877694	5.72952e-24
s457	457	0.0111457	0.598589	0.709511	-0.490983	0.00878605	0.237548	0.727816	-0.630103	-1.12109	4.49174e-24
s458	458	0.00502107	0.430209	0.84428	-0.851717	0.00433067	2.37016	0.844357	1.44155	0.589833	2.48575e-23
s459	459	0.0131086	0.0852889	0.67498	-0.559479	0.0103479	-0.186006	0.694226	-0.580446	-1.13992	4.40791e-24
s46	46	0.00472098	5.93646	0.852211	14.0606	0.00406587	6.3153	0.85247	16.0427	30.1033	1.63302e-10
s460	460	0.00642336	0.535642	0.809092	-0.711913	0.00541619	1.73339	0.812653	0.383468	-0.328445	9.92326e-24
s461	461	0.0174577	0.0120436	0.60928	-0.469837	0.0147042	0.403578	0.615053	-0.427236	-0.897073	5.61956e-24
s462	462	0.00486624	0.397751	0.848353	-0.875994	0.00415964	2.61948	0.849579	1.9676	1.09161	4.1056e-23
s463	463	0.0275946	-0.369978	0.496611	-0.309207	0.0220034	-0.222949	0.516379	-0.350393	-0.6596	7.12583e-24
s464	464	0.00500457	0.655046	0.844712	-0.750009	0.00431646	1.58739	0.844789	0.132872	-0.617137	7.43493e-24
s465	465	0.00489509	0.267472	0.847591	-0.910276	0.0042048	2.45491	0.848194	1.61328	0.703006	2.78361e-23
s466	466	0.00623704	1.3457	0.813598	-0.103244	0.00520847	1.41987	0.818534	-0.0282488	-0.131492	1.20834e-23
s467	467	0.00489021	0.509943	0.84772	-0.830796	0.00417155	2.41629	0.849214	1.53309	0.702297	2.78163e-23
s468	468	0.00535946	0.133189	0.835511	-0.895045	0.00449504	1.79806	0.839399	0.44248	-0.452565	8.76495e-24
s469	469	0.00582491	1.31192	0.823744	-0.159019	0.00480433	1.76928	0.830224	0.412805	0.253786	1.77629e-23
s47	47	0.00496581	5.83805	0.845729	13.4779	0.00431892	5.98743	0.844714	14.21	27.6879	1.45876e-11
s470	470	0.0048695	0.226377	0.848267	-0.921081	0.00422293	2.11914	0.847639	0.96252	0.0414385	1.43646e-23
s471	471	0.00484397	0.417827	0.848942	-0.870943	0.00417643	2.15996	0.849064	1.03517	0.164228	1.62413e-23
s472	472	0.0152358	0.875045	0.641163	-0.266972	0.0119324	-0.196289	0.663175	-0.53132	-0.798292	6.203e-24
s473	473	0.00506289	0.368919	0.843186	-0.868968	0.00441981	1.93439	0.841661	0.653189	-0.21578	1.11067e-23
s474	474	0.00484387	-0.381933	0.848945	-0.883136	0.00416244	2.45351	0.849493	1.60998	0.726846	2.85077e-23
s475	475	0.0178957	0.295414	0.603364	-0.436041	0.013885	-0.0901669	0.628533	-0.492592	-0.928634	5.44497e-24
s476	476	0.00505047	-0.150623	0.84351	-0.917814	0.00440978	1.99915	0.841963	0.760032	-0.157782	1.17699e-23
s477	477	0.00623225	0.379641	0.813714	-0.781597	0.0053024	1.56314	0.815864	0.150707	-0.63089	7.33337e-24
s478	478	0.00513649	0.894024	0.841268	-0.584066	0.00441827	1.75419	0.841707	0.373384	-0.210682	1.11634e-23
s479	479	0.00793314	0.26466	0.774346	-0.717257	0.00696079	0.296249	0.771437	-0.704119	-1.42138	3.3266e-24
s48	48	0.00478199	6.02651	0.850586	14.4956	0.00418559	5.67889	0.848783	12.742	27.2376	9.29924e-12
s480	480	0.00485289	-0.455602	0.848706	-0.856182	0.00417574	2.53515	0.849085	1.78301	0.926824	3.48185e-23
s481	481	0.00824105	0.157929	0.767623	-0.720124	0.00726765	0.803965	0.763741	-0.474588	-1.19471	4.17291e-24
s482	482	0.00838872	-0.0629222	0.76444	-0.721381	0.00758398	0.560819	0.755967	-0.586344	-1.30772	3.72699e-24
s483	483	0.0323095	0.404258	0.45728	-0.268216	0.0220031	-0.248581	0.516382	-0.347275	-0.615491	7.44718e-24
s484	484	0.00484479	-0.0734902	0.848921	-0.942683	0.00417165	2.46192	0.849211	1.62761	0.684927	2.73373e-23
s485	485	0.00488951	-0.111828	0.847739	-0.935777	0.00424658	2.43973	0.846917	1.58216	0.646387	2.63038e-23
s486	486	0.00494419	0.0522841	0.846298	-0.935211	0.00419106	2.46315	0.848615	1.63035	0.695137	2.76179e-23
s487	487	0.0196415	0.533465	0.580888	-0.352152	0.015643	-0.108986	0.600299	-0.454955	-0.807107	6.14857e-24
s488	488	0.00965852	-0.170129	0.738121	-0.659254	0.00801947	0.620991	0.74552	-0.54052	-1.19977	4.15184e-24
s489	489	0.00508135	-0.218951	0.842704	-0.904614	0.00439871	2.92379	0.842298	2.67669	1.77208	8.10774e-23
s49	49	0.00578126	4.4147	0.824833	7.1668	0.00533508	3.63292	0.814939	4.5343	11.7011	1.66349e-18
s490	490	0.00648488	1.19192	0.807616	-0.250454	0.00570068	1.53144	0.804734	0.126983	-0.123471	1.21807e-23
s491	491	0.00543505	0.523789	0.833577	-0.782264	0.00466943	2.50421	0.834201	1.71718	0.934913	3.51014e-23
s492	492	0.00944438	-0.548973	0.742431	-0.566361	0.00846916	1.10172	0.735032	-0.217984	-0.784344	6.29013e-24
s493	493	0.00993872	-0.437802	0.732555	-0.589217	0.00872305	1.09133	0.729239	-0.219	-0.808216	6.14175e-24
s494	494	0.017041	0.0774488	0.615015	-0.475431	0.0131557	0.47962	0.641039	-0.43854	-0.913972	5.52539e-24
s495	495	0.0050216	-0.284564	0.844266	-0.89562	0.00428307	2.83872	0.845804	2.47311	1.57749	6.67411e-23
s496	496	0.00780583	0.364348	0.77716	-0.699067	0.00672903	1.1138	0.777352	-0.268912	-0.967979	5.2349e-24
s497	497	0.0127784	0.395656	0.680551	-0.517311	0.0107595	0.497637	0.685883	-0.494068	-1.01138	5.01256e-24
s498	498	0.0051406	0.00790341	0.841161	-0.919907	0.00442525	2.36985	0.841497	1.44201	0.522105	2.32297e-23
s499	499	0.0166433	0.383803	0.620591	-0.438863	0.0127608	0.315352	0.648022	-0.489872	-0.928734	5.44442e-24
s5	5	0.0066364	3.03277	0.804002	2.88265	0.00592935	2.77923	0.79848	2.28285	5.1655	2.41349e-21
s50	50	0.00478161	5.92879	0.850597	13.9989	0.0041991	5.30817	0.848369	11.0089	25.0079	1.00016e-12
s500	500	0.0138166	0.869402	0.663335	-0.29364	0.0112143	0.457484	0.676896	-0.494057	-0.787696	6.26908e-24
s51	51	0.00588893	4.23016	0.822151	6.49248	0.0051922	4.34965	0.818998	6.89287	13.3853	8.96348e-18
s52	52	0.00940993	1.9892	0.74313	0.790661	0.00799102	1.98501	0.746194	0.784514	1.57517	6.65864e-23
s53	53	0.00469781	5.99546	0.85283	14.3696	0.00406808	5.94196	0.852402	14.0912	28.4609	3.16e-11
s54	54	0.00474191	5.95818	0.851653	14.1627	0.00407065	6.25423	0.852322	15.7131	29.8758	1.30072e-10
s55	55	0.0204928	1.08139	0.570525	-0.0890064	0.0188256	-0.176661	0.555153	-0.39635	-0.485356	8.4822e-24
s56	56	0.0113655	1.37775	0.705469	0.058372	0.00948561	2.72584	0.712377	2.02351	2.08188	1.10521e-22
s57	57	0.00629323	3.60507	0.812234	4.44182	0.00544189	4.03088	0.811931	5.76064	10.2025	3.71678e-19
s58	58	0.0047642	5.67052	0.851059	12.7307	0.00413491	6.24332	0.85034	15.623	28.3537	2.83904e-11
s59	59	0.00513642	6.47562	0.84127	16.7185	0.00439705	6.89597	0.842348	19.105	35.8234	4.97985e-08
s6	6	0.00931406	2.96583	0.74508	2.59352	0.00814041	1.24474	0.74267	-0.103364	2.49016	1.66249e-22
s60	60	0.004755	6.11365	0.851304	14.9566	0.00412983	6.34451	0.850496	16.1672	31.1238	4.5308e-10
s61	61	0.0204704	1.5044	0.570793	0.223005	0.0179706	-0.325912	0.5666	-0.387956	-0.164951	1.16858e-23
s62	62	0.00816976	2.08839	0.769169	0.944282	0.00732102	2.66609	0.762418	1.99102	2.93531	2.59468e-22
s63	63	0.0207704	1.62635	0.567224	0.331387	0.0188261	0.0653188	0.555147	-0.403821	-0.0724345	1.28185e-23
s64	64	0.0153871	1.16372	0.638887	-0.0766786	0.0128837	0.767659	0.645833	-0.328699	-0.405377	9.18847e-24
s65	65	0.01552	1.83172	0.6369	0.561928	0.0138774	0.741042	0.628659	-0.322706	0.239222	1.75061e-23
s66	66	0.00482426	6.39588	0.849465	16.4279	0.00415138	6.87299	0.849833	19.1242	35.5521	3.79644e-08
s67	67	0.0368113	1.31534	0.425132	0.0909554	0.0293339	-0.128465	0.444725	-0.290476	-0.19952	1.12887e-23
s68	68	0.00504216	5.19694	0.843728	10.4657	0.00448801	4.99976	0.839609	9.57903	20.0447	6.99218e-15
s69	69	0.00463906	6.67344	0.854402	18.0619	0.00399657	6.9738	0.854619	19.8175	37.8794	3.89141e-07
s7	7	0.00864641	3.42645	0.758948	3.74387	0.00741331	1.98115	0.760142	0.777912	4.52179	1.26789e-21
s70	70	0.00542509	5.08833	0.833832	9.89702	0.00491332	3.86145	0.827039	5.28856	15.1856	5.42391e-17
s71	71	0.00464692	6.51425	0.854191	17.1613	0.00404339	5.85336	0.853166	13.6563	30.8176	3.33574e-10
s72	72	0.0245231	1.35841	0.526088	0.11202	0.0243211	0.110227	0.491348	-0.335011	-0.222991	1.10269e-23
s73	73	0.00468435	6.15221	0.853189	15.1872	0.00406182	6.76882	0.852595	18.5743	33.7615	6.33481e-09
s74	74	0.00666177	4.15506	0.8034	6.12187	0.00610263	4.26687	0.793805	6.43661	12.5585	3.92078e-18
s75	75	0.0047934	5.60322	0.850283	12.3983	0.00421567	6.19146	0.847861	15.3096	27.7078	1.4882e-11
s76	76	0.0122362	1.74249	0.689904	0.461932	0.0107525	0.948777	0.686024	-0.270448	0.191485	1.669e-23
s77	77	0.0160337	1.85738	0.629336	0.589335	0.0141991	0.386227	0.623294	-0.441656	0.147679	1.59747e-23
s78	78	0.00500986	6.64562	0.844573	17.7192	0.00423354	6.4516	0.847315	16.6943	34.4135	1.21588e-08
s79	79	0.0156735	2.06399	0.634622	0.848346	0.0147006	0.636978	0.61511	-0.352611	0.495734	2.26251e-23
s8	8	0.0176031	2.01203	0.607303	0.761898	0.013872	0.968011	0.62875	-0.200856	0.561042	2.4152e-23
s80	80	0.00522143	5.6681	0.839066	12.5651	0.00469788	4.55282	0.833359	7.74104	20.3061	9.081e-15
s81	81	0.00532534	5.34408	0.836387	11.0381	0.00473816	4.53318	0.83217	7.65802	18.6961	1.81522e-15
s82	82	0.00488842	7.62245	0.847767	23.6872	0.00425002	6.85543	0.846812	18.9608	42.648	4.58215e-05
s83	83	0.0046568	7.5842	0.853927	23.5972	0.00403467	6.62294	0.853436	17.7571	41.3543	1.25671e-05
s84	84	0.00535406	4.96273	0.83565	9.38761	0.00478542	4.59026	0.830779	7.8642	17.2518	4.28218e-16
s85	85	0.0275946	0.366211	0.496611	-0.309895	0.0224146	0.826105	0.511753	-0.183844	-0.493739	8.41139e-24
s86	86	0.0117426	2.40738	0.698642	1.42475	0.0107462	1.21709	0.686149	-0.071217	1.35354	5.33494e-23
s87	87	0.00482595	5.73879	0.84942	13.0406	0.0042709	6.04811	0.846175	14.5404	27.581	1.31097e-11
s88	88	0.0058843	4.57239	0.822266	7.73172	0.00559741	3.88402	0.807591	5.26744	12.9992	6.09195e-18
s89	89	0.00496678	5.73094	0.845703	12.9536	0.00443248	5.57562	0.841279	12.1563	25.1099	1.10759e-12
s9	9	0.00473754	4.77444	0.851769	8.75365	0.00410688	4.36081	0.851203	7.14095	15.8946	1.10213e-16
s90	90	0.00483205	6.39294	0.849258	16.4084	0.00409913	6.93032	0.851442	19.4937	35.9021	5.38745e-08
s91	91	0.00866212	2.25328	0.758616	1.21517	0.00791347	3.70927	0.748036	4.45676	5.67193	4.00482e-21
s92	92	0.00464675	6.56294	0.854196	17.4333	0.00401011	6.62136	0.854198	17.7623	35.1956	2.65788e-08
s93	93	0.00552903	5.08378	0.831185	9.85143	0.00517208	4.5299	0.819573	7.5526	17.404	4.98619e-16
s94	94	0.00566271	5.12929	0.827807	10.0101	0.00522833	4.07645	0.817968	5.94448	15.9546	1.17024e-16
s95	95	0.0123004	2.39477	0.688783	1.39143	0.0104685	1.97255	0.691761	0.75737	2.1488	1.18171e-22
s96	96	0.00625918	3.98584	0.81306	5.62003	0.00585829	3.68894	0.800413	4.64037	10.2604	3.93848e-19
s97	97	0.00518625	5.00911	0.839976	9.62178	0.00459057	5.45264	0.836543	11.5302	21.1519	2.11575e-14
s98	98	0.00809376	3.71119	0.770824	4.57161	0.00788203	2.67344	0.748786	1.98517	6.55678	9.70222e-21
s99	99	0.0117197	2.78498	0.699053	2.11055	0.0100075	1.87635	0.70128	0.630375	2.74092	2.13631e-22

## Sheet: Table S6
Table S6.Details of reverse mendelian randomization (snp p < 1 × 10⁻⁵)
Select snp p < 1 × 10⁻⁵, clump_kb = 10,000, clump_r2 = 0.001
chr	pos	SNP	effect_allele	other_allele	eaf	beta	se	pval	samplesize	Phenotype
1	3296317	rs116356993	T	C	0.0172447	0.522784	0.109468	1.79102e-06	385801	Osteomyelitisfang
1	63311594	rs138523449	A	G	0.00594268	0.757558	0.167587	6.17291e-06	385801	Osteomyelitisfang
1	63315469	rs78720768	A	G	0.00593754	0.758649	0.167911	6.23764e-06	385801	Osteomyelitisfang
1	63317149	rs80202485	G	C	0.00593697	0.758264	0.167968	6.35141e-06	385801	Osteomyelitisfang
1	99503403	rs911373917	T	C	0.000128536	2.77561	0.628036	9.89282e-06	385801	Osteomyelitisfang
1	167344404	rs1309485208	G	A	0.000373021	2.37163	0.52457	6.15219e-06	385801	Osteomyelitisfang
2	37094196	rs368988833	A	G	7.51192e-05	3.36493	0.740032	5.44164e-06	385801	Osteomyelitisfang
2	49008726	rs1250867395	A	G	0.000408986	1.96837	0.438701	7.2292e-06	385801	Osteomyelitisfang
2	51886695	rs115197623	G	A	0.0418964	0.333337	0.0732355	5.32439e-06	385801	Osteomyelitisfang
2	51949627	rs187462438	G	A	0.0211217	0.437253	0.0985803	9.18565e-06	385801	Osteomyelitisfang
2	52195537	rs201351497	CA	C	0.0329234	0.371848	0.081574	5.15407e-06	385801	Osteomyelitisfang
2	65409757	rs182816645	C	T	0.00548362	-1.64439	0.368494	8.10177e-06	385801	Osteomyelitisfang
2	74745642		C	T	0.000662574	1.65616	0.374296	9.65606e-06	385801	Osteomyelitisfang
2	141029374	rs546417027	T	G	0.000226969	2.65454	0.542729	1.00279e-06	385801	Osteomyelitisfang
2	212728719	rs74518700	T	A	0.211354	0.175901	0.0392141	7.26909e-06	385801	Osteomyelitisfang
4	63129205	rs755479756	A	C	0.000471046	2.61493	0.58651	8.25506e-06	385801	Osteomyelitisfang
4	102533641	rs530935512	T	C	0.0167665	0.488439	0.110203	9.32846e-06	385801	Osteomyelitisfang
4	102545248	rs549858463	C	T	0.0169009	0.490973	0.109705	7.62676e-06	385801	Osteomyelitisfang
4	102581168	rs149759093	A	G	0.0228196	0.430449	0.0954427	6.48201e-06	385801	Osteomyelitisfang
4	102656101	rs138652061	T	A	0.0229099	0.428424	0.0953203	6.97124e-06	385801	Osteomyelitisfang
4	120734831	rs1465090149	CCGAGGTAAG	C	0.00132322	1.34331	0.294396	5.04464e-06	385801	Osteomyelitisfang
4	173041266	rs77793744	G	C	0.0199834	-0.661939	0.145323	5.2395e-06	385801	Osteomyelitisfang
4	184569959	rs1053721320	T	G	0.00342339	0.971252	0.211317	4.30309e-06	385801	Osteomyelitisfang
4	184613552	rs949833167	G	A	0.00340114	0.974269	0.210133	3.54446e-06	385801	Osteomyelitisfang
4	184664478	rs77750550	T	C	0.00350843	1.00047	0.206907	1.32898e-06	385801	Osteomyelitisfang
4	184674914	rs183897737	C	T	0.0033353	0.996274	0.210509	2.2157e-06	385801	Osteomyelitisfang
4	184693376	rs149937829	T	C	0.00352646	0.938183	0.208877	7.07034e-06	385801	Osteomyelitisfang
4	184703709	rs1003070714	T	C	0.00333737	0.995276	0.210472	2.25871e-06	385801	Osteomyelitisfang
4	184709531	rs987280326	C	T	0.00333763	0.995837	0.210425	2.21758e-06	385801	Osteomyelitisfang
4	184725408	rs138360608	T	C	0.00333823	0.996389	0.210353	2.1717e-06	385801	Osteomyelitisfang
4	184803594	rs146157068	T	C	0.00382117	0.895089	0.202594	9.95474e-06	385801	Osteomyelitisfang
4	184814339	rs143901307	T	C	0.00317458	1.02098	0.213176	1.67305e-06	385801	Osteomyelitisfang
5	11259137	rs558783845	T	C	3.43284e-05	4.23622	0.923604	4.50485e-06	385801	Osteomyelitisfang
5	14772191	rs909968216	T	C	8.80441e-05	3.32895	0.732808	5.55316e-06	385801	Osteomyelitisfang
5	14798598		A	G	8.81689e-05	3.32876	0.732837	5.56455e-06	385801	Osteomyelitisfang
5	64337359		C	T	0.000221171	2.59742	0.540873	1.56874e-06	385801	Osteomyelitisfang
5	80139560		C	G	5.59664e-05	3.6099	0.775087	3.20199e-06	385801	Osteomyelitisfang
5	80481762		G	A	0.00019844	3.4306	0.743895	3.99457e-06	385801	Osteomyelitisfang
5	98785677	rs1180307405	G	GTTC	0.000444373	1.97971	0.433802	5.02759e-06	385801	Osteomyelitisfang
5	177960013	rs572435134	A	G	0.00405159	-2.68574	0.579703	3.60471e-06	385801	Osteomyelitisfang
6	23965185	rs35061339	A	G	0.0187086	0.473379	0.103213	4.50952e-06	385801	Osteomyelitisfang
6	23965342	rs765452097	G	GGTTTGTTT	0.0187101	0.473474	0.103194	4.47075e-06	385801	Osteomyelitisfang
6	23969261	rs35086315	AT	A	0.018716	0.474873	0.103031	4.04539e-06	385801	Osteomyelitisfang
6	23974428	rs13212522	C	T	0.0187284	0.47618	0.102791	3.6126e-06	385801	Osteomyelitisfang
6	23977770	rs34595428	G	C	0.0187695	0.474448	0.10265	3.80058e-06	385801	Osteomyelitisfang
6	23978835	rs34623265	C	T	0.0187678	0.474665	0.102661	3.77077e-06	385801	Osteomyelitisfang
6	23983454	rs71555110	A	G	0.018755	0.474921	0.102778	3.82199e-06	385801	Osteomyelitisfang
6	23984188	rs145291132	G	C	0.00506226	0.785638	0.177051	9.10689e-06	385801	Osteomyelitisfang
6	23985149	rs201355149,rs398038549	CA	C	0.0202725	0.461264	0.0995521	3.59724e-06	385801	Osteomyelitisfang
6	23985857	rs13210180	C	T	0.0187414	0.475191	0.102877	3.85532e-06	385801	Osteomyelitisfang
6	23986688	rs13198285	C	G	0.0187349	0.475368	0.102915	3.85523e-06	385801	Osteomyelitisfang
6	23988182	rs71542661	T	TG	0.018719	0.475803	0.103005	3.85159e-06	385801	Osteomyelitisfang
6	28180940	rs181861261	G	A	0.00934282	0.626067	0.139413	7.09725e-06	385801	Osteomyelitisfang
6	28519417	rs551044975	C	CT	0.00904268	0.654422	0.141058	3.49462e-06	385801	Osteomyelitisfang
6	28625918	rs1296308953	A	G	0.00906049	0.646866	0.141422	4.78498e-06	385801	Osteomyelitisfang
6	29298884	rs868705982	C	T	0.00912357	0.644445	0.141868	5.55712e-06	385801	Osteomyelitisfang
6	29318097	rs1190950593	G	GT	0.00913474	0.643927	0.141935	5.71216e-06	385801	Osteomyelitisfang
6	30038936	rs190234164	T	A	0.00969932	0.625918	0.136433	4.48074e-06	385801	Osteomyelitisfang
6	30122249	rs899732053	T	C	0.00899548	0.644406	0.142128	5.78775e-06	385801	Osteomyelitisfang
6	30261899	rs563839346	T	A	0.000229769	22.9595	4.80354	1.75562e-06	385801	Osteomyelitisfang
6	30329497	rs202059196	G	A	0.000322185	16.8754	3.47012	1.15595e-06	385801	Osteomyelitisfang
6	30418859		C	G	0.000235688	23.4724	4.63247	4.04259e-07	385801	Osteomyelitisfang
6	30836193		C	G	0.000426777	12.7785	2.57898	7.23719e-07	385801	Osteomyelitisfang
6	31192540	rs765346989	TG	T	0.0185078	0.515518	0.111621	3.86589e-06	385801	Osteomyelitisfang
6	31468214	rs2523676	T	C	0.197395	0.183445	0.0394168	3.25589e-06	385801	Osteomyelitisfang
6	31470319	rs2523668	A	C	0.173425	0.22287	0.0409485	5.2482e-08	385801	Osteomyelitisfang
6	31471721	rs9267139	A	G	0.182495	-0.196185	0.0442126	9.1092e-06	385801	Osteomyelitisfang
6	31472237	rs14597	A	C	0.384889	0.176667	0.0329646	8.35411e-08	385801	Osteomyelitisfang
6	31479228	rs2248477	G	C	0.0363412	0.365792	0.0783395	3.0219e-06	385801	Osteomyelitisfang
6	31529622	rs3130055	T	C	0.625153	0.166175	0.034203	1.1828e-06	385801	Osteomyelitisfang
6	31529929	rs2075582	T	C	0.6253	0.165485	0.0342061	1.31241e-06	385801	Osteomyelitisfang
6	31533960	rs1055388	T	C	0.625132	0.167354	0.0342023	9.9275e-07	385801	Osteomyelitisfang
6	31536198	rs2075580	C	G	0.625126	0.166903	0.034208	1.06591e-06	385801	Osteomyelitisfang
6	31538871	rs933208	T	G	0.625154	0.16606	0.0342018	1.2021e-06	385801	Osteomyelitisfang
6	31539985	rs3216813	C	CCT	0.67796	0.164617	0.0355595	3.66851e-06	385801	Osteomyelitisfang
6	31541578	rs2523507	A	G	0.625027	0.167337	0.0342047	9.96988e-07	385801	Osteomyelitisfang
6	31541595	rs2239525	A	G	0.625007	0.1654	0.0342013	1.32425e-06	385801	Osteomyelitisfang
6	31541655	rs2239526	A	G	0.624978	0.167215	0.0341988	1.01086e-06	385801	Osteomyelitisfang
6	31542328	rs2239528	G	A	0.62501	0.166486	0.0341949	1.12305e-06	385801	Osteomyelitisfang
6	31543081	rs2523504	C	T	0.624964	0.166806	0.0341959	1.07201e-06	385801	Osteomyelitisfang
6	31552881	rs34492353	A	T	0.0810844	0.280912	0.0553923	3.95094e-07	385801	Osteomyelitisfang
6	31587353	rs2256965	G	A	0.56701	0.16084	0.0330678	1.15064e-06	385801	Osteomyelitisfang
6	31598272	rs35160437,rs9281530	CT	C	0.578642	0.171736	0.0332474	2.39944e-07	385801	Osteomyelitisfang
6	31601927	rs2507960	A	G	0.210621	-0.187074	0.0417907	7.58944e-06	385801	Osteomyelitisfang
6	31621958	rs2736173	T	C	0.0575138	0.290795	0.0649036	7.45006e-06	385801	Osteomyelitisfang
6	31645794	rs114919178	G	A	0.057475	0.291104	0.0649023	7.28249e-06	385801	Osteomyelitisfang
6	31650734	rs115470510	A	G	0.0339942	0.4098	0.0797977	2.81417e-07	385801	Osteomyelitisfang
6	31651376	rs138039007	C	T	0.0574765	0.291064	0.0649012	7.30096e-06	385801	Osteomyelitisfang
6	31679224	rs11575852	G	A	0.0574249	0.292091	0.0648905	6.75414e-06	385801	Osteomyelitisfang
6	31710914	rs17207370	T	C	0.0573217	0.294182	0.0649438	5.90432e-06	385801	Osteomyelitisfang
6	31737349	rs145269503	A	G	0.0341384	0.41719	0.0794367	1.50574e-07	385801	Osteomyelitisfang
6	31748038	rs181227517	G	A	0.00486435	1.26794	0.231521	4.33621e-08	385801	Osteomyelitisfang
6	31770041	rs115526889	G	C	0.0341259	0.417269	0.0794688	1.51499e-07	385801	Osteomyelitisfang
6	31896761	rs115884658	A	G	0.0346201	0.387745	0.0795899	1.10594e-06	385801	Osteomyelitisfang
6	31933313	rs115277907	T	G	0.0345558	0.382662	0.0797803	1.61506e-06	385801	Osteomyelitisfang
6	32038419	rs6470	T	C	0.07745	0.282391	0.0580222	1.13337e-06	385801	Osteomyelitisfang
6	32133232	rs570855891	T	C	0.010519	0.732919	0.131488	2.4892e-08	385801	Osteomyelitisfang
6	32150308	rs114334832	G	A	0.0277352	0.441174	0.0881649	5.61643e-07	385801	Osteomyelitisfang
6	32186934	rs41268932	G	A	0.0292376	0.396138	0.0843931	2.6796e-06	385801	Osteomyelitisfang
6	32188712	rs2022059	C	G	0.0302738	0.387617	0.083192	3.17285e-06	385801	Osteomyelitisfang
6	32189587	rs2856437	A	G	0.0302239	0.388803	0.0832208	2.9836e-06	385801	Osteomyelitisfang
6	32198607	rs8192575	G	C	0.0322041	0.3703	0.0812403	5.1625e-06	385801	Osteomyelitisfang
6	32201368	rs8192574	A	G	0.0292505	0.400238	0.0842425	2.02386e-06	385801	Osteomyelitisfang
6	32206023	rs2555457	A	C	0.0320578	0.375676	0.0812875	3.80838e-06	385801	Osteomyelitisfang
6	32206271	rs2849017	G	A	0.0320568	0.375713	0.0812895	3.80224e-06	385801	Osteomyelitisfang
6	32211655	rs2854047	T	G	0.0320429	0.376109	0.0812982	3.72263e-06	385801	Osteomyelitisfang
6	32211717	rs2555469	G	C	0.0320424	0.376131	0.0812987	3.71843e-06	385801	Osteomyelitisfang
6	32212654	rs2071285	T	A	0.032032	0.376013	0.0812833	3.72889e-06	385801	Osteomyelitisfang
6	32216273	rs2854051	T	G	0.0319902	0.376012	0.0813829	3.83204e-06	385801	Osteomyelitisfang
6	32217828	rs2854050	A	G	0.0320137	0.376234	0.0812854	3.68231e-06	385801	Osteomyelitisfang
6	32219828	rs1109771	G	A	0.487856	0.164404	0.0324865	4.17753e-07	385801	Osteomyelitisfang
6	32222613	rs915894	G	T	0.317465	0.191071	0.0340904	2.08463e-08	385801	Osteomyelitisfang
6	32223264	rs434841	A	G	0.324303	0.174307	0.0343057	3.75465e-07	385801	Osteomyelitisfang
6	32289507	rs9268145	G	T	0.180413	0.223053	0.0403819	3.32131e-08	385801	Osteomyelitisfang
6	32302100	rs551245560	C	T	0.00233553	2.25991	0.468398	1.40175e-06	385801	Osteomyelitisfang
6	32305283	rs522254	G	A	0.180437	0.223915	0.0403706	2.91474e-08	385801	Osteomyelitisfang
6	32315077	rs6910071	G	A	0.180453	0.223898	0.0403727	2.92638e-08	385801	Osteomyelitisfang
6	32336071	rs28361060	A	G	0.180165	0.225084	0.0403847	2.49661e-08	385801	Osteomyelitisfang
6	32351024	rs148996348	A	AT	0.0354681	0.41343	0.0785899	1.43582e-07	385801	Osteomyelitisfang
6	32365564	rs9268362	G	A	0.180436	0.224159	0.040399	2.87906e-08	385801	Osteomyelitisfang
6	32371209	rs2073044	T	C	0.216824	0.18736	0.0382812	9.86484e-07	385801	Osteomyelitisfang
6	32371771	rs2073045	A	G	0.310226	0.187637	0.0349908	8.209e-08	385801	Osteomyelitisfang
6	32372291	rs1967688	T	C	0.464458	0.158838	0.0325298	1.04563e-06	385801	Osteomyelitisfang
6	32372293	rs1980496	T	C	0.29592	0.210798	0.0345521	1.05487e-09	385801	Osteomyelitisfang
6	32372877	rs9268400	A	G	0.199999	0.189626	0.0393055	1.40404e-06	385801	Osteomyelitisfang
6	32373541	rs9268401	G	A	0.199958	0.189923	0.0392956	1.34366e-06	385801	Osteomyelitisfang
6	32373696	rs9268403	C	T	0.199946	0.189986	0.0392952	1.33257e-06	385801	Osteomyelitisfang
6	32373942	rs9268404	T	C	0.200091	0.189207	0.039294	1.47082e-06	385801	Osteomyelitisfang
6	32374310	rs9268405	T	C	0.200171	0.189152	0.0393	1.48659e-06	385801	Osteomyelitisfang
6	32374352	rs9268406	T	C	0.200069	0.189254	0.0392935	1.46167e-06	385801	Osteomyelitisfang
6	32374389	rs9268407	C	T	0.200069	0.189253	0.0392935	1.46177e-06	385801	Osteomyelitisfang
6	32374862	rs9268409	C	A	0.200069	0.189252	0.0392935	1.46198e-06	385801	Osteomyelitisfang
6	32375241	rs9268412	A	T	0.200069	0.189251	0.0392934	1.46194e-06	385801	Osteomyelitisfang
6	32375318	rs9268413	C	T	0.200069	0.189251	0.0392934	1.46194e-06	385801	Osteomyelitisfang
6	32375319	rs9268414	A	G	0.200069	0.189251	0.0392934	1.46194e-06	385801	Osteomyelitisfang
6	32375490	rs9268415	C	G	0.200069	0.18925	0.0392933	1.46211e-06	385801	Osteomyelitisfang
6	32375607	rs9268416	G	A	0.200069	0.18925	0.0392933	1.46211e-06	385801	Osteomyelitisfang
6	32375839	rs9268417	G	A	0.200069	0.18925	0.0392933	1.46218e-06	385801	Osteomyelitisfang
6	32375909	rs9268418	C	T	0.200182	0.189391	0.0392976	1.43996e-06	385801	Osteomyelitisfang
6	32376019	rs9268420	T	C	0.200108	0.189541	0.0392911	1.40695e-06	385801	Osteomyelitisfang
6	32376092	rs9268421	G	A	0.200069	0.189249	0.0392932	1.46228e-06	385801	Osteomyelitisfang
6	32376096	rs9268422	A	G	0.200069	0.189249	0.0392932	1.46228e-06	385801	Osteomyelitisfang
6	32376105	rs9268423	T	C	0.200069	0.189249	0.0392932	1.46228e-06	385801	Osteomyelitisfang
6	32376208	rs9268424	C	T	0.200338	0.189088	0.0392984	1.49724e-06	385801	Osteomyelitisfang
6	32376599	rs9268425	T	C	0.200068	0.189266	0.0392929	1.45881e-06	385801	Osteomyelitisfang
6	32376954	rs9268426	G	A	0.200069	0.189246	0.0392931	1.46272e-06	385801	Osteomyelitisfang
6	32377031	rs9268427	T	C	0.200069	0.189245	0.0392931	1.46278e-06	385801	Osteomyelitisfang
6	32377196	rs9268428	T	G	0.199931	0.190123	0.0392976	1.31123e-06	385801	Osteomyelitisfang
6	32377230	rs140872668	A	AAAG	0.158779	0.234058	0.0423443	3.24848e-08	385801	Osteomyelitisfang
6	32377275	rs9268429	G	A	0.20007	0.189261	0.0392929	1.45969e-06	385801	Osteomyelitisfang
6	32377666	rs2894252	T	G	0.20007	0.189241	0.0392928	1.46329e-06	385801	Osteomyelitisfang
6	32377737	rs9268431	G	T	0.20007	0.189242	0.0392928	1.46322e-06	385801	Osteomyelitisfang
6	32377890	rs9268432	G	A	0.20007	0.189241	0.0392928	1.46325e-06	385801	Osteomyelitisfang
6	32378114	rs9268433	G	T	0.190029	0.197379	0.0399585	7.82781e-07	385801	Osteomyelitisfang
6	32378629	rs71799475,rs36119216	T	TTTGA	0.201144	0.188056	0.0393364	1.74675e-06	385801	Osteomyelitisfang
6	32378860	rs9268436	G	A	0.20007	0.189241	0.0392928	1.46325e-06	385801	Osteomyelitisfang
6	32378885	rs9268437	T	A	0.20007	0.189241	0.0392928	1.46329e-06	385801	Osteomyelitisfang
6	32378886	rs9268438	G	T	0.20007	0.189241	0.0392928	1.46329e-06	385801	Osteomyelitisfang
6	32378924	rs9268439	A	G	0.20007	0.189241	0.0392928	1.46329e-06	385801	Osteomyelitisfang
6	32379017	rs1980495	C	A	0.200037	0.189399	0.039296	1.43701e-06	385801	Osteomyelitisfang
6	32379239	rs1980494	G	A	0.20007	0.189241	0.0392928	1.46329e-06	385801	Osteomyelitisfang
6	32379503	rs8180659	T	C	0.200011	0.189315	0.0393023	1.45801e-06	385801	Osteomyelitisfang
6	32379713	rs8180664	T	C	0.200059	0.189356	0.0392931	1.44238e-06	385801	Osteomyelitisfang
6	32379755	rs8180673	T	C	0.20007	0.189241	0.0392928	1.46329e-06	385801	Osteomyelitisfang
6	32379756	rs8180672	G	A	0.20007	0.189241	0.0392928	1.46329e-06	385801	Osteomyelitisfang
6	32379972	rs9268446	G	A	0.20007	0.189241	0.0392928	1.46329e-06	385801	Osteomyelitisfang
6	32380054	rs9268447	C	T	0.20007	0.189241	0.0392928	1.46329e-06	385801	Osteomyelitisfang
6	32380120	rs2395155	T	C	0.20007	0.189241	0.0392928	1.46329e-06	385801	Osteomyelitisfang
6	32380321	rs2395156	A	C	0.20016	0.188942	0.0392981	1.52514e-06	385801	Osteomyelitisfang
6	32380368	rs2395157	G	A	0.20006	0.189315	0.0392929	1.44961e-06	385801	Osteomyelitisfang
6	32380644	rs143895893,rs9281769	ATAAT	A	0.199816	0.190685	0.039303	1.22436e-06	385801	Osteomyelitisfang
6	32380686	rs9268448	G	C	0.199928	0.189411	0.03932	1.4561e-06	385801	Osteomyelitisfang
6	32380690	rs9268449	A	G	0.20007	0.189241	0.0392928	1.46329e-06	385801	Osteomyelitisfang
6	32380913	rs9268450	A	G	0.200071	0.189234	0.0392929	1.46481e-06	385801	Osteomyelitisfang
6	32381309	rs9268451	C	T	0.190029	0.197379	0.0399584	7.82762e-07	385801	Osteomyelitisfang
6	32381717	rs9268452	G	A	0.20007	0.189241	0.0392927	1.46325e-06	385801	Osteomyelitisfang
6	32381794	rs9268453	C	T	0.20007	0.189241	0.0392927	1.46325e-06	385801	Osteomyelitisfang
6	32381934	rs9268454	G	A	0.20008	0.189226	0.0392925	1.46585e-06	385801	Osteomyelitisfang
6	32381995	rs9268455	T	C	0.190029	0.197397	0.0399583	7.8089e-07	385801	Osteomyelitisfang
6	32382169	rs9268456	A	C	0.199951	0.190004	0.0392946	1.32895e-06	385801	Osteomyelitisfang
6	32382259	rs9268457	G	A	0.20007	0.189242	0.0392927	1.46312e-06	385801	Osteomyelitisfang
6	32382607	rs9268458	A	C	0.200437	0.188341	0.0392717	1.61987e-06	385801	Osteomyelitisfang
6	32382999	rs9268459	A	G	0.20007	0.189239	0.0392927	1.46363e-06	385801	Osteomyelitisfang
6	32384124	rs9268461	A	C	0.200065	0.18935	0.0392942	1.44438e-06	385801	Osteomyelitisfang
6	32384214	rs9268462	A	C	0.200143	0.1892	0.0392958	1.4737e-06	385801	Osteomyelitisfang
6	32389388	rs9268474	C	T	0.200077	0.189197	0.0392923	1.47106e-06	385801	Osteomyelitisfang
6	32390454	rs9268475	T	C	0.199846	0.189221	0.0393346	1.50512e-06	385801	Osteomyelitisfang
6	32391344	rs9268477	A	G	0.200164	0.189126	0.0392957	1.48754e-06	385801	Osteomyelitisfang
6	32396067	rs9268480	T	C	0.200076	0.189185	0.0392928	1.4738e-06	385801	Osteomyelitisfang
6	32396579	rs9268481	G	A	0.200069	0.189248	0.0392927	1.46191e-06	385801	Osteomyelitisfang
6	32397114	rs9279629	G	GCA	0.200069	0.189242	0.0392927	1.46302e-06	385801	Osteomyelitisfang
6	32398920	rs35563626,rs9281773,rs374214606	CTT	C	0.200374	0.187404	0.0392891	1.84353e-06	385801	Osteomyelitisfang
6	32399945	rs2294880	G	A	0.200012	0.189537	0.0392935	1.40968e-06	385801	Osteomyelitisfang
6	32400000	rs9268482	T	A	0.200098	0.189013	0.0392891	1.50293e-06	385801	Osteomyelitisfang
6	32400070	rs3817966	C	T	0.200449	0.18826	0.0392705	1.63535e-06	385801	Osteomyelitisfang
6	32400310	rs3817963	C	T	0.200432	0.188405	0.0392714	1.60646e-06	385801	Osteomyelitisfang
6	32400537	rs3817962	A	C	0.200065	0.189283	0.0392933	1.45606e-06	385801	Osteomyelitisfang
6	32402839	rs2076525	C	T	0.200068	0.189265	0.0392933	1.45939e-06	385801	Osteomyelitisfang
6	32402907	rs2076524	G	A	0.200066	0.189276	0.0392935	1.4575e-06	385801	Osteomyelitisfang
6	32403402	rs2076522	C	G	0.200017	0.189357	0.0392996	1.44784e-06	385801	Osteomyelitisfang
6	32403492	rs2076520	T	C	0.200089	0.189126	0.039293	1.48522e-06	385801	Osteomyelitisfang
6	32403842	rs3793126	G	A	0.200089	0.189126	0.039293	1.48522e-06	385801	Osteomyelitisfang
6	32404138	rs3793127	T	C	0.189972	0.197608	0.0399558	7.58857e-07	385801	Osteomyelitisfang
6	32405601	rs3806155	T	A	0.0546189	0.473588	0.0629186	5.19159e-14	385801	Osteomyelitisfang
6	32406354	rs9268491	G	C	0.200088	0.189139	0.0392922	1.48197e-06	385801	Osteomyelitisfang
6	32406845	rs3763307	T	A	0.20009	0.189128	0.039293	1.48484e-06	385801	Osteomyelitisfang
6	32407869	rs34077194,rs9279637	A	AAC	0.218945	0.170187	0.0383114	8.90451e-06	385801	Osteomyelitisfang
6	32407918	rs9268499	A	G	0.218924	0.170303	0.038316	8.80177e-06	385801	Osteomyelitisfang
6	32408196	rs3763309	A	C	0.189756	0.199237	0.0400014	6.33359e-07	385801	Osteomyelitisfang
6	32408399	rs3763311	T	C	0.218354	0.171527	0.0383809	7.85615e-06	385801	Osteomyelitisfang
6	32408571	rs3763312	A	G	0.190001	0.198826	0.0399298	6.37896e-07	385801	Osteomyelitisfang
6	32408969	rs3763316	T	C	0.200025	0.189713	0.0393027	1.38631e-06	385801	Osteomyelitisfang
6	32409631	rs9268505	A	T	0.200261	0.190771	0.0392878	1.19939e-06	385801	Osteomyelitisfang
6	32410969	rs71536131,rs9281782	TTGTG	T	0.200195	0.189624	0.0392863	1.38791e-06	385801	Osteomyelitisfang
6	32411168	rs9268514	A	T	0.200247	0.189705	0.0392765	1.36537e-06	385801	Osteomyelitisfang
6	32411712	rs9268516	T	C	0.200254	0.189631	0.0392734	1.37578e-06	385801	Osteomyelitisfang
6	32413597	rs9268521	C	G	0.185478	0.186485	0.0403543	3.8154e-06	385801	Osteomyelitisfang
6	32413666	rs9268522	T	A	0.18546	0.186268	0.0403674	3.94376e-06	385801	Osteomyelitisfang
6	32417024	rs9268543	T	A	0.151492	0.225598	0.0431457	1.70663e-07	385801	Osteomyelitisfang
6	32419596	rs34757679,rs71773865	G	GGAAA	0.186443	0.181507	0.0403262	6.76441e-06	385801	Osteomyelitisfang
6	32420032	rs2395163	C	T	0.186544	0.180163	0.0403256	7.90606e-06	385801	Osteomyelitisfang
6	32429153	rs9268581	A	G	0.187171	0.178172	0.0403022	9.82856e-06	385801	Osteomyelitisfang
6	32437249	rs2395175	A	G	0.152781	0.217655	0.0431707	4.61318e-07	385801	Osteomyelitisfang
6	32438044	rs9268627	C	T	0.187274	0.179558	0.0402943	8.34411e-06	385801	Osteomyelitisfang
6	32460285	rs9268833	T	C	0.228609	0.1701	0.0377164	6.48336e-06	385801	Osteomyelitisfang
6	32460302	rs9268834	A	C	0.228595	0.170177	0.0377177	6.42584e-06	385801	Osteomyelitisfang
6	32460338	rs9268835	A	G	0.22862	0.170037	0.0377162	6.53386e-06	385801	Osteomyelitisfang
6	32460938	rs9268838	A	G	0.228617	0.170081	0.0377166	6.5001e-06	385801	Osteomyelitisfang
6	32461376	rs9268844	G	A	0.171277	0.197795	0.0415283	1.90823e-06	385801	Osteomyelitisfang
6	32461526	rs9268848	A	G	0.48215	0.160796	0.0324944	7.48135e-07	385801	Osteomyelitisfang
6	32461817	rs9268852	G	A	0.583885	0.148427	0.0332583	8.08705e-06	385801	Osteomyelitisfang
6	32462512	rs9268863	G	A	0.583692	0.148412	0.0332474	8.04989e-06	385801	Osteomyelitisfang
6	32463370	rs9268877	G	A	0.583601	0.148707	0.0332492	7.73054e-06	385801	Osteomyelitisfang
6	32463829	rs9268881	A	T	0.582844	0.148439	0.033234	7.95188e-06	385801	Osteomyelitisfang
6	32463861	rs9268883	A	T	0.583713	0.148299	0.0332469	8.1758e-06	385801	Osteomyelitisfang
6	32464090	rs9268888	T	G	0.583692	0.14841	0.0332474	8.051e-06	385801	Osteomyelitisfang
6	32464150	rs9268893	T	C	0.583502	0.148691	0.0332524	7.76426e-06	385801	Osteomyelitisfang
6	32464732	rs9268912	A	C	0.583764	0.148501	0.0332521	7.9726e-06	385801	Osteomyelitisfang
6	32465290	rs9268926	G	A	0.171278	0.197761	0.0415284	1.91615e-06	385801	Osteomyelitisfang
6	32465513	rs9268932	G	T	0.583686	0.148436	0.0332479	8.02472e-06	385801	Osteomyelitisfang
6	32465622	rs9268937	G	A	0.583791	0.148653	0.0332642	7.86339e-06	385801	Osteomyelitisfang
6	32467267	rs9268979	C	T	0.583507	0.148659	0.0332544	7.80854e-06	385801	Osteomyelitisfang
6	32469157	rs9269020	G	A	0.582787	0.148707	0.0332982	7.97205e-06	385801	Osteomyelitisfang
6	32470466	rs9269041	A	G	0.599092	0.149994	0.0335181	7.64064e-06	385801	Osteomyelitisfang
6	32470610	rs9269042	T	C	0.583511	0.14858	0.0332644	7.94603e-06	385801	Osteomyelitisfang
6	32472187	rs5026743	T	G	0.583741	0.148631	0.0332519	7.82799e-06	385801	Osteomyelitisfang
6	32473192	rs9269080	A	G	0.583264	0.148037	0.0332718	8.6147e-06	385801	Osteomyelitisfang
6	32480275	rs373088803,rs34992176	AG	A	0.169495	0.200709	0.0418888	1.65562e-06	385801	Osteomyelitisfang
6	32484045	rs71565332	T	C	0.170799	0.198738	0.0416313	1.80813e-06	385801	Osteomyelitisfang
6	32484333	rs71565338	T	C	0.171278	0.198218	0.0415351	1.82129e-06	385801	Osteomyelitisfang
6	32533887	rs34481656	G	A	0.260874	0.172125	0.0378249	5.34971e-06	385801	Osteomyelitisfang
6	32534105	rs71549253	C	T	0.248764	0.175146	0.0384747	5.30774e-06	385801	Osteomyelitisfang
6	32534110	rs71549254	G	A	0.248899	0.175687	0.0384726	4.95827e-06	385801	Osteomyelitisfang
6	32535384	rs113096063	T	C	0.251958	0.174383	0.0387723	6.87179e-06	385801	Osteomyelitisfang
6	32535390	rs113351668	A	G	0.252125	0.173686	0.0387742	7.48462e-06	385801	Osteomyelitisfang
6	32535400	rs111897614	T	C	0.251724	0.171453	0.0388096	9.97103e-06	385801	Osteomyelitisfang
6	32545350	rs113568276	A	G	0.247107	0.180926	0.0384705	2.56372e-06	385801	Osteomyelitisfang
6	32545439	rs78450703	T	G	0.260653	0.172807	0.0377452	4.689e-06	385801	Osteomyelitisfang
6	32546474	rs1029446658	A	G	0.0131296	1.20402	0.187859	1.46285e-10	385801	Osteomyelitisfang
6	32551266	rs375543305	T	C	0.245574	0.179028	0.039331	5.3179e-06	385801	Osteomyelitisfang
6	32552610	rs71780190,rs772925771	A	ATG	0.259879	0.175392	0.0378907	3.67595e-06	385801	Osteomyelitisfang
6	32590280	rs16822980	A	G	0.141951	0.258041	0.0456304	1.55833e-08	385801	Osteomyelitisfang
6	32590399	rs28357082	A	G	0.238628	0.165956	0.0374923	9.58142e-06	385801	Osteomyelitisfang
6	32591242	rs77122291	A	G	0.233574	0.173464	0.0381162	5.34097e-06	385801	Osteomyelitisfang
6	32591286	rs9270484	C	A	0.237506	0.167212	0.0376488	8.93943e-06	385801	Osteomyelitisfang
6	32591347	rs34788621	C	T	0.241317	0.164433	0.0371312	9.49205e-06	385801	Osteomyelitisfang
6	32591354	rs34127991	A	G	0.24132	0.164449	0.0371301	9.46673e-06	385801	Osteomyelitisfang
6	32591396	rs879308458	GAT	G	0.150507	0.251145	0.042938	4.94447e-09	385801	Osteomyelitisfang
6	32591399	rs879748158	A	AGG	0.150507	0.251145	0.042938	4.94447e-09	385801	Osteomyelitisfang
6	32591414	rs114335056	G	A	0.150415	0.251727	0.0429299	4.5272e-09	385801	Osteomyelitisfang
6	32591436	rs115879259	T	A	0.150125	0.25095	0.0429897	5.30054e-09	385801	Osteomyelitisfang
6	32591925	rs34066151	G	A	0.150882	0.251227	0.0429209	4.82048e-09	385801	Osteomyelitisfang
6	32591931	rs28366265	A	G	0.241609	0.164076	0.0371063	9.78904e-06	385801	Osteomyelitisfang
6	32591933	rs35299998	T	C	0.150882	0.251227	0.0429209	4.82048e-09	385801	Osteomyelitisfang
6	32592004	rs28366267	C	A	0.240312	0.165069	0.0372863	9.55235e-06	385801	Osteomyelitisfang
6	32592157	rs28366270	G	A	0.246583	0.166533	0.0371484	7.36292e-06	385801	Osteomyelitisfang
6	32592669	rs34924558	T	C	0.150622	0.251906	0.0429332	4.4269e-09	385801	Osteomyelitisfang
6	32592678	rs34496598	T	C	0.150612	0.251938	0.0429338	4.409e-09	385801	Osteomyelitisfang
6	32592700	rs34415150	G	A	0.150368	0.25188	0.0429487	4.50018e-09	385801	Osteomyelitisfang
6	32592706	rs34212923	C	T	0.150368	0.25188	0.0429487	4.50018e-09	385801	Osteomyelitisfang
6	32592734	rs67956110	A	AG	0.241416	0.164348	0.0371052	9.45584e-06	385801	Osteomyelitisfang
6	32592854	rs35118762	T	C	0.15053	0.249563	0.0429282	6.11787e-09	385801	Osteomyelitisfang
6	32592918	rs34928543	C	G	0.150579	0.250941	0.0429057	4.95564e-09	385801	Osteomyelitisfang
6	32592938	rs28366294	A	G	0.241629	0.164174	0.0371161	9.72299e-06	385801	Osteomyelitisfang
6	32592939	rs28366295	C	T	0.241629	0.164174	0.0371161	9.72299e-06	385801	Osteomyelitisfang
6	32592950	rs28366296	A	C	0.241629	0.164174	0.0371161	9.72299e-06	385801	Osteomyelitisfang
6	32592965	rs34752364	A	G	0.150579	0.250941	0.0429057	4.95564e-09	385801	Osteomyelitisfang
6	32592972	rs36083025	T	A	0.150579	0.250941	0.0429057	4.95564e-09	385801	Osteomyelitisfang
6	32592994	rs2760975	A	G	0.150488	0.25123	0.0429552	4.95576e-09	385801	Osteomyelitisfang
6	32593052	rs28366297	C	G	0.241815	0.164566	0.0372222	9.8159e-06	385801	Osteomyelitisfang
6	32593062	rs2760976	T	C	0.150579	0.250941	0.0429057	4.95553e-09	385801	Osteomyelitisfang
6	32593157	rs28366302	C	G	0.241131	0.164744	0.0371496	9.22338e-06	385801	Osteomyelitisfang
6	32593186	rs28366303	G	C	0.241551	0.163921	0.0370932	9.90764e-06	385801	Osteomyelitisfang
6	32593204	rs28366304	G	A	0.241556	0.163897	0.0370934	9.93917e-06	385801	Osteomyelitisfang
6	32593205	rs28366305	T	C	0.241556	0.163897	0.0370934	9.93917e-06	385801	Osteomyelitisfang
6	32593213	rs28366306	A	G	0.241584	0.163957	0.037094	9.86847e-06	385801	Osteomyelitisfang
6	32593216	rs372699745	T	TA	0.241564	0.163947	0.0370967	9.89532e-06	385801	Osteomyelitisfang
6	32593218	rs28366307	C	A	0.241564	0.163947	0.0370967	9.89532e-06	385801	Osteomyelitisfang
6	32593351	rs28366310	C	A	0.241438	0.164118	0.0371093	9.75439e-06	385801	Osteomyelitisfang
6	32593360	rs28366311	G	C	0.241553	0.163914	0.0370932	9.91699e-06	385801	Osteomyelitisfang
6	32593363	rs35074855	G	C	0.150582	0.25093	0.0429056	4.96307e-09	385801	Osteomyelitisfang
6	32593384	rs9270582	A	T	0.241225	0.164868	0.0371275	8.9716e-06	385801	Osteomyelitisfang
6	32593398	rs28366312	C	T	0.241191	0.165224	0.0371293	8.58836e-06	385801	Osteomyelitisfang
6	32593409	rs28366313	A	G	0.241227	0.16497	0.0371263	8.85116e-06	385801	Osteomyelitisfang
6	32593424	rs28366314	G	A	0.241254	0.165001	0.037123	8.80116e-06	385801	Osteomyelitisfang
6	32593430	rs28366315	T	C	0.241142	0.165233	0.0371371	8.61589e-06	385801	Osteomyelitisfang
6	32593469	rs28366316	C	T	0.240999	0.165232	0.0371404	8.63316e-06	385801	Osteomyelitisfang
6	32593506	rs35525122	A	C	0.150626	0.251512	0.0429419	4.71238e-09	385801	Osteomyelitisfang
6	32593557	rs35265698	G	C	0.150381	0.251576	0.0429512	4.70587e-09	385801	Osteomyelitisfang
6	32593634	rs28366317	T	C	0.241074	0.164172	0.0371615	9.97195e-06	385801	Osteomyelitisfang
6	32593688	rs34350244	T	C	0.150422	0.25139	0.0429462	4.81028e-09	385801	Osteomyelitisfang
6	32593689	rs35294087	G	A	0.150422	0.25139	0.0429462	4.81028e-09	385801	Osteomyelitisfang
6	32593691	rs111547585	T	TA	0.150422	0.25139	0.0429462	4.81028e-09	385801	Osteomyelitisfang
6	32593750	rs34535888	C	T	0.150582	0.25093	0.0429056	4.96307e-09	385801	Osteomyelitisfang
6	32593788	rs34553045	C	T	0.150585	0.250547	0.0429508	5.43263e-09	385801	Osteomyelitisfang
6	32593861	rs35371668	T	C	0.150592	0.24963	0.0429303	6.07198e-09	385801	Osteomyelitisfang
6	32593904	rs34647096	A	G	0.150532	0.249552	0.0429282	6.12745e-09	385801	Osteomyelitisfang
6	32593966	rs9270601	T	G	0.241485	0.164191	0.0370995	9.61302e-06	385801	Osteomyelitisfang
6	32593989	rs28366328	G	A	0.241541	0.163895	0.0370953	9.9513e-06	385801	Osteomyelitisfang
6	32594069	rs28366330	C	G	0.241461	0.164184	0.0371055	9.65339e-06	385801	Osteomyelitisfang
6	32594103	rs28366331	G	T	0.241191	0.16435	0.0371451	9.66407e-06	385801	Osteomyelitisfang
6	32594108	rs28366332	A	C	0.241331	0.164243	0.0371239	9.68122e-06	385801	Osteomyelitisfang
6	32594110	rs28366333	C	G	0.241331	0.164243	0.0371239	9.68122e-06	385801	Osteomyelitisfang
6	32594118	rs28366334	C	A	0.241103	0.164145	0.0371509	9.94581e-06	385801	Osteomyelitisfang
6	32594151	rs17804379	A	C	0.150199	0.251711	0.0429938	4.78178e-09	385801	Osteomyelitisfang
6	32597424	rs2760980	A	G	0.150463	0.250012	0.0429648	5.92066e-09	385801	Osteomyelitisfang
6	32597718	rs2760982	T	G	0.148971	0.255485	0.0431776	3.27703e-09	385801	Osteomyelitisfang
6	32598264	rs113134061,rs34855136	TCCTC	T	0.150138	0.250766	0.0430286	5.61319e-09	385801	Osteomyelitisfang
6	32598551	rs144000907	G	GGTTA	0.15071	0.251275	0.0429062	4.73086e-09	385801	Osteomyelitisfang
6	32598621	rs2760985	A	G	0.149564	0.25337	0.0429863	3.76513e-09	385801	Osteomyelitisfang
6	32598858	rs2454139	C	G	0.150591	0.250845	0.0429063	5.02493e-09	385801	Osteomyelitisfang
6	32598870	rs9270675	C	A	0.578252	0.149592	0.0332047	6.63269e-06	385801	Osteomyelitisfang
6	32599479	rs687308	T	C	0.150413	0.250974	0.0429517	5.12189e-09	385801	Osteomyelitisfang
6	32600369	rs35117964	G	A	0.149718	0.247776	0.043368	1.1078e-08	385801	Osteomyelitisfang
6	32601914	rs477515	A	G	0.211257	0.174486	0.0386161	6.22816e-06	385801	Osteomyelitisfang
6	32602075	rs622137	A	G	0.21134	0.176537	0.0385989	4.79347e-06	385801	Osteomyelitisfang
6	32602241	rs568020580	C	T	0.211063	0.177425	0.038678	4.49149e-06	385801	Osteomyelitisfang
6	32602370	rs2516052	G	A	0.211379	0.176378	0.0385913	4.86755e-06	385801	Osteomyelitisfang
6	32602407	rs2516051	T	C	0.211379	0.176362	0.0385915	4.87764e-06	385801	Osteomyelitisfang
6	32602534	rs34039593	G	T	0.150253	0.252282	0.0429746	4.3452e-09	385801	Osteomyelitisfang
6	32602623	rs2516049	C	T	0.211448	0.176092	0.0385961	5.0565e-06	385801	Osteomyelitisfang
6	32602624	rs2454138	A	G	0.211448	0.176092	0.0385961	5.05638e-06	385801	Osteomyelitisfang
6	32602640	rs2647062	C	A	0.150587	0.250906	0.0429071	4.98506e-09	385801	Osteomyelitisfang
6	32602796	rs558721	T	C	0.150606	0.251055	0.0429065	4.88034e-09	385801	Osteomyelitisfang
6	32603181	rs679242	T	G	0.150871	0.250831	0.0429182	5.08405e-09	385801	Osteomyelitisfang
6	32603333	rs2760990	A	G	0.150544	0.251425	0.042917	4.6738e-09	385801	Osteomyelitisfang
6	32603339	rs28383179	A	T	0.211716	0.176227	0.0386025	4.99114e-06	385801	Osteomyelitisfang
6	32603341	rs28383180	C	A	0.211602	0.175778	0.0386054	5.28336e-06	385801	Osteomyelitisfang
6	32603345	rs2647066	T	C	0.150594	0.250903	0.042907	4.98712e-09	385801	Osteomyelitisfang
6	32604034	rs28383182	A	G	0.211724	0.177191	0.0386244	4.48539e-06	385801	Osteomyelitisfang
6	32604120	rs12211942	G	A	0.210796	0.176783	0.0388051	5.22216e-06	385801	Osteomyelitisfang
6	32604184	rs17425622	C	T	0.149628	0.248998	0.0432359	8.45843e-09	385801	Osteomyelitisfang
6	32604253	rs526784	A	T	0.211182	0.176785	0.0386267	4.72237e-06	385801	Osteomyelitisfang
6	32604271	rs585305	T	G	0.211257	0.176624	0.0386141	4.783e-06	385801	Osteomyelitisfang
6	32604534	rs586610	C	T	0.206607	0.182288	0.0388705	2.73722e-06	385801	Osteomyelitisfang
6	32604622	rs112444432,rs869239751	GT	G	0.625769	0.152663	0.0340151	7.18621e-06	385801	Osteomyelitisfang
6	32605488	rs601148	T	G	0.155214	0.238312	0.0426312	2.26971e-08	385801	Osteomyelitisfang
6	32605638	rs601945	G	A	0.149248	0.248669	0.0430711	7.76605e-09	385801	Osteomyelitisfang
6	32605785	rs602457	C	T	0.147615	0.244411	0.0434511	1.85537e-08	385801	Osteomyelitisfang
6	32606826	rs617578	A	G	0.150404	0.2462	0.043011	1.0397e-08	385801	Osteomyelitisfang
6	32607091	rs7760841	T	C	0.149859	0.247908	0.0430878	8.73816e-09	385801	Osteomyelitisfang
6	32607119	rs7770010	A	G	0.149615	0.248078	0.0431587	9.02818e-09	385801	Osteomyelitisfang
6	32609445	rs560530	A	G	0.247474	0.192249	0.0365898	1.48686e-07	385801	Osteomyelitisfang
6	32609603	rs660895	G	A	0.247515	0.192076	0.0365859	1.52086e-07	385801	Osteomyelitisfang
6	32609695	rs661330	C	T	0.247527	0.192058	0.0365833	1.52195e-07	385801	Osteomyelitisfang
6	32609784	rs111394249,rs35909516	A	ATG	0.247563	0.191837	0.0365929	1.58435e-07	385801	Osteomyelitisfang
6	32610137	rs140646916,rs10581035	G	GGA	0.24743	0.192443	0.0365936	1.44891e-07	385801	Osteomyelitisfang
6	32610196	rs532965	G	T	0.150274	0.246223	0.0429891	1.01873e-08	385801	Osteomyelitisfang
6	32610350	rs9271176	G	A	0.578407	0.149314	0.0331905	6.83691e-06	385801	Osteomyelitisfang
6	32610813	rs3997868	G	A	0.247493	0.19205	0.0365873	1.52855e-07	385801	Osteomyelitisfang
6	32610995	rs504594	A	C	0.149252	0.248687	0.0430705	7.7439e-09	385801	Osteomyelitisfang
6	32611866	rs6917729	A	T	0.150273	0.246219	0.0429895	1.0196e-08	385801	Osteomyelitisfang
6	32612840	rs3997872	A	T	0.149248	0.248705	0.0430712	7.72841e-09	385801	Osteomyelitisfang
6	32613963	rs111710395	A	AT	0.150195	0.251831	0.0429284	4.45636e-09	385801	Osteomyelitisfang
6	32614145	rs522308	T	C	0.210231	0.173262	0.038701	7.57199e-06	385801	Osteomyelitisfang
6	32614196	rs521539	A	G	0.24751	0.192071	0.0365841	1.52002e-07	385801	Osteomyelitisfang
6	32614412	rs3129751	C	A	0.149472	0.249021	0.0430604	7.33483e-09	385801	Osteomyelitisfang
6	32614873	rs3104413	G	C	0.150267	0.246204	0.0429884	1.02094e-08	385801	Osteomyelitisfang
6	32615250	rs3129753	C	G	0.150286	0.246186	0.0429919	1.02634e-08	385801	Osteomyelitisfang
6	32615322	rs6605556	G	A	0.150264	0.246251	0.04299	1.01557e-08	385801	Osteomyelitisfang
6	32615423	rs6941393	A	G	0.247512	0.192067	0.0365837	1.52037e-07	385801	Osteomyelitisfang
6	32615429	rs6941395	A	G	0.150264	0.246251	0.04299	1.01557e-08	385801	Osteomyelitisfang
6	32615580	rs6931277	T	A	0.15024	0.2447	0.043026	1.29095e-08	385801	Osteomyelitisfang
6	32615752	rs6941972	A	G	0.247416	0.192771	0.0368239	1.6504e-07	385801	Osteomyelitisfang
6	32615906		A	G	0.000349387	17.0071	3.21572	1.23154e-07	385801	Osteomyelitisfang
6	32616642	rs28359885,rs372908666	C	CTT	0.210782	0.172525	0.0386764	8.16808e-06	385801	Osteomyelitisfang
6	32616848	rs3129758	G	A	0.543082	0.147351	0.0328489	7.26641e-06	385801	Osteomyelitisfang
6	32616916	rs510205	G	C	0.246566	0.189311	0.0366498	2.39911e-07	385801	Osteomyelitisfang
6	32617117	rs508318	T	G	0.150298	0.246159	0.0429866	1.02577e-08	385801	Osteomyelitisfang
6	32617175	rs685810	G	A	0.303508	0.155302	0.034762	7.91079e-06	385801	Osteomyelitisfang
6	32617235	rs9469195	G	C	0.377864	-0.152623	0.0339796	7.06936e-06	385801	Osteomyelitisfang
6	32617291	rs28752534	C	T	0.378344	-0.152346	0.0339608	7.25989e-06	385801	Osteomyelitisfang
6	32617727	rs3129761	C	G	0.468642	0.169866	0.0327179	2.08219e-07	385801	Osteomyelitisfang
6	32618190	rs3104412	G	A	0.462197	0.17031	0.0324248	1.50082e-07	385801	Osteomyelitisfang
6	32618459	rs11751024	A	C	0.398971	-0.15993	0.0335328	1.84799e-06	385801	Osteomyelitisfang
6	32618599	rs11755689	G	A	0.388687	-0.16539	0.0341869	1.31277e-06	385801	Osteomyelitisfang
6	32619017	rs9271365	G	T	0.364867	0.166138	0.0331536	5.41066e-07	385801	Osteomyelitisfang
6	32619573	rs1281932	A	G	0.160726	0.224785	0.0421504	9.66385e-08	385801	Osteomyelitisfang
6	32619649	rs9271388	C	A	0.419467	0.146237	0.0328145	8.3324e-06	385801	Osteomyelitisfang
6	32620075	rs9271420	G	A	0.455894	0.144041	0.0324767	9.19814e-06	385801	Osteomyelitisfang
6	32621462	rs747590742	A	AAACT	0.149099	0.249034	0.0431539	7.88878e-09	385801	Osteomyelitisfang
6	32621468	rs368938910	ATTTT	A	0.14931	0.248478	0.0431012	8.16714e-09	385801	Osteomyelitisfang
6	32621638	rs9271509	A	G	0.19223	0.206135	0.0397111	2.09315e-07	385801	Osteomyelitisfang
6	32622540	rs9271554	G	A	0.206309	0.177123	0.0389395	5.39834e-06	385801	Osteomyelitisfang
6	32622860	rs9271579	A	T	0.191995	0.205896	0.039702	2.14813e-07	385801	Osteomyelitisfang
6	32622864	rs9271580	G	T	0.191995	0.205896	0.039702	2.14818e-07	385801	Osteomyelitisfang
6	32623007	rs5875381	TACAG	T	0.191994	0.205888	0.0397023	2.1509e-07	385801	Osteomyelitisfang
6	32623436	rs9271594	G	A	0.150353	0.243822	0.0430197	1.4474e-08	385801	Osteomyelitisfang
6	32623811	rs9271608	G	A	0.150344	0.245534	0.0429885	1.11913e-08	385801	Osteomyelitisfang
6	32624232	rs1281947	G	A	0.149431	0.248393	0.043069	8.05416e-09	385801	Osteomyelitisfang
6	32624998	rs9271669	T	A	0.192036	0.205931	0.0397045	2.14176e-07	385801	Osteomyelitisfang
6	32625789	rs9271726	G	T	0.192014	0.20596	0.0397201	2.1569e-07	385801	Osteomyelitisfang
6	32629245	rs3129769	A	G	0.15034	0.245477	0.04299	1.12915e-08	385801	Osteomyelitisfang
6	32630290	rs2395519	C	A	0.151153	0.243744	0.0431048	1.56138e-08	385801	Osteomyelitisfang
6	32631077	rs3104381	A	G	0.151527	0.245818	0.0430123	1.0966e-08	385801	Osteomyelitisfang
6	32631386	rs3104378	T	C	0.15034	0.245447	0.0429909	1.13459e-08	385801	Osteomyelitisfang
6	32632339	rs34822580	G	GT	0.191985	0.205916	0.0397043	2.14566e-07	385801	Osteomyelitisfang
6	32632894	rs9272131	T	C	0.111491	0.300542	0.0480351	3.93188e-10	385801	Osteomyelitisfang
6	32634360	rs3104371	G	C	0.191759	0.206033	0.0397881	2.2397e-07	385801	Osteomyelitisfang
6	32634784	rs3104368	T	C	0.150349	0.245376	0.0429919	1.14649e-08	385801	Osteomyelitisfang
6	32634888	rs139299944	CT	C	0.499007	-0.151823	0.0327044	3.4462e-06	385801	Osteomyelitisfang
6	32635710	rs3104367	C	T	0.523133	0.157337	0.0326629	1.4575e-06	385801	Osteomyelitisfang
6	32635891	rs1391372	C	A	0.228286	0.182893	0.0376872	1.21661e-06	385801	Osteomyelitisfang
6	32636021	rs1391371	T	A	0.189358	0.211709	0.0401411	1.33392e-07	385801	Osteomyelitisfang
6	32636191	rs3104364	G	A	0.522192	0.157502	0.0327058	1.4668e-06	385801	Osteomyelitisfang
6	32636223	rs3104363	T	G	0.522894	0.157214	0.0326754	1.49889e-06	385801	Osteomyelitisfang
6	32636347	rs9272320	A	G	0.424509	0.146799	0.0326965	7.13066e-06	385801	Osteomyelitisfang
6	32636375	rs9272324	G	A	0.424194	0.175316	0.0325794	7.39946e-08	385801	Osteomyelitisfang
6	32636436	rs9272330	A	C	0.55592	0.162514	0.0330787	8.97222e-07	385801	Osteomyelitisfang
6	32636633	rs9272350	A	T	0.521425	0.157558	0.0327286	1.47877e-06	385801	Osteomyelitisfang
6	32636679	rs9272353	C	G	0.192091	0.206753	0.039699	1.90867e-07	385801	Osteomyelitisfang
6	32636738	rs9272355	C	G	0.518528	0.156048	0.0328635	2.05078e-06	385801	Osteomyelitisfang
6	32636745	rs9272357	A	C	0.518593	0.155701	0.0328608	2.1562e-06	385801	Osteomyelitisfang
6	32643452	rs9272962	T	G	0.519151	0.159794	0.0328419	1.14146e-06	385801	Osteomyelitisfang
6	32643512	rs9272969	G	A	0.520757	0.15773	0.0327724	1.48748e-06	385801	Osteomyelitisfang
6	32643538	rs9272974	T	C	0.521023	0.157569	0.032761	1.51189e-06	385801	Osteomyelitisfang
6	32643690	rs1846183	C	A	0.149257	0.248404	0.0431082	8.29583e-09	385801	Osteomyelitisfang
6	32643695	rs5002185	G	A	0.521694	0.157247	0.0327226	1.54405e-06	385801	Osteomyelitisfang
6	32643727	rs5002184	C	T	0.52032	0.160593	0.0327247	9.22975e-07	385801	Osteomyelitisfang
6	32643732	rs5002183	C	T	0.520361	0.160408	0.0327233	9.48877e-07	385801	Osteomyelitisfang
6	32643733	rs5002182	C	G	0.521588	0.158573	0.0327182	1.25574e-06	385801	Osteomyelitisfang
6	32643872	rs9273013	T	C	0.523471	0.157009	0.0326305	1.49641e-06	385801	Osteomyelitisfang
6	32643946	rs9273020	T	G	0.522733	0.156685	0.0326593	1.60605e-06	385801	Osteomyelitisfang
6	32643948	rs9273021	G	A	0.523417	0.156978	0.032634	1.5073e-06	385801	Osteomyelitisfang
6	32643980	rs9273024	C	T	0.52025	0.157691	0.0328023	1.52971e-06	385801	Osteomyelitisfang
6	32644006	rs9273027	G	A	0.522692	0.156103	0.0326741	1.77427e-06	385801	Osteomyelitisfang
6	32644028	rs9273030	A	T	0.52304	0.157063	0.0326551	1.51123e-06	385801	Osteomyelitisfang
6	32644096	rs9273033	C	T	0.522949	0.156819	0.0326518	1.56495e-06	385801	Osteomyelitisfang
6	32644097	rs9273034	T	G	0.522981	0.156716	0.0326495	1.5869e-06	385801	Osteomyelitisfang
6	32644154	rs9273038	T	A	0.523264	0.157096	0.0326426	1.48964e-06	385801	Osteomyelitisfang
6	32644191	rs9273043	T	G	0.523058	0.157249	0.0326528	1.46626e-06	385801	Osteomyelitisfang
6	32644226	rs9273046	T	C	0.523145	0.157258	0.0326492	1.46029e-06	385801	Osteomyelitisfang
6	32644273	rs9273053	T	A	0.523493	0.156953	0.0326293	1.50789e-06	385801	Osteomyelitisfang
6	32644320	rs9273056	G	T	0.523532	0.156956	0.0326318	1.50994e-06	385801	Osteomyelitisfang
6	32644428	rs9273065	G	T	0.523516	0.156928	0.032631	1.51569e-06	385801	Osteomyelitisfang
6	32644431	rs9273066	A	G	0.523516	0.156928	0.032631	1.51569e-06	385801	Osteomyelitisfang
6	32644456	rs9273069	T	C	0.523156	0.157356	0.0326488	1.43797e-06	385801	Osteomyelitisfang
6	32644510	rs9273074	G	A	0.523505	0.156879	0.0326314	1.52743e-06	385801	Osteomyelitisfang
6	32644511	rs9273075	G	A	0.523505	0.156879	0.0326314	1.52743e-06	385801	Osteomyelitisfang
6	32644532	rs9273078	A	T	0.523359	0.156659	0.0326405	1.59049e-06	385801	Osteomyelitisfang
6	32644559	rs9273081	A	G	0.523466	0.157002	0.0326345	1.50238e-06	385801	Osteomyelitisfang
6	32644562	rs9273082	T	C	0.523436	0.157094	0.0326309	1.47737e-06	385801	Osteomyelitisfang
6	32644566	rs9273083	C	T	0.523463	0.156947	0.0326305	1.51057e-06	385801	Osteomyelitisfang
6	32644619	rs9273084	C	T	0.513479	0.163444	0.0330757	7.75175e-07	385801	Osteomyelitisfang
6	32644620	rs6927022	G	A	0.439764	0.200829	0.0329924	1.14945e-09	385801	Osteomyelitisfang
6	32644633	rs9273086	T	C	0.512102	0.164659	0.0331379	6.73349e-07	385801	Osteomyelitisfang
6	32645202	rs9273146	T	A	0.523211	0.157256	0.0326437	1.45479e-06	385801	Osteomyelitisfang
6	32645204	rs9273147	G	A	0.523368	0.156938	0.0326369	1.51981e-06	385801	Osteomyelitisfang
6	32645273	rs9273156	A	G	0.522714	0.158539	0.0326754	1.22264e-06	385801	Osteomyelitisfang
6	32645285	rs9273158	C	G	0.522642	0.158424	0.0326793	1.24822e-06	385801	Osteomyelitisfang
6	32646098	rs9279948	T	TAG	0.516719	0.159631	0.0329613	1.27903e-06	385801	Osteomyelitisfang
6	32646128	rs1251074558	T	C	0.515184	0.161139	0.0330215	1.06184e-06	385801	Osteomyelitisfang
6	32646129	rs9282058	CATTATTGACAT	C	0.514661	0.160252	0.0330502	1.24242e-06	385801	Osteomyelitisfang
6	32646997	rs17843743	GC	G	0.522867	0.157455	0.0326603	1.4284e-06	385801	Osteomyelitisfang
6	32647009	rs372716607	G	GT	0.522949	0.15728	0.0326552	1.46174e-06	385801	Osteomyelitisfang
6	32647065	rs17843564	G	A	0.522607	0.156524	0.0326738	1.66357e-06	385801	Osteomyelitisfang
6	32647070	rs17843565	G	A	0.522794	0.156253	0.0326935	1.75869e-06	385801	Osteomyelitisfang
6	32647071	rs17843566	T	G	0.522794	0.156253	0.0326935	1.75869e-06	385801	Osteomyelitisfang
6	32647589	rs17612555	A	G	0.522327	0.158159	0.0326865	1.30716e-06	385801	Osteomyelitisfang
6	32647623	rs17843573	T	C	0.5233	0.156875	0.0326403	1.53844e-06	385801	Osteomyelitisfang
6	32647644	rs7745002	G	A	0.449599	0.193779	0.0324726	2.40968e-09	385801	Osteomyelitisfang
6	32647650	rs17843575	T	C	0.523209	0.157052	0.0326461	1.50373e-06	385801	Osteomyelitisfang
6	32647654	rs17843576	A	G	0.523209	0.157052	0.0326461	1.5037e-06	385801	Osteomyelitisfang
6	32647669	rs17612562	G	T	0.523385	0.157008	0.0326353	1.50176e-06	385801	Osteomyelitisfang
6	32647676	rs7744613	A	T	0.449652	0.19376	0.0324707	2.41318e-09	385801	Osteomyelitisfang
6	32647681	rs17612576	A	G	0.523385	0.157008	0.0326353	1.50176e-06	385801	Osteomyelitisfang
6	32647693	rs17612583	A	G	0.523219	0.157029	0.0326447	1.50741e-06	385801	Osteomyelitisfang
6	32647733	rs17843577	T	C	0.52349	0.156989	0.0326327	1.50325e-06	385801	Osteomyelitisfang
6	32647743	rs17843578	A	G	0.523493	0.156953	0.0326294	1.5081e-06	385801	Osteomyelitisfang
6	32647750	rs17843579	G	T	0.523493	0.156953	0.0326294	1.50806e-06	385801	Osteomyelitisfang
6	32647774	rs17843580	G	A	0.523409	0.156756	0.0326341	1.55962e-06	385801	Osteomyelitisfang
6	32647801	rs17612590	A	G	0.523494	0.156951	0.0326294	1.50862e-06	385801	Osteomyelitisfang
6	32647805	rs17612597	C	A	0.523494	0.156951	0.0326294	1.50862e-06	385801	Osteomyelitisfang
6	32647820	rs17612604	C	A	0.523372	0.157085	0.0326369	1.48607e-06	385801	Osteomyelitisfang
6	32647834	rs17612610	T	A	0.523346	0.15688	0.0326428	1.54021e-06	385801	Osteomyelitisfang
6	32647836	rs17612617	T	G	0.523346	0.15688	0.0326428	1.54021e-06	385801	Osteomyelitisfang
6	32647861	rs17843581	C	A	0.523445	0.157147	0.0326314	1.46592e-06	385801	Osteomyelitisfang
6	32647874	rs17843582	A	G	0.5234	0.156839	0.0326341	1.54e-06	385801	Osteomyelitisfang
6	32647875	rs17843583	C	A	0.523356	0.156862	0.0326364	1.53702e-06	385801	Osteomyelitisfang
6	32647891	rs17843584	T	G	0.523041	0.157224	0.0326521	1.47109e-06	385801	Osteomyelitisfang
6	32647925	rs17612625	C	A	0.522852	0.156903	0.0326613	1.55571e-06	385801	Osteomyelitisfang
6	32647933	rs17612633	C	G	0.523007	0.156741	0.0326514	1.58332e-06	385801	Osteomyelitisfang
6	32647977	rs17612640	A	G	0.522949	0.156198	0.0326561	1.726e-06	385801	Osteomyelitisfang
6	32648016	rs879568951	GAACA	G	0.522319	0.15703	0.032699	1.56863e-06	385801	Osteomyelitisfang
6	32648024	rs17843586	G	A	0.522229	0.157023	0.0327043	1.57649e-06	385801	Osteomyelitisfang
6	32648025	rs17843587	T	C	0.522319	0.15703	0.032699	1.56866e-06	385801	Osteomyelitisfang
6	32648030	rs17843588	G	A	0.522274	0.157076	0.0327014	1.56052e-06	385801	Osteomyelitisfang
6	32648035	rs1238810234	TTG	T	0.521549	0.158059	0.0327388	1.37984e-06	385801	Osteomyelitisfang
6	32648037	rs1471580359	A	ACG	0.521983	0.15664	0.0327189	1.68916e-06	385801	Osteomyelitisfang
6	32648064	rs17612676	A	C	0.52073	0.156157	0.0327893	1.91271e-06	385801	Osteomyelitisfang
6	32648066	rs17843589	A	T	0.520599	0.156213	0.0328038	1.91651e-06	385801	Osteomyelitisfang
6	32648073	rs17843590	G	A	0.423453	0.147562	0.0328558	7.08256e-06	385801	Osteomyelitisfang
6	32652506	rs17843604	T	C	0.424461	0.144802	0.0327291	9.6781e-06	385801	Osteomyelitisfang
6	32652509	rs12527758	C	T	0.42451	0.145138	0.0327029	9.07632e-06	385801	Osteomyelitisfang
6	32652534	rs17612781	C	T	0.522124	0.157066	0.0327063	1.56841e-06	385801	Osteomyelitisfang
6	32652567	rs17612788	A	G	0.522958	0.156932	0.0326678	1.55625e-06	385801	Osteomyelitisfang
6	32652570	rs201979949	CT	C	0.522784	0.156304	0.0326773	1.72465e-06	385801	Osteomyelitisfang
6	32652572	rs762118514	T	A	0.522099	0.156176	0.0327132	1.80518e-06	385801	Osteomyelitisfang
6	32652582	rs17612802	T	C	0.522001	0.156829	0.0327198	1.64229e-06	385801	Osteomyelitisfang
6	32652614	rs17843605	T	G	0.519827	0.156268	0.0328175	1.91955e-06	385801	Osteomyelitisfang
6	32652622	rs17843606	T	G	0.519746	0.155519	0.0328253	2.16068e-06	385801	Osteomyelitisfang
6	32652730	rs17612831	T	A	0.518959	0.158968	0.0328719	1.32483e-06	385801	Osteomyelitisfang
6	32652736	rs17843609	C	T	0.519651	0.159213	0.0328339	1.24054e-06	385801	Osteomyelitisfang
6	32652743	rs369358206	C	CT	0.518899	0.155858	0.0328176	2.04211e-06	385801	Osteomyelitisfang
6	32652752	rs17843610	C	T	0.519382	0.155528	0.032798	2.11626e-06	385801	Osteomyelitisfang
6	32652754	rs17843611	C	T	0.519391	0.155507	0.0327977	2.12236e-06	385801	Osteomyelitisfang
6	32652759	rs17843612	A	C	0.520405	0.158521	0.0328033	1.34837e-06	385801	Osteomyelitisfang
6	32652761	rs17612838	C	G	0.520443	0.158646	0.0327979	1.31768e-06	385801	Osteomyelitisfang
6	32652764	rs17612845	A	G	0.556234	0.161094	0.0330438	1.08713e-06	385801	Osteomyelitisfang
6	32652772	rs2858877	A	C	0.190791	0.208449	0.0399554	1.81807e-07	385801	Osteomyelitisfang
6	32652845	rs17612858	T	A	0.515916	0.160174	0.0330039	1.21498e-06	385801	Osteomyelitisfang
6	32652881	rs17843613	T	C	0.516248	0.160701	0.0329854	1.10543e-06	385801	Osteomyelitisfang
6	32652961	rs879502250	CTT	C	0.192658	0.205779	0.0397811	2.30648e-07	385801	Osteomyelitisfang
6	32652962		C	CCA	0.192439	0.197733	0.0398675	7.05781e-07	385801	Osteomyelitisfang
6	32653058	rs2858876	T	C	0.191559	0.197107	0.0400325	8.49298e-07	385801	Osteomyelitisfang
6	32655273	rs9273319	T	C	0.522337	0.158925	0.0326663	1.14393e-06	385801	Osteomyelitisfang
6	32655295	rs9273320	G	A	0.523261	0.157312	0.0326413	1.43989e-06	385801	Osteomyelitisfang
6	32655319	rs9273321	G	A	0.523304	0.157197	0.0326396	1.46359e-06	385801	Osteomyelitisfang
6	32655323	rs578137727	CTCT	C	0.523304	0.157197	0.0326396	1.46359e-06	385801	Osteomyelitisfang
6	32655325	rs9273322	C	G	0.523304	0.157197	0.0326396	1.46359e-06	385801	Osteomyelitisfang
6	32655442	rs9273326	C	T	0.522965	0.15716	0.0326436	1.47625e-06	385801	Osteomyelitisfang
6	32655456	rs9273328	A	G	0.522918	0.157116	0.0326458	1.48871e-06	385801	Osteomyelitisfang
6	32655465	rs9273329	A	G	0.522918	0.157116	0.0326458	1.48871e-06	385801	Osteomyelitisfang
6	32655500	rs2395533	T	C	0.176101	0.208617	0.0410438	3.71929e-07	385801	Osteomyelitisfang
6	32655523	rs9273330	T	C	0.523034	0.156302	0.0326449	1.685e-06	385801	Osteomyelitisfang
6	32655530	rs9273331	T	C	0.522912	0.156492	0.0326492	1.64187e-06	385801	Osteomyelitisfang
6	32655540	rs9273332	T	A	0.522725	0.156776	0.0326612	1.58613e-06	385801	Osteomyelitisfang
6	32655548	rs9273333	C	T	0.522849	0.156522	0.0326528	1.63882e-06	385801	Osteomyelitisfang
6	32655564	rs9282067	CT	C	0.52288	0.156512	0.0326505	1.63866e-06	385801	Osteomyelitisfang
6	32655565	rs9282068	GA	G	0.52288	0.156512	0.0326505	1.63866e-06	385801	Osteomyelitisfang
6	32655571	rs9273335	G	A	0.52288	0.156512	0.0326505	1.63866e-06	385801	Osteomyelitisfang
6	32655590	rs28374650	T	C	0.340576	-0.154899	0.0349395	9.27833e-06	385801	Osteomyelitisfang
6	32655600	rs9273337	T	C	0.523233	0.157407	0.0326423	1.42007e-06	385801	Osteomyelitisfang
6	32655616	rs9273338	T	A	0.522699	0.156268	0.0326542	1.7053e-06	385801	Osteomyelitisfang
6	32655653	rs9273339	A	G	0.523045	0.156919	0.0326509	1.5401e-06	385801	Osteomyelitisfang
6	32655668	rs9273343	C	T	0.522229	0.157075	0.0326808	1.53713e-06	385801	Osteomyelitisfang
6	32655681	rs9273344	C	T	0.521619	0.1561	0.0327157	1.82945e-06	385801	Osteomyelitisfang
6	32655686	rs727939	G	A	0.413196	0.192555	0.0327209	3.98639e-09	385801	Osteomyelitisfang
6	32655698	rs9273346	G	C	0.520616	0.157094	0.032759	1.62304e-06	385801	Osteomyelitisfang
6	32658244	rs6905775	A	G	0.175964	0.208863	0.0410509	3.62051e-07	385801	Osteomyelitisfang
6	32658495	rs9273363	A	C	0.276471	0.221565	0.0350693	2.65106e-10	385801	Osteomyelitisfang
6	32658525	rs9273364	G	T	0.276349	0.22077	0.0351163	3.24011e-10	385801	Osteomyelitisfang
6	32658571	rs28407950	T	C	0.338396	-0.158345	0.0351445	6.62018e-06	385801	Osteomyelitisfang
6	32658599	rs17211748	C	T	0.43775	-0.165785	0.0331064	5.51049e-07	385801	Osteomyelitisfang
6	32658609	rs111948690	T	TCCC	0.339351	-0.15657	0.0350162	7.77231e-06	385801	Osteomyelitisfang
6	32658615	rs112796194	C	A	0.339351	-0.15657	0.0350162	7.77231e-06	385801	Osteomyelitisfang
6	32658620	rs34983241	T	C	0.339351	-0.15657	0.0350162	7.77231e-06	385801	Osteomyelitisfang
6	32658626	rs34004019	G	A	0.339284	-0.157162	0.0350228	7.20958e-06	385801	Osteomyelitisfang
6	32658655	rs28515515	T	A	0.339793	-0.155057	0.0349666	9.23145e-06	385801	Osteomyelitisfang
6	32658657	rs28447611	T	C	0.339793	-0.155057	0.0349666	9.23145e-06	385801	Osteomyelitisfang
6	32658661	rs9273367	T	A	0.277906	0.221381	0.0350302	2.62023e-10	385801	Osteomyelitisfang
6	32658698	rs9273368	A	G	0.276706	0.220232	0.0350606	3.35413e-10	385801	Osteomyelitisfang
6	32658813	rs9273372	G	C	0.523478	0.156909	0.0326325	1.52181e-06	385801	Osteomyelitisfang
6	32658824	rs9273373	G	A	0.523412	0.157112	0.0326331	1.4756e-06	385801	Osteomyelitisfang
6	32658837	rs9273374	G	A	0.523467	0.156988	0.0326313	1.50193e-06	385801	Osteomyelitisfang
6	32659024	rs9273376	T	C	0.521024	0.158448	0.0327273	1.28896e-06	385801	Osteomyelitisfang
6	32659039	rs768373587	C	CA	0.51944	0.158248	0.0327627	1.36443e-06	385801	Osteomyelitisfang
6	32659042	rs115338669	T	G	0.519221	0.158829	0.0327692	1.25404e-06	385801	Osteomyelitisfang
6	32659143	rs36206058	G	C	0.516034	0.155738	0.0328653	2.1512e-06	385801	Osteomyelitisfang
6	32659148	rs9273382	G	A	0.515743	0.155762	0.0328711	2.15253e-06	385801	Osteomyelitisfang
6	32659273	rs9273393	A	G	0.211767	0.175989	0.0390598	6.61759e-06	385801	Osteomyelitisfang
6	32659328	rs9273396	A	T	0.522821	0.156914	0.0326673	1.55995e-06	385801	Osteomyelitisfang
6	32659332	rs9273397	G	A	0.522858	0.156831	0.0326656	1.57801e-06	385801	Osteomyelitisfang
6	32659338	rs9273398	T	G	0.52279	0.157047	0.0326648	1.52584e-06	385801	Osteomyelitisfang
6	32659340	rs9273399	A	C	0.522815	0.156988	0.0326634	1.53791e-06	385801	Osteomyelitisfang
6	32659351	rs9273400	T	C	0.425353	0.146383	0.0327086	7.62781e-06	385801	Osteomyelitisfang
6	32659352	rs9273401	G	A	0.11971	0.283187	0.0468111	1.45231e-09	385801	Osteomyelitisfang
6	32659383	rs9273404	G	A	0.522097	0.157862	0.0326941	1.37607e-06	385801	Osteomyelitisfang
6	32659398	rs9273405	C	A	0.522464	0.156697	0.0326774	1.62443e-06	385801	Osteomyelitisfang
6	32659403	rs9273406	C	G	0.522499	0.156632	0.0326758	1.63878e-06	385801	Osteomyelitisfang
6	32659434	rs9273407	C	T	0.522537	0.158004	0.0326766	1.3288e-06	385801	Osteomyelitisfang
6	32659444	rs9273408	G	A	0.214441	0.202594	0.0384143	1.3354e-07	385801	Osteomyelitisfang
6	32659458	rs9273409	T	C	0.52121	0.159203	0.0327133	1.13527e-06	385801	Osteomyelitisfang
6	32659473	rs9273410	A	C	0.464615	0.162493	0.0324877	5.68355e-07	385801	Osteomyelitisfang
6	32659486	rs9273412	C	T	0.521187	0.157414	0.0327094	1.49056e-06	385801	Osteomyelitisfang
6	32659515	rs9273413	G	A	0.520809	0.158372	0.0327278	1.30446e-06	385801	Osteomyelitisfang
6	32659522	rs9273414	T	A	0.521059	0.158307	0.0327227	1.31262e-06	385801	Osteomyelitisfang
6	32659533	rs9273415	T	C	0.520804	0.158714	0.0327311	1.24077e-06	385801	Osteomyelitisfang
6	32659575	rs9273417	G	A	0.522176	0.156788	0.0326888	1.61555e-06	385801	Osteomyelitisfang
6	32659585	rs9273418	C	A	0.522208	0.156737	0.0326865	1.62547e-06	385801	Osteomyelitisfang
6	32659588	rs9273419	C	T	0.522123	0.157026	0.0326863	1.55514e-06	385801	Osteomyelitisfang
6	32659617	rs9273424	T	C	0.522691	0.15801	0.032669	1.32008e-06	385801	Osteomyelitisfang
6	32659619	rs9273425	T	C	0.522899	0.157418	0.0326611	1.43754e-06	385801	Osteomyelitisfang
6	32659657	rs9273426	C	A	0.52307	0.157235	0.0326689	1.48693e-06	385801	Osteomyelitisfang
6	32659664	rs9273427	C	A	0.522886	0.157646	0.0326663	1.39351e-06	385801	Osteomyelitisfang
6	32659683	rs9273430	G	T	0.522572	0.158028	0.0326718	1.31923e-06	385801	Osteomyelitisfang
6	32659717	rs1056316	C	T	0.271838	0.172974	0.0359557	1.5037e-06	385801	Osteomyelitisfang
6	32659740	rs9273436	G	T	0.520406	0.158293	0.0327257	1.31838e-06	385801	Osteomyelitisfang
6	32659746	rs9273438	G	A	0.463463	0.161746	0.0325287	6.61226e-07	385801	Osteomyelitisfang
6	32659752	rs879233014	C	CA	0.463723	0.162812	0.0325417	5.63858e-07	385801	Osteomyelitisfang
6	32659758	rs28724234	T	G	0.52054	0.157866	0.0327307	1.41293e-06	385801	Osteomyelitisfang
6	32659796	rs9273441	G	C	0.521996	0.158601	0.0326919	1.22608e-06	385801	Osteomyelitisfang
6	32659823	rs9273443	T	G	0.522775	0.157595	0.0326555	1.39319e-06	385801	Osteomyelitisfang
6	32659858	rs9273444	G	T	0.523364	0.157364	0.0326361	1.42279e-06	385801	Osteomyelitisfang
6	32659869	rs9273445	G	A	0.523468	0.157044	0.0326308	1.48871e-06	385801	Osteomyelitisfang
6	32659937	rs1063355	G	T	0.522825	0.156893	0.0326585	1.555e-06	385801	Osteomyelitisfang
6	32660000	rs1762	C	G	0.272407	0.171123	0.035982	1.9767e-06	385801	Osteomyelitisfang
6	32660018	rs1766	G	A	0.443331	0.187688	0.0327586	1.00763e-08	385801	Osteomyelitisfang
6	32660041	rs1768,rs115749644	A	C	0.21648	0.202893	0.0384215	1.2868e-07	385801	Osteomyelitisfang
6	32660067	rs1130422	T	G	0.273734	0.17092	0.0361076	2.20526e-06	385801	Osteomyelitisfang
6	32660068	rs9282076	CA	C	0.273683	0.170796	0.0361146	2.25336e-06	385801	Osteomyelitisfang
6	32660302	rs9273477	A	C	0.268911	0.17189	0.0363551	2.26631e-06	385801	Osteomyelitisfang
6	32660371	rs9273486	T	C	0.114745	0.298239	0.0479577	5.0098e-10	385801	Osteomyelitisfang
6	32661862	rs9273866	C	T	0.270287	0.172364	0.0360754	1.77154e-06	385801	Osteomyelitisfang
6	32661978	rs1130399	A	G	0.270497	0.173213	0.0360986	1.59996e-06	385801	Osteomyelitisfang
6	32663058	rs9274210	A	T	0.273476	0.172344	0.0359378	1.62177e-06	385801	Osteomyelitisfang
6	32663223	rs281863463,rs9274217	C	T	0.171122	0.217819	0.0417921	1.8684e-07	385801	Osteomyelitisfang
6	32663266	rs281863426,rs9274219	C	T	0.272224	0.169621	0.0359133	2.32306e-06	385801	Osteomyelitisfang
6	32663267	rs281863425,rs9274220	A	G	0.272224	0.169621	0.0359133	2.32306e-06	385801	Osteomyelitisfang
6	32663281	rs2856703,rs281863414	G	A	0.272127	0.168999	0.0359317	2.55959e-06	385801	Osteomyelitisfang
6	32663301	rs281863399	C	G	0.272053	0.169317	0.0359404	2.46456e-06	385801	Osteomyelitisfang
6	32663330	rs281863379	T	G	0.173145	0.202711	0.0416109	1.10708e-06	385801	Osteomyelitisfang
6	32663671	rs9274258,rs281874807	G	A	0.411665	0.192929	0.0327578	3.87213e-09	385801	Osteomyelitisfang
6	32663718	rs9274261,rs281863288	C	T	0.523017	0.15575	0.0326537	1.84446e-06	385801	Osteomyelitisfang
6	32663719	rs281863287	A	C	0.522995	0.155843	0.0326548	1.82004e-06	385801	Osteomyelitisfang
6	32663722	rs281863284	A	G	0.523063	0.155805	0.0326511	1.82562e-06	385801	Osteomyelitisfang
6	32663793	rs9274265,rs281863219	A	G	0.27092	0.168976	0.0361581	2.96463e-06	385801	Osteomyelitisfang
6	32665203	rs28746802	T	C	0.272165	0.172657	0.0360291	1.64995e-06	385801	Osteomyelitisfang
6	32665212	rs28746804	G	T	0.272272	0.173268	0.0360394	1.52658e-06	385801	Osteomyelitisfang
6	32665907	rs67545626	C	CATT	0.279451	0.17412	0.0360118	1.33094e-06	385801	Osteomyelitisfang
6	32666182	rs28746835	C	T	0.272731	0.171088	0.0358869	1.86591e-06	385801	Osteomyelitisfang
6	32666194	rs3830060	G	A	0.175058	0.210502	0.0411043	3.03641e-07	385801	Osteomyelitisfang
6	32666230	rs3830059	G	A	0.272718	0.170863	0.0358797	1.91589e-06	385801	Osteomyelitisfang
6	32666255	rs9274501	G	A	0.524429	0.156771	0.0327043	1.63817e-06	385801	Osteomyelitisfang
6	32666280	rs28746838	T	C	0.27267	0.170737	0.0358813	1.95146e-06	385801	Osteomyelitisfang
6	32666313	rs28746839	C	T	0.272605	0.17131	0.0358838	1.8058e-06	385801	Osteomyelitisfang
6	32666314	rs28746840	C	G	0.272605	0.17131	0.0358838	1.8058e-06	385801	Osteomyelitisfang
6	32666317	rs28746841	C	T	0.272655	0.171382	0.0358737	1.77603e-06	385801	Osteomyelitisfang
6	32666321	rs28746842	G	C	0.272674	0.171339	0.0358747	1.78785e-06	385801	Osteomyelitisfang
6	32666326	rs796429679	C	T	0.523765	0.15571	0.0326419	1.83988e-06	385801	Osteomyelitisfang
6	32666360	rs28746843	C	A	0.272712	0.173046	0.0358807	1.41557e-06	385801	Osteomyelitisfang
6	32666362	rs28746844	T	C	0.272805	0.173427	0.0358705	1.33263e-06	385801	Osteomyelitisfang
6	32666364	rs9274506	C	T	0.523181	0.158479	0.0326453	1.20651e-06	385801	Osteomyelitisfang
6	32666373	rs28746845	C	A	0.272707	0.172371	0.0358735	1.54764e-06	385801	Osteomyelitisfang
6	32666407	rs9274510	G	A	0.523493	0.15602	0.0326481	1.76303e-06	385801	Osteomyelitisfang
6	32666431	rs200030215	C	CA	0.273399	0.168772	0.0358817	2.55641e-06	385801	Osteomyelitisfang
6	32666484	rs28746846	T	C	0.272471	0.171026	0.0358828	1.87698e-06	385801	Osteomyelitisfang
6	32666485	rs28746847	G	T	0.272545	0.171172	0.0358735	1.82823e-06	385801	Osteomyelitisfang
6	32666522	rs749944694	ACC	A	0.272353	0.171511	0.0359003	1.77546e-06	385801	Osteomyelitisfang
6	32666523	rs766371114	G	GTA	0.272461	0.171168	0.0358961	1.85661e-06	385801	Osteomyelitisfang
6	32666529	rs1049060	T	A	0.523775	0.15528	0.0326413	1.96345e-06	385801	Osteomyelitisfang
6	32666554	rs1049058	C	G	0.413313	0.188395	0.0326895	8.25468e-09	385801	Osteomyelitisfang
6	32666573	rs1049057	C	T	0.52336	0.156118	0.032651	1.74056e-06	385801	Osteomyelitisfang
6	32666578	rs1049072	A	G	0.272142	0.172736	0.0358995	1.49679e-06	385801	Osteomyelitisfang
6	32666648	rs1049070	T	C	0.27227	0.170795	0.0359025	1.96304e-06	385801	Osteomyelitisfang
6	32666705	rs9274525	C	G	0.27262	0.1705	0.0358904	2.02824e-06	385801	Osteomyelitisfang
6	32666729	rs28746851	T	C	0.272901	0.169022	0.0358793	2.46695e-06	385801	Osteomyelitisfang
6	32666737	rs9274529	G	A	0.523591	0.157016	0.0326476	1.51374e-06	385801	Osteomyelitisfang
6	32666816	rs28746852	C	G	0.269692	0.175277	0.0363646	1.43559e-06	385801	Osteomyelitisfang
6	32666857	rs9274536	T	C	0.520033	0.156251	0.0327675	1.85644e-06	385801	Osteomyelitisfang
6	32666869	rs28746853	C	T	0.2703	0.17029	0.0361259	2.43136e-06	385801	Osteomyelitisfang
6	32667110	rs9274557	T	G	0.520632	0.155932	0.0327616	1.93981e-06	385801	Osteomyelitisfang
6	32667176	rs9274561	G	A	0.523081	0.156474	0.03267	1.67186e-06	385801	Osteomyelitisfang
6	32667190	rs28746857	A	T	0.271781	0.172898	0.0359213	1.48498e-06	385801	Osteomyelitisfang
6	32667214	rs28746858	A	C	0.27164	0.173382	0.0359283	1.3947e-06	385801	Osteomyelitisfang
6	32667223	rs9274562	G	A	0.523418	0.155259	0.0326521	1.98481e-06	385801	Osteomyelitisfang
6	32667230	rs28746859	A	G	0.271828	0.173332	0.0358999	1.37781e-06	385801	Osteomyelitisfang
6	32667256	rs28746860	G	T	0.271674	0.172472	0.0359219	1.57638e-06	385801	Osteomyelitisfang
6	32667271	rs9274564	A	G	0.523466	0.155802	0.0326499	1.82495e-06	385801	Osteomyelitisfang
6	32667290	rs9274565	A	T	0.523177	0.15648	0.0326416	1.63595e-06	385801	Osteomyelitisfang
6	32667293	rs1812014	A	T	0.481942	0.161894	0.0324545	6.09032e-07	385801	Osteomyelitisfang
6	32667395	rs28746863	T	C	0.27184	0.172753	0.0358796	1.47336e-06	385801	Osteomyelitisfang
6	32667428	rs9274573	T	C	0.523579	0.156311	0.0326409	1.67772e-06	385801	Osteomyelitisfang
6	32667449	rs9274575	G	T	0.523552	0.156462	0.0326429	1.64184e-06	385801	Osteomyelitisfang
6	32667453	rs28746864	A	G	0.271984	0.173135	0.0358802	1.39753e-06	385801	Osteomyelitisfang
6	32667471	rs28746865	T	A	0.271801	0.173291	0.0358986	1.38443e-06	385801	Osteomyelitisfang
6	32667489	rs28746866	G	T	0.271647	0.172692	0.0359202	1.52721e-06	385801	Osteomyelitisfang
6	32667533	rs9282162	TG	T	0.264854	0.174717	0.0366225	1.83535e-06	385801	Osteomyelitisfang
6	32667977	rs3828789	T	G	0.521612	0.155692	0.0326948	1.91703e-06	385801	Osteomyelitisfang
6	32668032	rs3828790	C	T	0.522993	0.157262	0.0326454	1.45539e-06	385801	Osteomyelitisfang
6	32668036	rs3828791	G	A	0.523223	0.156465	0.0326389	1.63625e-06	385801	Osteomyelitisfang
6	32668051	rs3828792	C	G	0.272145	0.172578	0.0358627	1.49283e-06	385801	Osteomyelitisfang
6	32668126	rs3828794	A	G	0.2722	0.172364	0.0358609	1.53631e-06	385801	Osteomyelitisfang
6	32668177	rs9274619	A	G	0.117954	0.290301	0.0468577	5.81487e-10	385801	Osteomyelitisfang
6	32668197	rs3828796	G	A	0.2722	0.172364	0.0358609	1.53628e-06	385801	Osteomyelitisfang
6	32668261	rs3828798	T	A	0.523464	0.156614	0.0326432	1.60454e-06	385801	Osteomyelitisfang
6	32668285	rs3828799	C	G	0.27265	0.170323	0.0358681	2.04819e-06	385801	Osteomyelitisfang
6	32668286	rs3828800	A	G	0.272504	0.17063	0.0358653	1.95988e-06	385801	Osteomyelitisfang
6	32668294	rs3828801	T	G	0.27243	0.170657	0.0358734	1.96282e-06	385801	Osteomyelitisfang
6	32668353	rs3828806	T	C	0.523912	0.155502	0.0326405	1.8971e-06	385801	Osteomyelitisfang
6	32668354	rs3828807	C	G	0.523912	0.155502	0.0326405	1.8971e-06	385801	Osteomyelitisfang
6	32668361	rs3828808	G	A	0.272029	0.172681	0.0359059	1.51489e-06	385801	Osteomyelitisfang
6	32668377	rs9274640	G	C	0.272372	0.170996	0.035911	1.91995e-06	385801	Osteomyelitisfang
6	32668384	rs9274641	A	C	0.272276	0.171105	0.0359227	1.90608e-06	385801	Osteomyelitisfang
6	32668395	rs3828809	T	C	0.272262	0.168932	0.0359334	2.58571e-06	385801	Osteomyelitisfang
6	32668407	rs2647024	T	C	0.174574	0.212456	0.04113	2.39823e-07	385801	Osteomyelitisfang
6	32668440	rs9274649	A	G	0.272811	0.171519	0.0358663	1.73408e-06	385801	Osteomyelitisfang
6	32668444	rs3828811	G	T	0.523628	0.155915	0.0326466	1.78949e-06	385801	Osteomyelitisfang
6	32668503	rs9274654	T	G	0.2722	0.172364	0.0358609	1.53628e-06	385801	Osteomyelitisfang
6	32668512	rs9274655	C	T	0.2722	0.172364	0.0358609	1.53628e-06	385801	Osteomyelitisfang
6	32668574	rs9274656	C	T	0.272837	0.170407	0.0358515	2.0029e-06	385801	Osteomyelitisfang
6	32668657	rs9274660	G	A	0.523424	0.15724	0.0326288	1.44235e-06	385801	Osteomyelitisfang
6	32668666	rs9274661	C	A	0.272255	0.172282	0.0358619	1.55482e-06	385801	Osteomyelitisfang
6	32668744	rs9274663	A	G	0.131656	0.256355	0.0455107	1.77256e-08	385801	Osteomyelitisfang
6	32668814	rs9274669	G	A	0.533589	0.147917	0.0327317	6.21141e-06	385801	Osteomyelitisfang
6	32668820	rs9274670	G	T	0.505184	0.149755	0.0325754	4.28243e-06	385801	Osteomyelitisfang
6	32668956	rs66496067,rs377059353	G	GT	0.272169	0.172473	0.0358642	1.51649e-06	385801	Osteomyelitisfang
6	32669599	rs772873117	A	ACCG	0.215662	0.203155	0.0382115	1.05726e-07	385801	Osteomyelitisfang
6	32670001	rs3134993	A	G	0.523594	0.15658	0.0326475	1.61801e-06	385801	Osteomyelitisfang
6	32670260	rs9274742	C	T	0.257485	0.169643	0.0363638	3.08376e-06	385801	Osteomyelitisfang
6	32670294	rs9274747	A	C	0.122089	0.283754	0.0467976	1.33254e-09	385801	Osteomyelitisfang
6	32670337	rs9274750	C	T	0.265202	0.167986	0.0364032	3.93831e-06	385801	Osteomyelitisfang
6	32670503	rs9274757	C	A	0.265091	0.168377	0.0363985	3.72924e-06	385801	Osteomyelitisfang
6	32670594	rs9274761	G	A	0.265383	0.169471	0.0363782	3.18376e-06	385801	Osteomyelitisfang
6	32670634	rs9274762	G	C	0.265157	0.16913	0.0363779	3.33142e-06	385801	Osteomyelitisfang
6	32670673	rs9280067	G	GC	0.265169	0.167988	0.0363942	3.91589e-06	385801	Osteomyelitisfang
6	32670733	rs9274765	T	G	0.265819	0.168696	0.036369	3.5101e-06	385801	Osteomyelitisfang
6	32670735	rs9274766	A	G	0.265728	0.169268	0.0363697	3.25394e-06	385801	Osteomyelitisfang
6	32670741	rs9280068,rs376100887	G	GA	0.265651	0.169644	0.0363676	3.09079e-06	385801	Osteomyelitisfang
6	32670764	rs9274767	G	C	0.265412	0.169815	0.0363789	3.04236e-06	385801	Osteomyelitisfang
6	32670767	rs9274768	C	T	0.265371	0.169903	0.0363788	3.00663e-06	385801	Osteomyelitisfang
6	32670775	rs9274770	T	G	0.26542	0.169411	0.0363855	3.22426e-06	385801	Osteomyelitisfang
6	32670866	rs9274775	G	C	0.264898	0.170674	0.0363936	2.73659e-06	385801	Osteomyelitisfang
6	32670905	rs9274776	A	G	0.265553	0.170491	0.0364304	2.86986e-06	385801	Osteomyelitisfang
6	32671251	rs9274787	A	G	0.264867	0.170536	0.036392	2.78477e-06	385801	Osteomyelitisfang
6	32671259	rs9274788	C	T	0.264712	0.171217	0.036387	2.53332e-06	385801	Osteomyelitisfang
6	32671386	rs9274791	T	C	0.264871	0.171296	0.0363973	2.52267e-06	385801	Osteomyelitisfang
6	32672059	rs9274830	A	C	0.121157	0.281692	0.0470655	2.16247e-09	385801	Osteomyelitisfang
6	32672079	rs9274831	A	C	0.2644	0.168344	0.0364632	3.89691e-06	385801	Osteomyelitisfang
6	32672098	rs9274832	T	G	0.264805	0.168747	0.0364492	3.66269e-06	385801	Osteomyelitisfang
6	32672108	rs9274833	T	G	0.264205	0.16937	0.0364848	3.44715e-06	385801	Osteomyelitisfang
6	32672154	rs9274835	T	G	0.120712	0.285859	0.0470819	1.26698e-09	385801	Osteomyelitisfang
6	32672195	rs9274837	T	C	0.121386	0.286817	0.0469111	9.71337e-10	385801	Osteomyelitisfang
6	32672196	rs9274838	G	A	0.2643	0.170882	0.0364482	2.75436e-06	385801	Osteomyelitisfang
6	32672258	rs9274840	T	C	0.265998	0.165927	0.0364551	5.32562e-06	385801	Osteomyelitisfang
6	32672282	rs9274841	A	C	0.266301	0.166532	0.0364976	5.04743e-06	385801	Osteomyelitisfang
6	32672696	rs9274854	T	C	0.264491	0.170202	0.0364072	2.94022e-06	385801	Osteomyelitisfang
6	32672762	rs9274856	T	C	0.263522	0.171603	0.036446	2.49666e-06	385801	Osteomyelitisfang
6	32672769	rs9274858	A	C	0.263828	0.171032	0.0364265	2.66256e-06	385801	Osteomyelitisfang
6	32672779	rs9274860	A	G	0.263618	0.170494	0.0364488	2.90182e-06	385801	Osteomyelitisfang
6	32672818	rs9274862	T	C	0.263616	0.169878	0.036476	3.20435e-06	385801	Osteomyelitisfang
6	32672834	rs9274863	C	G	0.262914	0.1682	0.0365371	4.15375e-06	385801	Osteomyelitisfang
6	32673896	rs9274938	C	T	0.257153	0.170688	0.0365357	2.98525e-06	385801	Osteomyelitisfang
6	32674558	rs9274982	A	G	0.25207	0.167213	0.0369214	5.92925e-06	385801	Osteomyelitisfang
6	32674560	rs9274983	C	T	0.25207	0.167213	0.0369214	5.92925e-06	385801	Osteomyelitisfang
6	32674690	rs201995343,rs377407243	T	TTC	0.253523	0.16946	0.0367264	3.94775e-06	385801	Osteomyelitisfang
6	32674765	rs9274990	T	C	0.254055	0.171336	0.0366094	2.86721e-06	385801	Osteomyelitisfang
6	32674777	rs9274991	G	C	0.252875	0.170814	0.0367674	3.38766e-06	385801	Osteomyelitisfang
6	32674800	rs9274992	G	A	0.252438	0.172254	0.0367897	2.83923e-06	385801	Osteomyelitisfang
6	32675062	rs9275004	G	C	0.255884	0.170376	0.0364288	2.91159e-06	385801	Osteomyelitisfang
6	32675068	rs1694122	G	A	0.158475	0.218637	0.0425139	2.70788e-07	385801	Osteomyelitisfang
6	32675075	rs9275006	T	C	0.255932	0.171284	0.036418	2.56006e-06	385801	Osteomyelitisfang
6	32675181	rs9275009	A	G	0.254488	0.170159	0.036624	3.38259e-06	385801	Osteomyelitisfang
6	32680624	rs9275065	C	T	0.111858	0.308245	0.0488254	2.73294e-10	385801	Osteomyelitisfang
6	32680627	rs9275066	T	C	0.249698	0.170242	0.0371565	4.61063e-06	385801	Osteomyelitisfang
6	32680637	rs9275067	C	G	0.250733	0.170063	0.0370372	4.39683e-06	385801	Osteomyelitisfang
6	32680641	rs9275068	C	T	0.153243	0.219267	0.0437235	5.3075e-07	385801	Osteomyelitisfang
6	32680725	rs9275072	T	C	0.255599	0.170658	0.0364703	2.8774e-06	385801	Osteomyelitisfang
6	32680745	rs9275074	C	T	0.255822	0.170485	0.0364416	2.89234e-06	385801	Osteomyelitisfang
6	32680773	rs9275075	A	G	0.256571	0.171007	0.0363569	2.55658e-06	385801	Osteomyelitisfang
6	32680776	rs9275076	G	C	0.256588	0.170956	0.0363574	2.57496e-06	385801	Osteomyelitisfang
6	32680788	rs9275077	C	T	0.25666	0.172154	0.0363489	2.17816e-06	385801	Osteomyelitisfang
6	32680837	rs9275079	C	A	0.256655	0.17016	0.0363494	2.85174e-06	385801	Osteomyelitisfang
6	32680850	rs9275080	T	C	0.256683	0.170047	0.0363495	2.89508e-06	385801	Osteomyelitisfang
6	32680917	rs9275083	C	T	0.256672	0.170095	0.0363486	2.87488e-06	385801	Osteomyelitisfang
6	32681194	rs9275090	G	T	0.256726	0.170033	0.0363471	2.89648e-06	385801	Osteomyelitisfang
6	32681210	rs9275092	T	C	0.117945	0.292431	0.0468168	4.20301e-10	385801	Osteomyelitisfang
6	32681270	rs9275093	T	C	0.256625	0.170419	0.0363491	2.75359e-06	385801	Osteomyelitisfang
6	32681285	rs9275094	C	T	0.256624	0.170419	0.0363491	2.75359e-06	385801	Osteomyelitisfang
6	32681311	rs9275095	G	C	0.117766	0.291441	0.0468653	5.01326e-10	385801	Osteomyelitisfang
6	32681319	rs9275096	T	C	0.256639	0.170231	0.036352	2.82898e-06	385801	Osteomyelitisfang
6	32681349	rs9275097	G	A	0.114708	0.293534	0.0479082	8.95385e-10	385801	Osteomyelitisfang
6	32681384	rs9275098	T	C	0.115944	0.2899	0.047518	1.05507e-09	385801	Osteomyelitisfang
6	32681420	rs1794496	T	C	0.159098	0.216466	0.0424003	3.30301e-07	385801	Osteomyelitisfang
6	32681432	rs141187661,rs9282174	TTC	T	0.117868	0.290889	0.0468418	5.29712e-10	385801	Osteomyelitisfang
6	32681482	rs145641832,rs9282175	AT	A	0.250622	0.174285	0.0370226	2.50744e-06	385801	Osteomyelitisfang
6	32681531	rs9275100	G	A	0.256593	0.170513	0.0363496	2.71982e-06	385801	Osteomyelitisfang
6	32681611	rs9275104	C	T	0.256883	0.170236	0.0363474	2.81897e-06	385801	Osteomyelitisfang
6	32681731	rs9275107	G	A	0.256865	0.170004	0.0363498	2.91259e-06	385801	Osteomyelitisfang
6	32681832	rs9275108	A	G	0.256714	0.170013	0.0363458	2.90162e-06	385801	Osteomyelitisfang
6	32681946	rs9275110	C	T	0.256642	0.16997	0.0363534	2.93265e-06	385801	Osteomyelitisfang
6	32681958	rs9275111	T	G	0.256699	0.170046	0.0363455	2.88835e-06	385801	Osteomyelitisfang
6	32682048	rs9275113	G	A	0.256557	0.170712	0.0363594	2.66446e-06	385801	Osteomyelitisfang
6	32682164	rs9275115	C	T	0.25652	0.170758	0.0363861	2.69284e-06	385801	Osteomyelitisfang
6	32682188	rs9275117	T	C	0.256545	0.170647	0.0363848	2.7313e-06	385801	Osteomyelitisfang
6	32682408	rs9275121	G	A	0.256744	0.170146	0.0363472	2.85286e-06	385801	Osteomyelitisfang
6	32682456	rs9275122	C	T	0.256698	0.170048	0.0363454	2.88735e-06	385801	Osteomyelitisfang
6	32682491	rs2516006	C	T	0.159129	0.216362	0.0424025	3.35089e-07	385801	Osteomyelitisfang
6	32682537	rs9275127	T	G	0.256698	0.170049	0.0363454	2.88722e-06	385801	Osteomyelitisfang
6	32682627	rs9275128	T	C	0.256696	0.170058	0.0363455	2.88397e-06	385801	Osteomyelitisfang
6	32682628	rs9275129	C	T	0.256696	0.170058	0.0363455	2.88397e-06	385801	Osteomyelitisfang
6	32682723	rs9275132	A	G	0.256696	0.170057	0.0363455	2.88423e-06	385801	Osteomyelitisfang
6	32682835	rs9275134	G	C	0.256714	0.169998	0.0363457	2.9075e-06	385801	Osteomyelitisfang
6	32683103	rs9275137	C	G	0.256698	0.170047	0.0363452	2.88769e-06	385801	Osteomyelitisfang
6	32683241	rs9275140	A	G	0.256593	0.170382	0.0363536	2.77536e-06	385801	Osteomyelitisfang
6	32683376	rs9275142	G	C	0.260499	0.167738	0.036415	4.09911e-06	385801	Osteomyelitisfang
6	32683441	rs9275144	A	T	0.257063	0.169653	0.0363483	3.04986e-06	385801	Osteomyelitisfang
6	32683780	rs9275147	T	C	0.256623	0.170467	0.0363513	2.73974e-06	385801	Osteomyelitisfang
6	32683839	rs9275149	T	C	0.256697	0.170046	0.0363451	2.88769e-06	385801	Osteomyelitisfang
6	32683840	rs9275150	G	A	0.256697	0.170046	0.0363451	2.88769e-06	385801	Osteomyelitisfang
6	32683930	rs7750477	G	C	0.256697	0.170046	0.0363451	2.88762e-06	385801	Osteomyelitisfang
6	32683964	rs3021062	T	C	0.256697	0.170046	0.0363451	2.88762e-06	385801	Osteomyelitisfang
6	32684062	rs3021061	G	C	0.256697	0.170046	0.0363451	2.88762e-06	385801	Osteomyelitisfang
6	32684069	rs3021060	C	G	0.256697	0.170046	0.0363451	2.88762e-06	385801	Osteomyelitisfang
6	32684419	rs9275152	C	T	0.117387	0.293183	0.0468939	4.05126e-10	385801	Osteomyelitisfang
6	32684567	rs3021059	T	C	0.256881	0.169142	0.0363514	3.2719e-06	385801	Osteomyelitisfang
6	32684709	rs9275156	C	T	0.257005	0.169145	0.0363492	3.26603e-06	385801	Osteomyelitisfang
6	32684775	rs9275157	A	G	0.256869	0.169151	0.0363441	3.25334e-06	385801	Osteomyelitisfang
6	32684830	rs9275159	T	C	0.256898	0.168969	0.036344	3.33288e-06	385801	Osteomyelitisfang
6	32685103	rs9275163	C	A	0.117805	0.291724	0.0468644	4.82025e-10	385801	Osteomyelitisfang
6	32685152	rs9275164	C	T	0.256811	0.169545	0.0363553	3.10785e-06	385801	Osteomyelitisfang
6	32685179	rs9275165	G	A	0.256785	0.169657	0.0363534	3.05809e-06	385801	Osteomyelitisfang
6	32685186	rs9275166	C	T	0.256788	0.169169	0.0363572	3.27182e-06	385801	Osteomyelitisfang
6	32685293	rs4947342	A	G	0.2569	0.168955	0.0363436	3.33841e-06	385801	Osteomyelitisfang
6	32685486	rs9275167	G	A	0.117929	0.290332	0.0468418	5.714e-10	385801	Osteomyelitisfang
6	32685608	rs2856692	G	T	0.256688	0.169847	0.0363548	2.9836e-06	385801	Osteomyelitisfang
6	32685657	rs2646997	C	G	0.256665	0.169902	0.0363589	2.96961e-06	385801	Osteomyelitisfang
6	32685658	rs2856691	A	G	0.256811	0.169456	0.0363446	3.12428e-06	385801	Osteomyelitisfang
6	32685682	rs11428467,rs9282177,rs376700407	AC	A	0.256494	0.169113	0.0363844	3.35235e-06	385801	Osteomyelitisfang
6	32686498	rs9275179	G	A	0.257606	0.168437	0.0363629	3.61943e-06	385801	Osteomyelitisfang
6	32686524	rs9280081	C	CA	0.25711	0.171078	0.036334	2.49546e-06	385801	Osteomyelitisfang
6	32686548	rs9275181	G	A	0.256931	0.170445	0.036335	2.71982e-06	385801	Osteomyelitisfang
6	32686613	rs9275182	T	C	0.256995	0.168681	0.0363454	3.46641e-06	385801	Osteomyelitisfang
6	32686725	rs9275183	G	A	0.215115	0.200639	0.0384897	1.85999e-07	385801	Osteomyelitisfang
6	32686863	rs2856688	T	G	0.256941	0.169319	0.0363457	3.1842e-06	385801	Osteomyelitisfang
6	32686937	rs9275184	C	T	0.117923	0.290383	0.0468412	5.67127e-10	385801	Osteomyelitisfang
6	32687441	rs2856683	G	T	0.25686	0.169171	0.0363436	3.24362e-06	385801	Osteomyelitisfang
6	32687528	rs9275185	T	G	0.117858	0.290949	0.0468404	5.24832e-10	385801	Osteomyelitisfang
6	32687653	rs9280082	A	AT	0.257276	0.168744	0.0363576	3.4633e-06	385801	Osteomyelitisfang
6	32688920	rs3104362	G	T	0.256436	0.170109	0.036385	2.93589e-06	385801	Osteomyelitisfang
6	32688946	rs9275201	A	G	0.11773	0.290779	0.0468912	5.60557e-10	385801	Osteomyelitisfang
6	32688947	rs3129785	T	C	0.256249	0.170266	0.0363899	2.8839e-06	385801	Osteomyelitisfang
6	32689038	rs2856677	T	C	0.256821	0.16976	0.0363483	3.0067e-06	385801	Osteomyelitisfang
6	32689170	rs9275203	A	G	0.117858	0.290949	0.0468404	5.24832e-10	385801	Osteomyelitisfang
6	32689423	rs3129712	A	T	0.256697	0.170046	0.0363451	2.88762e-06	385801	Osteomyelitisfang
6	32689783	rs9275205	C	T	0.159083	0.21698	0.0423962	3.08937e-07	385801	Osteomyelitisfang
6	32689788	rs9275206	G	A	0.117846	0.291576	0.0468373	4.8064e-10	385801	Osteomyelitisfang
6	32689853	rs112341668	ACTGCCTGC	A	0.117912	0.290351	0.0468613	5.79282e-10	385801	Osteomyelitisfang
6	32690067	rs9275211	C	T	0.158606	0.217706	0.0425022	3.01933e-07	385801	Osteomyelitisfang
6	32690558	rs9275213	C	T	0.117865	0.29155	0.0468292	4.79049e-10	385801	Osteomyelitisfang
6	32691322	rs9275221	C	T	0.117863	0.291573	0.0468292	4.77573e-10	385801	Osteomyelitisfang
6	32691555	rs5002706	A	G	0.137451	0.262722	0.0450518	5.49161e-09	385801	Osteomyelitisfang
6	32692062	rs9275223	A	G	0.117858	0.290846	0.0468404	5.32255e-10	385801	Osteomyelitisfang
6	32694830	rs9275275	A	G	0.117862	0.291594	0.0468297	4.76431e-10	385801	Osteomyelitisfang
6	32695467	rs111953004,rs9280092	C	CAG	0.117759	0.292467	0.0468537	4.31618e-10	385801	Osteomyelitisfang
6	32695531	rs9275293	C	T	0.117968	0.291781	0.0468317	4.65168e-10	385801	Osteomyelitisfang
6	32695654	rs9275296	C	T	0.118075	0.29381	0.0467616	3.31795e-10	385801	Osteomyelitisfang
6	32696093	rs138210793	C	CA	0.117863	0.291577	0.0468293	4.77309e-10	385801	Osteomyelitisfang
6	32696096	rs373544996	G	A	0.117863	0.291577	0.0468293	4.77309e-10	385801	Osteomyelitisfang
6	32696349	rs9275300	G	A	0.117899	0.291376	0.0468319	4.91666e-10	385801	Osteomyelitisfang
6	32697213	rs9275307	T	A	0.117863	0.291577	0.0468293	4.77309e-10	385801	Osteomyelitisfang
6	32697478	rs9275308	A	T	0.117863	0.291577	0.0468293	4.77309e-10	385801	Osteomyelitisfang
6	32697542	rs9275310	G	T	0.117863	0.291577	0.0468293	4.77309e-10	385801	Osteomyelitisfang
6	32697863	rs9275311	T	G	0.117863	0.291575	0.0468293	4.77474e-10	385801	Osteomyelitisfang
6	32697951	rs9275312	G	A	0.239907	0.188444	0.0371571	3.94612e-07	385801	Osteomyelitisfang
6	32697982	rs9275313	T	G	0.117849	0.291711	0.0468321	4.69818e-10	385801	Osteomyelitisfang
6	32698132	rs9275314	A	C	0.117849	0.29171	0.0468321	4.69894e-10	385801	Osteomyelitisfang
6	32698135	rs9275315	A	C	0.117863	0.291573	0.0468293	4.77606e-10	385801	Osteomyelitisfang
6	32698277	rs9275317	A	G	0.215461	0.204654	0.0381905	8.37876e-08	385801	Osteomyelitisfang
6	32698396	rs9275318	G	A	0.215736	0.205757	0.0382086	7.24086e-08	385801	Osteomyelitisfang
6	32698518	rs9275319	G	A	0.215453	0.204682	0.0381914	8.35064e-08	385801	Osteomyelitisfang
6	32698858	rs9275324	T	C	0.117846	0.291741	0.0468341	4.68695e-10	385801	Osteomyelitisfang
6	32698874	rs9275325	T	G	0.117759	0.291146	0.0468793	5.28032e-10	385801	Osteomyelitisfang
6	32698883	rs9275326	T	C	0.117859	0.291605	0.0468299	4.75773e-10	385801	Osteomyelitisfang
6	32699025	rs9275327	T	C	0.239906	0.188446	0.0371573	3.94575e-07	385801	Osteomyelitisfang
6	32699045	rs9275328	T	C	0.239905	0.18844	0.0371558	3.9443e-07	385801	Osteomyelitisfang
6	32699098	rs9275330	G	A	0.239904	0.188456	0.0371576	3.94067e-07	385801	Osteomyelitisfang
6	32699122	rs9275331	G	A	0.239855	0.188578	0.0371624	3.88669e-07	385801	Osteomyelitisfang
6	32699191	rs9275333	C	T	0.239928	0.188362	0.0371586	3.99623e-07	385801	Osteomyelitisfang
6	32699229	rs10535769,rs34849012	C	CATG	0.222417	0.197079	0.0378886	1.97651e-07	385801	Osteomyelitisfang
6	32699330	rs9275334	C	T	0.117949	0.29146	0.0468236	4.82647e-10	385801	Osteomyelitisfang
6	32699566	rs9275338	T	A	0.239811	0.187715	0.0371844	4.45954e-07	385801	Osteomyelitisfang
6	32700118	rs9275358	G	C	0.239642	0.187961	0.0371969	4.3463e-07	385801	Osteomyelitisfang
6	32700135	rs34032687,rs9282194	TA	T	0.239496	0.18851	0.037209	4.05733e-07	385801	Osteomyelitisfang
6	32700160	rs9275360	T	A	0.239512	0.188028	0.0372073	4.33721e-07	385801	Osteomyelitisfang
6	32700180	rs9275362	T	C	0.23976	0.187678	0.0371819	4.47466e-07	385801	Osteomyelitisfang
6	32700299	rs553426781	G	A	0.0192045	0.562278	0.108487	2.18484e-07	385801	Osteomyelitisfang
6	32700323	rs2647045	A	G	0.281209	0.1588	0.0356134	8.23436e-06	385801	Osteomyelitisfang
6	32700348	rs9275365	A	G	0.239895	0.188566	0.03716	3.88669e-07	385801	Osteomyelitisfang
6	32700634	rs9275373	A	G	0.119606	0.293224	0.0465626	3.0265e-10	385801	Osteomyelitisfang
6	32700658	rs147320334,rs9282196	AG	A	0.215372	0.204791	0.0381987	8.26647e-08	385801	Osteomyelitisfang
6	32701037	rs9275380	C	A	0.142215	0.24967	0.0440673	1.4647e-08	385801	Osteomyelitisfang
6	32701054	rs9275382	C	T	0.142251	0.24988	0.0440528	1.40913e-08	385801	Osteomyelitisfang
6	32701069	rs9275383	T	G	0.142286	0.249552	0.0440484	1.46683e-08	385801	Osteomyelitisfang
6	32701236	rs9275387	C	T	0.117862	0.291558	0.0468287	4.78377e-10	385801	Osteomyelitisfang
6	32701677	rs9275394	C	A	0.117847	0.291695	0.0468316	4.70641e-10	385801	Osteomyelitisfang
6	32701706	rs9275395	G	A	0.117915	0.292351	0.0468252	4.28026e-10	385801	Osteomyelitisfang
6	32701782	rs9282198	TAACTGAATG	T	0.117849	0.291673	0.0468313	4.71965e-10	385801	Osteomyelitisfang
6	32701984	rs9275400	G	C	0.117862	0.291558	0.0468287	4.78377e-10	385801	Osteomyelitisfang
6	32702771	rs9275422	A	G	0.117862	0.291557	0.0468288	4.78399e-10	385801	Osteomyelitisfang
6	32703135	rs9275426	C	T	0.117885	0.291416	0.0468304	4.88371e-10	385801	Osteomyelitisfang
6	32703280	rs9275429	A	G	0.117858	0.291593	0.0468295	4.76354e-10	385801	Osteomyelitisfang
6	32703309	rs9275430	T	C	0.117758	0.291263	0.0468773	5.1886e-10	385801	Osteomyelitisfang
6	32703470	rs9275434	T	C	0.117901	0.291589	0.0468277	4.75861e-10	385801	Osteomyelitisfang
6	32703555	rs9275435	C	G	0.117863	0.291541	0.0468287	4.79446e-10	385801	Osteomyelitisfang
6	32703635	rs9275437	T	C	0.118062	0.291483	0.0468379	4.87068e-10	385801	Osteomyelitisfang
6	32703978	rs9275442	A	G	0.117892	0.291477	0.0468376	4.87304e-10	385801	Osteomyelitisfang
6	32704034	rs9275445	A	G	0.117072	0.290524	0.0471437	7.15979e-10	385801	Osteomyelitisfang
6	32704847	rs9275476	C	T	0.117863	0.29154	0.0468287	4.79535e-10	385801	Osteomyelitisfang
6	32704864	rs9275477	C	A	0.117863	0.29154	0.0468287	4.79535e-10	385801	Osteomyelitisfang
6	32705322	rs9275486	A	T	0.117863	0.291539	0.0468287	4.79601e-10	385801	Osteomyelitisfang
6	32705608	rs9275490	G	C	0.117864	0.291533	0.0468288	4.79977e-10	385801	Osteomyelitisfang
6	32705698	rs9275493	C	T	0.215519	0.204849	0.0381962	8.18258e-08	385801	Osteomyelitisfang
6	32705797	rs9275495	T	A	0.117856	0.291542	0.0468287	4.79402e-10	385801	Osteomyelitisfang
6	32706154	rs9275503	G	A	0.117871	0.291453	0.0468279	4.84898e-10	385801	Osteomyelitisfang
6	32706474	rs9275509	T	G	0.117876	0.291389	0.0468266	4.8863e-10	385801	Osteomyelitisfang
6	32707290	rs17206350	C	T	0.412028	-0.156309	0.0333232	2.72258e-06	385801	Osteomyelitisfang
6	32707746	rs9275530	C	G	0.11788	0.291309	0.0468238	4.92788e-10	385801	Osteomyelitisfang
6	32707857	rs9275532	G	C	0.117882	0.291301	0.0468238	4.93321e-10	385801	Osteomyelitisfang
6	32708382	rs9275541	G	C	0.117846	0.291655	0.0468295	4.72378e-10	385801	Osteomyelitisfang
6	32710714	rs4273728	C	T	0.117866	0.291513	0.0468299	4.81726e-10	385801	Osteomyelitisfang
6	32712474	rs775823530	CAGAA	C	0.117857	0.291824	0.0468831	4.83092e-10	385801	Osteomyelitisfang
6	32712522	rs9275583	A	G	0.118088	0.292599	0.0468396	4.18822e-10	385801	Osteomyelitisfang
6	32712843	rs9275592	T	G	0.117852	0.291654	0.0468329	4.73805e-10	385801	Osteomyelitisfang
6	32713706	rs7454108	C	T	0.116932	0.296735	0.0469219	2.54847e-10	385801	Osteomyelitisfang
6	32713753	rs3957146	C	T	0.116929	0.29679	0.0469215	2.52808e-10	385801	Osteomyelitisfang
6	32714242	rs3998159	C	A	0.118816	0.296243	0.0467477	2.34185e-10	385801	Osteomyelitisfang
6	32714360	rs3957148	G	A	0.122343	0.288208	0.0462587	4.65415e-10	385801	Osteomyelitisfang
6	32714652	rs9275599	T	C	0.119981	0.292692	0.0467288	3.76097e-10	385801	Osteomyelitisfang
6	32715138	rs3997854	G	T	0.155925	0.202173	0.042993	2.57034e-06	385801	Osteomyelitisfang
6	32715233	rs3873445	T	C	0.145585	0.221471	0.0439144	4.5771e-07	385801	Osteomyelitisfang
6	32715278	rs3873448	T	C	0.144937	0.220039	0.0441042	6.06722e-07	385801	Osteomyelitisfang
6	32715605	rs3873453	T	C	0.142164	0.221745	0.0443831	5.8479e-07	385801	Osteomyelitisfang
6	32715868	rs9275607	G	A	0.145039	0.210445	0.0440878	1.81226e-06	385801	Osteomyelitisfang
6	32715931	rs9275608	G	A	0.144913	0.211424	0.0440939	1.62783e-06	385801	Osteomyelitisfang
6	32715936	rs9275609	G	C	0.144913	0.211425	0.0440939	1.62772e-06	385801	Osteomyelitisfang
6	32715973	rs9275610	C	T	0.144913	0.211428	0.0440936	1.62697e-06	385801	Osteomyelitisfang
6	32715986	rs9275611	A	G	0.142493	0.220899	0.0442562	5.99515e-07	385801	Osteomyelitisfang
6	32716328	rs9275613	T	C	0.142504	0.220816	0.0442522	6.03935e-07	385801	Osteomyelitisfang
6	32716480	rs9275614	G	A	0.142522	0.220557	0.0442452	6.19955e-07	385801	Osteomyelitisfang
6	32716495	rs9275615	A	T	0.142515	0.220618	0.0442429	6.14795e-07	385801	Osteomyelitisfang
6	32716540	rs6916779	C	T	0.144924	0.21137	0.0440877	1.63238e-06	385801	Osteomyelitisfang
6	32716610	rs9275618	G	A	0.142503	0.220775	0.0442515	6.06625e-07	385801	Osteomyelitisfang
6	32716853	rs1302385606	T	TACACACA	0.141474	0.219688	0.0444464	7.70194e-07	385801	Osteomyelitisfang
6	32716862	rs9275629	G	A	0.144913	0.211395	0.0440865	1.62675e-06	385801	Osteomyelitisfang
6	32716866	rs9275631	G	A	0.144913	0.211394	0.0440865	1.6269e-06	385801	Osteomyelitisfang
6	32716868	rs9275632	G	A	0.144913	0.211388	0.0440866	1.62813e-06	385801	Osteomyelitisfang
6	32716874	rs9275634	G	A	0.144912	0.211389	0.0440864	1.62776e-06	385801	Osteomyelitisfang
6	32716876	rs9275635	G	A	0.144912	0.211375	0.0440865	1.63035e-06	385801	Osteomyelitisfang
6	32716878	rs9275636	G	A	0.144912	0.211388	0.0440863	1.62776e-06	385801	Osteomyelitisfang
6	32716880	rs9275637	G	A	0.144885	0.21009	0.0441029	1.90143e-06	385801	Osteomyelitisfang
6	32716983	rs9275638	T	C	0.144549	0.212583	0.044113	1.44235e-06	385801	Osteomyelitisfang
6	32717773	rs3916765	A	G	0.142449	0.22232	0.0442023	4.91496e-07	385801	Osteomyelitisfang
6	32719552	rs3129745	A	G	0.55966	-0.14549	0.0325799	7.98289e-06	385801	Osteomyelitisfang
6	32720443	rs9275710	G	T	0.559598	-0.145667	0.0325718	7.74283e-06	385801	Osteomyelitisfang
6	32720623	rs9275718	G	T	0.559728	-0.14578	0.0325713	7.61553e-06	385801	Osteomyelitisfang
6	32721414	rs9275758	A	G	0.559849	-0.145608	0.032573	7.81466e-06	385801	Osteomyelitisfang
6	32721500	rs9275762	C	T	0.559827	-0.14563	0.0325702	7.77553e-06	385801	Osteomyelitisfang
6	32721598	rs144868491	GGGTC	G	0.559528	-0.14493	0.0325787	8.64291e-06	385801	Osteomyelitisfang
6	32723356	rs9275847	C	G	0.559759	-0.145505	0.0325692	7.91116e-06	385801	Osteomyelitisfang
6	32723763	rs9275869	A	G	0.559781	-0.145517	0.0325818	7.96141e-06	385801	Osteomyelitisfang
6	32724167	rs763024	A	G	0.559469	-0.145404	0.0325836	8.10159e-06	385801	Osteomyelitisfang
6	32724958	rs9275924	C	A	0.559828	-0.145454	0.0325754	8.00111e-06	385801	Osteomyelitisfang
6	32725219	rs9275939	G	C	0.559636	-0.145042	0.0325781	8.50139e-06	385801	Osteomyelitisfang
6	32725352	rs9275950	T	C	0.560115	-0.144765	0.0325732	8.81861e-06	385801	Osteomyelitisfang
6	32726002	rs77897247,rs9282250	CAG	C	0.5596	-0.144389	0.0325862	9.38123e-06	385801	Osteomyelitisfang
6	32726311	rs201952949	A	ACAG	0.559832	-0.144985	0.0325856	8.61271e-06	385801	Osteomyelitisfang
6	32726318	rs9275987	G	A	0.559585	-0.144916	0.0325862	8.70102e-06	385801	Osteomyelitisfang
6	32726643	rs2859056	T	A	0.559524	-0.145121	0.0326363	8.72328e-06	385801	Osteomyelitisfang
6	32728107	rs9276057	G	A	0.559781	-0.145535	0.0325681	7.87155e-06	385801	Osteomyelitisfang
6	32729058	rs2859124	G	A	0.559441	-0.145165	0.0325668	8.29392e-06	385801	Osteomyelitisfang
6	32729136	rs2859122	G	A	0.55972	-0.145284	0.0325831	8.23929e-06	385801	Osteomyelitisfang
6	32729431	rs9276115	G	A	0.559621	-0.145037	0.0325722	8.47618e-06	385801	Osteomyelitisfang
6	32729440	rs9276116	T	C	0.559731	-0.145466	0.0325708	7.96416e-06	385801	Osteomyelitisfang
6	32729913	rs2227132	G	T	0.559781	-0.145535	0.0325681	7.87155e-06	385801	Osteomyelitisfang
6	32730008	rs2859113	G	C	0.559604	-0.14494	0.0325787	8.62998e-06	385801	Osteomyelitisfang
6	32730435	rs9276150	A	C	0.559793	-0.145579	0.0325681	7.82294e-06	385801	Osteomyelitisfang
6	32730793	rs7747423	A	G	0.559793	-0.145579	0.0325681	7.82294e-06	385801	Osteomyelitisfang
6	32731361	rs9276182	A	C	0.560219	-0.14575	0.0326086	7.83339e-06	385801	Osteomyelitisfang
6	32731363	rs9276183	T	C	0.559805	-0.145372	0.0326026	8.23759e-06	385801	Osteomyelitisfang
6	32732738	rs201125844	A	AATCATG	0.559458	-0.1452	0.0325674	8.25544e-06	385801	Osteomyelitisfang
6	32733071	rs9276234	T	A	0.559202	-0.145746	0.032561	7.60204e-06	385801	Osteomyelitisfang
6	32733349	rs2859089	C	T	0.559438	-0.14571	0.0325661	7.66655e-06	385801	Osteomyelitisfang
6	32734500	rs2858882	A	C	0.55945	-0.145199	0.0325668	8.25354e-06	385801	Osteomyelitisfang
6	32734935	rs67152216,rs67746701	A	ATATAT	0.559453	-0.145196	0.0325671	8.25924e-06	385801	Osteomyelitisfang
6	32735023	rs2859074	T	G	0.55945	-0.145199	0.0325668	8.25354e-06	385801	Osteomyelitisfang
6	32736882	rs9276311	C	T	0.559789	-0.145569	0.032568	7.83303e-06	385801	Osteomyelitisfang
6	32737166	rs9276316	G	A	0.559789	-0.145569	0.032568	7.83303e-06	385801	Osteomyelitisfang
6	32737200	rs9276317	T	C	0.559789	-0.145569	0.032568	7.83303e-06	385801	Osteomyelitisfang
6	32737246	rs9276321	A	G	0.559789	-0.145569	0.032568	7.83303e-06	385801	Osteomyelitisfang
6	32737374	rs28383919	CAT	C	0.559784	-0.145628	0.032573	7.79148e-06	385801	Osteomyelitisfang
6	32737518	rs9276326	A	T	0.559813	-0.145641	0.0325684	7.75515e-06	385801	Osteomyelitisfang
6	32737965	rs9276340	G	T	0.559544	-0.145515	0.0325814	7.96196e-06	385801	Osteomyelitisfang
6	32737966	rs9276341	T	G	0.55951	-0.145494	0.0325832	7.9954e-06	385801	Osteomyelitisfang
6	32738020	rs9276342	C	A	0.559528	-0.145343	0.0325806	8.15643e-06	385801	Osteomyelitisfang
6	32738030	rs9276343	C	T	0.559528	-0.145343	0.0325806	8.15643e-06	385801	Osteomyelitisfang
6	32738265	rs7773149	G	A	0.559779	-0.145546	0.0325681	7.85959e-06	385801	Osteomyelitisfang
6	32739241	rs9276362	C	T	0.559798	-0.14557	0.0325687	7.83502e-06	385801	Osteomyelitisfang
6	32739262	rs9276364	T	C	0.559789	-0.145569	0.032568	7.83303e-06	385801	Osteomyelitisfang
6	32739518	rs9276370	T	G	0.559591	-0.145206	0.0325769	8.29927e-06	385801	Osteomyelitisfang
6	32739859	rs9276377	A	C	0.559668	-0.145424	0.0325756	8.03693e-06	385801	Osteomyelitisfang
6	32740110	rs5021450	G	T	0.56001	-0.145947	0.0325826	7.48842e-06	385801	Osteomyelitisfang
6	32742775	rs9276412	A	G	0.561883	-0.149772	0.0325634	4.23741e-06	385801	Osteomyelitisfang
6	32742779	rs9276413	T	C	0.561883	-0.149772	0.0325634	4.23741e-06	385801	Osteomyelitisfang
6	32742817	rs9276414	G	C	0.561682	-0.149514	0.0325718	4.42619e-06	385801	Osteomyelitisfang
6	32743052	rs9276421	G	A	0.560366	-0.152513	0.0326173	2.92772e-06	385801	Osteomyelitisfang
6	32743071	rs9276422	G	T	0.561391	-0.149604	0.0325821	4.39845e-06	385801	Osteomyelitisfang
6	32743078	rs9276423	A	G	0.560955	-0.149395	0.0325725	4.50682e-06	385801	Osteomyelitisfang
6	32743137	rs141350816	TTTG	T	0.561377	-0.149105	0.0325675	4.68684e-06	385801	Osteomyelitisfang
6	32743158	rs9276424	T	C	0.561753	-0.149627	0.0325677	4.3411e-06	385801	Osteomyelitisfang
6	32743545	rs2395252	G	C	0.562384	-0.146751	0.0325908	6.70502e-06	385801	Osteomyelitisfang
6	32743623	rs2227128	C	T	0.562232	-0.149143	0.032571	4.67208e-06	385801	Osteomyelitisfang
6	32743799	rs2213568	C	A	0.561876	-0.148608	0.0325676	5.0415e-06	385801	Osteomyelitisfang
6	32743878	rs2213567	C	G	0.561546	-0.149413	0.0325625	4.46478e-06	385801	Osteomyelitisfang
6	32744308	rs9276428	T	G	0.562102	-0.148559	0.0325683	5.07972e-06	385801	Osteomyelitisfang
6	32744327	rs9276429	A	G	0.562303	-0.148768	0.0325729	4.94174e-06	385801	Osteomyelitisfang
6	32744405	rs9276430	C	T	0.561708	-0.149224	0.0325733	4.62402e-06	385801	Osteomyelitisfang
6	32744470	rs9276431	C	T	0.562223	-0.146816	0.0325728	6.56508e-06	385801	Osteomyelitisfang
6	32744607	rs9276432	C	T	0.562207	-0.147922	0.0325715	5.58702e-06	385801	Osteomyelitisfang
6	32744634	rs9276433	C	A	0.562082	-0.148821	0.0325743	4.90829e-06	385801	Osteomyelitisfang
6	32746815	rs2071798	A	G	0.54947	-0.14935	0.0326607	4.81327e-06	385801	Osteomyelitisfang
6	32746955	rs9272945	T	C	0.552258	-0.149237	0.0325572	4.56531e-06	385801	Osteomyelitisfang
6	32746983	rs28420297	G	A	0.552277	-0.149335	0.0325585	4.50381e-06	385801	Osteomyelitisfang
6	32747006	rs9276440	T	A	0.561867	-0.148331	0.0325638	5.23661e-06	385801	Osteomyelitisfang
6	32747117	rs9276441	C	G	0.561797	-0.147683	0.0325838	5.83176e-06	385801	Osteomyelitisfang
6	32747524	rs10947339	G	C	0.552247	-0.149003	0.0325613	4.7374e-06	385801	Osteomyelitisfang
6	32747594	rs9276444	G	C	0.562391	-0.149353	0.032563	4.50557e-06	385801	Osteomyelitisfang
6	32747792	rs9276447	T	G	0.561818	-0.148094	0.0325656	5.4275e-06	385801	Osteomyelitisfang
6	32747996	rs2227126	T	C	0.552375	-0.149711	0.03255	4.23692e-06	385801	Osteomyelitisfang
6	32748060	rs2213574	A	G	0.552313	-0.149232	0.032558	4.57088e-06	385801	Osteomyelitisfang
6	32748069	rs9276454	G	A	0.561867	-0.148331	0.0325638	5.23661e-06	385801	Osteomyelitisfang
6	32748595	rs11758312	A	C	0.551685	-0.14831	0.0325943	5.35969e-06	385801	Osteomyelitisfang
6	32748675	rs9276466	G	T	0.561845	-0.148338	0.0325645	5.23347e-06	385801	Osteomyelitisfang
6	32749033	rs2227136	G	A	0.561876	-0.148355	0.0325642	5.21939e-06	385801	Osteomyelitisfang
6	32749036	rs2227135	G	A	0.561876	-0.148355	0.0325642	5.21939e-06	385801	Osteomyelitisfang
6	32749374	rs28528856	C	T	0.552337	-0.150558	0.0325648	3.77598e-06	385801	Osteomyelitisfang
6	32749556	rs7748018	T	C	0.562217	-0.149486	0.0325746	4.45318e-06	385801	Osteomyelitisfang
6	32749695	rs5017092	A	C	0.552487	-0.149429	0.0325696	4.47528e-06	385801	Osteomyelitisfang
6	32749772	rs4351241	C	T	0.552322	-0.149234	0.0325587	4.57162e-06	385801	Osteomyelitisfang
6	32749925	rs4285314	A	G	0.552322	-0.149234	0.0325587	4.57162e-06	385801	Osteomyelitisfang
6	32750141	rs9276481	A	T	0.561867	-0.148331	0.0325638	5.23637e-06	385801	Osteomyelitisfang
6	32750169	rs11759565	A	G	0.552322	-0.149234	0.0325587	4.57162e-06	385801	Osteomyelitisfang
6	32750385	rs9276482	T	C	0.56226	-0.148938	0.0325735	4.82281e-06	385801	Osteomyelitisfang
6	32750610	rs10947340	T	G	0.552257	-0.148686	0.0325625	4.96741e-06	385801	Osteomyelitisfang
6	32750743	rs35608993,rs71700423	GT	G	0.552441	-0.148714	0.0325781	4.99873e-06	385801	Osteomyelitisfang
6	32750904	rs9276490	G	A	0.5618	-0.149319	0.0325629	4.52752e-06	385801	Osteomyelitisfang
6	32751041	rs5016066	C	A	0.55225	-0.149277	0.0325579	4.54057e-06	385801	Osteomyelitisfang
6	32751291	rs5016067	C	G	0.551606	-0.148653	0.0325877	5.07621e-06	385801	Osteomyelitisfang
6	32751575	rs11362073,rs763281641,rs28986258	CA	C	0.552878	-0.145807	0.0325869	7.66214e-06	385801	Osteomyelitisfang
6	32751714	rs2157327	T	G	0.561752	-0.149201	0.0325683	4.62338e-06	385801	Osteomyelitisfang
6	32752027	rs2213572	G	A	0.56196	-0.147976	0.032566	5.5223e-06	385801	Osteomyelitisfang
6	32752160	rs2213571	G	C	0.562003	-0.148145	0.0325712	5.40692e-06	385801	Osteomyelitisfang
6	32752334	rs2227134	A	G	0.552177	-0.148106	0.0325658	5.41839e-06	385801	Osteomyelitisfang
6	32752356	rs28415071	A	C	0.552438	-0.148908	0.0325615	4.80496e-06	385801	Osteomyelitisfang
6	32752374	rs9276514	C	T	0.562249	-0.146923	0.0325787	6.48963e-06	385801	Osteomyelitisfang
6	32752400	rs9276515	A	G	0.562126	-0.14638	0.0325776	7.01407e-06	385801	Osteomyelitisfang
6	32752402	rs13194943	C	A	0.552578	-0.147284	0.032571	6.12759e-06	385801	Osteomyelitisfang
6	32752633	rs9276519	T	C	0.561957	-0.147864	0.0325661	5.61436e-06	385801	Osteomyelitisfang
6	32752651	rs9282282	GC	G	0.561957	-0.147864	0.0325661	5.61436e-06	385801	Osteomyelitisfang
6	32752685	rs9276522	T	C	0.562012	-0.148105	0.0325697	5.43325e-06	385801	Osteomyelitisfang
6	32752737	rs9276523	A	T	0.561976	-0.147897	0.032569	5.59758e-06	385801	Osteomyelitisfang
6	32752754	rs9276524	A	G	0.562012	-0.148011	0.0325671	5.4987e-06	385801	Osteomyelitisfang
6	32752762	rs9276525	C	A	0.562012	-0.148011	0.0325671	5.4987e-06	385801	Osteomyelitisfang
6	32753003	rs10947342	G	A	0.552403	-0.148761	0.0325599	4.90433e-06	385801	Osteomyelitisfang
6	32753142	rs7450940	A	G	0.552405	-0.148774	0.03256	4.89531e-06	385801	Osteomyelitisfang
6	32753266	rs7450989	C	T	0.552375	-0.148763	0.0325607	4.90558e-06	385801	Osteomyelitisfang
6	32753353	rs9276532	C	T	0.56195	-0.147864	0.0325682	5.62134e-06	385801	Osteomyelitisfang
6	32753418	rs9276534	T	C	0.561962	-0.147897	0.0325664	5.58779e-06	385801	Osteomyelitisfang
6	32753574	rs9276535	A	G	0.561962	-0.147897	0.0325664	5.58779e-06	385801	Osteomyelitisfang
6	32753594	rs7769620	T	C	0.56192	-0.147863	0.0325675	5.62031e-06	385801	Osteomyelitisfang
6	32753632	rs68068643,rs9280175	T	TTG	0.561962	-0.147897	0.0325664	5.58779e-06	385801	Osteomyelitisfang
6	32753644	rs2077046	C	T	0.55239	-0.148726	0.0325609	4.9331e-06	385801	Osteomyelitisfang
6	32753797	rs2213569	T	C	0.561962	-0.147897	0.0325664	5.58779e-06	385801	Osteomyelitisfang
6	32754171	rs7774435	T	C	0.55236	-0.148742	0.0325658	4.93765e-06	385801	Osteomyelitisfang
6	32754184	rs7774443	T	C	0.552328	-0.148617	0.0325644	5.02377e-06	385801	Osteomyelitisfang
6	32754242	rs7754020	A	T	0.562092	-0.148194	0.0325692	5.36142e-06	385801	Osteomyelitisfang
6	32754358	rs10807112	A	C	0.552406	-0.148779	0.03256	4.89181e-06	385801	Osteomyelitisfang
6	32754409	rs10807113	A	C	0.552396	-0.148824	0.0325581	4.853e-06	385801	Osteomyelitisfang
6	32754755	rs6918223	C	A	0.552415	-0.148008	0.0325752	5.53083e-06	385801	Osteomyelitisfang
6	32754834	rs6918587	G	A	0.561962	-0.147898	0.0325664	5.58766e-06	385801	Osteomyelitisfang
6	32754837	rs6918592	G	A	0.561919	-0.147958	0.032569	5.54792e-06	385801	Osteomyelitisfang
6	32754848	rs6918401	C	T	0.561958	-0.147932	0.0325649	5.55431e-06	385801	Osteomyelitisfang
6	32754990	rs6934041	G	C	0.553029	-0.150346	0.0325624	3.89018e-06	385801	Osteomyelitisfang
6	32755054	rs6913646	T	C	0.552608	-0.149273	0.0325704	4.58152e-06	385801	Osteomyelitisfang
6	32755154	rs5001635	T	C	0.552281	-0.148965	0.0325632	4.77035e-06	385801	Osteomyelitisfang
6	32755172	rs5001634	C	T	0.552246	-0.149194	0.032558	4.59621e-06	385801	Osteomyelitisfang
6	32755308	rs5001633	C	T	0.552406	-0.148779	0.03256	4.89204e-06	385801	Osteomyelitisfang
6	32755320	rs5001632	A	C	0.552406	-0.148779	0.03256	4.89204e-06	385801	Osteomyelitisfang
6	32755332	rs5001631	C	G	0.552406	-0.148779	0.03256	4.89204e-06	385801	Osteomyelitisfang
6	32755352	rs5001630	A	G	0.552406	-0.148779	0.03256	4.89204e-06	385801	Osteomyelitisfang
6	32755359	rs5001629	A	G	0.552406	-0.148779	0.03256	4.89204e-06	385801	Osteomyelitisfang
6	32755419	rs5001628	C	A	0.552403	-0.148795	0.0325602	4.8809e-06	385801	Osteomyelitisfang
6	32755434	rs5001627	A	C	0.552392	-0.149012	0.0325602	4.72759e-06	385801	Osteomyelitisfang
6	32755564	rs7770024	G	A	0.551832	-0.149921	0.0325889	4.21755e-06	385801	Osteomyelitisfang
6	32755582	rs141702193,rs9282284	AAG	A	0.561962	-0.147897	0.0325664	5.58792e-06	385801	Osteomyelitisfang
6	32755602	rs7770045	G	T	0.552406	-0.148779	0.03256	4.89204e-06	385801	Osteomyelitisfang
6	32755709	rs7769959	C	G	0.552406	-0.148779	0.03256	4.89204e-06	385801	Osteomyelitisfang
6	32755741	rs7769974	C	T	0.552396	-0.148813	0.032559	4.8643e-06	385801	Osteomyelitisfang
6	32755795	rs7769979	A	G	0.552401	-0.147797	0.0325615	5.65197e-06	385801	Osteomyelitisfang
6	32755846	rs12200954	G	A	0.552406	-0.148779	0.03256	4.89204e-06	385801	Osteomyelitisfang
6	32756092	rs7774452	C	T	0.552407	-0.148871	0.0325595	4.82481e-06	385801	Osteomyelitisfang
6	32756140	rs7756516	T	C	0.552384	-0.148775	0.032559	4.8917e-06	385801	Osteomyelitisfang
6	32756284	rs9276558	G	A	0.561753	-0.147381	0.0325829	6.08962e-06	385801	Osteomyelitisfang
6	32756366	rs6457646	A	G	0.552406	-0.148779	0.03256	4.89204e-06	385801	Osteomyelitisfang
6	32756481	rs3213490	T	C	0.552434	-0.146912	0.0325669	6.45e-06	385801	Osteomyelitisfang
6	32756528	rs3213489	C	T	0.561962	-0.147896	0.0325665	5.58946e-06	385801	Osteomyelitisfang
6	32756535	rs3213488	G	C	0.552412	-0.148796	0.0325602	4.88034e-06	385801	Osteomyelitisfang
6	32756540	rs3213487	T	C	0.561972	-0.147925	0.0325667	5.56673e-06	385801	Osteomyelitisfang
6	32756547	rs3213486	C	T	0.561972	-0.147925	0.0325667	5.56673e-06	385801	Osteomyelitisfang
6	32756942	rs3213485	C	T	0.561993	-0.14781	0.0325673	5.66265e-06	385801	Osteomyelitisfang
6	32757285	rs3213484	A	T	0.561962	-0.147898	0.0325664	5.58766e-06	385801	Osteomyelitisfang
6	32757509	rs9276568	T	A	0.562167	-0.148762	0.032569	4.93333e-06	385801	Osteomyelitisfang
6	32758049	rs4305772	G	A	0.562302	-0.148271	0.0325676	5.29578e-06	385801	Osteomyelitisfang
6	32758800	rs3213483	T	G	0.561962	-0.147897	0.0325664	5.58766e-06	385801	Osteomyelitisfang
6	32759432	rs9276580	G	T	0.560901	-0.148441	0.0326066	5.30152e-06	385801	Osteomyelitisfang
6	32759490	rs9276581	G	C	0.561736	-0.14751	0.0325768	5.95278e-06	385801	Osteomyelitisfang
6	32759548	rs7753017	G	A	0.561954	-0.147919	0.0325657	5.56788e-06	385801	Osteomyelitisfang
6	32760128	rs1023449	C	A	0.561961	-0.147939	0.0325667	5.5552e-06	385801	Osteomyelitisfang
6	32760414	rs1023448	T	C	0.561732	-0.147051	0.0325703	6.33534e-06	385801	Osteomyelitisfang
6	32760599	rs4947346	C	G	0.561968	-0.147913	0.0325665	5.57532e-06	385801	Osteomyelitisfang
6	32761558	rs2395261	C	T	0.562075	-0.14767	0.0325719	5.79682e-06	385801	Osteomyelitisfang
6	32761604	rs34694311,rs568540409	C	CA	0.562028	-0.147527	0.0325735	5.9253e-06	385801	Osteomyelitisfang
6	32761635	rs2395263	A	C	0.562016	-0.147527	0.0325741	5.92734e-06	385801	Osteomyelitisfang
6	32761682	rs2071551	T	C	0.562529	-0.148125	0.0325633	5.39473e-06	385801	Osteomyelitisfang
6	32761865	rs762815	C	G	0.561613	-0.147582	0.0326047	5.99971e-06	385801	Osteomyelitisfang
6	32762044	rs7768538	A	C	0.562546	-0.148387	0.032568	5.20811e-06	385801	Osteomyelitisfang
6	32762103	rs9276583	A	G	0.562402	-0.148791	0.0325688	4.91202e-06	385801	Osteomyelitisfang
6	32762235	rs7453920	G	A	0.562441	-0.148019	0.0325665	5.4901e-06	385801	Osteomyelitisfang
6	32762309	rs2051549	A	G	0.56253	-0.148183	0.0325647	5.35439e-06	385801	Osteomyelitisfang
6	32765160	rs9276586	A	G	0.517066	-0.14386	0.0325492	9.88052e-06	385801	Osteomyelitisfang
6	32765669	rs5019296	C	T	0.51761	-0.145016	0.0325425	8.34238e-06	385801	Osteomyelitisfang
6	32766746	rs7382828	A	G	0.517401	-0.144304	0.0325298	9.16263e-06	385801	Osteomyelitisfang
6	32767343	rs9276604	T	C	0.517475	-0.144106	0.0325275	9.41022e-06	385801	Osteomyelitisfang
6	32767518	rs2395264	T	C	0.517445	-0.143947	0.0325245	9.60882e-06	385801	Osteomyelitisfang
6	32767558	rs6457653	G	A	0.508177	-0.144742	0.0325737	8.84993e-06	385801	Osteomyelitisfang
6	32767639	rs6457654	G	A	0.508177	-0.144742	0.0325737	8.84993e-06	385801	Osteomyelitisfang
6	32767729	rs6457655	G	T	0.50806	-0.144973	0.0325802	8.59785e-06	385801	Osteomyelitisfang
6	32768061	rs9296039	A	G	0.508115	-0.144624	0.0325756	9.01135e-06	385801	Osteomyelitisfang
6	32768078	rs9296040	A	G	0.50818	-0.144752	0.0325738	8.83812e-06	385801	Osteomyelitisfang
6	32768084	rs9296041	C	A	0.508177	-0.144742	0.0325737	8.84993e-06	385801	Osteomyelitisfang
6	32768367	rs9296044	A	T	0.508177	-0.144742	0.0325737	8.84993e-06	385801	Osteomyelitisfang
6	32768477	rs1825003	G	A	0.508149	-0.14574	0.0325734	7.67026e-06	385801	Osteomyelitisfang
6	32768758	rs1585893	C	A	0.508177	-0.144742	0.0325737	8.84993e-06	385801	Osteomyelitisfang
6	32768847	rs1585892	G	A	0.508177	-0.144742	0.0325737	8.84993e-06	385801	Osteomyelitisfang
6	32768945	rs1585891	T	C	0.507986	-0.144579	0.0325924	9.16537e-06	385801	Osteomyelitisfang
6	32769005	rs67676732,rs35455552	T	TTTC	0.508177	-0.144742	0.0325737	8.84993e-06	385801	Osteomyelitisfang
6	32769159	rs6901084	T	C	0.508178	-0.145878	0.0325925	7.6122e-06	385801	Osteomyelitisfang
6	32769170	rs11317992,rs368338868	G	GC	0.508177	-0.144742	0.0325737	8.84973e-06	385801	Osteomyelitisfang
6	32769201	rs6457656	C	T	0.508177	-0.144742	0.0325737	8.84973e-06	385801	Osteomyelitisfang
6	32769327	rs6457657	A	T	0.508231	-0.146519	0.0326518	7.21274e-06	385801	Osteomyelitisfang
6	32769617	rs6457660	G	T	0.508207	-0.14489	0.0325752	8.67321e-06	385801	Osteomyelitisfang
6	32772190	rs1383264	T	A	0.650211	-0.182082	0.0334527	5.23938e-08	385801	Osteomyelitisfang
6	32783144	rs57912571	G	A	0.0517985	0.443479	0.0641762	4.83504e-12	385801	Osteomyelitisfang
6	32789325	rs9276710	C	T	0.207731	0.179496	0.0386247	3.36504e-06	385801	Osteomyelitisfang
6	32789812	rs58327373	T	A	0.0517985	0.443479	0.0641762	4.83504e-12	385801	Osteomyelitisfang
6	32794684	rs2067578	A	G	0.0518184	0.443172	0.0641771	5.0038e-12	385801	Osteomyelitisfang
6	32798719	rs73408475	G	T	0.0529946	0.437995	0.0635875	5.65588e-12	385801	Osteomyelitisfang
6	32799843	rs4947350	C	T	0.208871	0.179826	0.0385298	3.05337e-06	385801	Osteomyelitisfang
6	32806497	rs6912056	A	G	0.208871	0.179827	0.0385297	3.05309e-06	385801	Osteomyelitisfang
6	32808813	rs4513843	C	G	0.208917	0.179559	0.0385292	3.15697e-06	385801	Osteomyelitisfang
6	32810300	rs115196245	C	G	0.0529862	0.438076	0.063586	5.59887e-12	385801	Osteomyelitisfang
6	32812947	rs11244	A	G	0.281897	0.16957	0.0351948	1.44971e-06	385801	Osteomyelitisfang
6	32813335	rs2071479	T	C	0.0488879	0.446832	0.0660414	1.32465e-11	385801	Osteomyelitisfang
6	32813978	rs34818665	G	GT	0.0529865	0.438072	0.0635859	5.60015e-12	385801	Osteomyelitisfang
6	32815628	rs1383258	T	C	0.0537337	0.434075	0.063251	6.75461e-12	385801	Osteomyelitisfang
6	32816899	rs2071554	T	C	0.0651831	0.42069	0.059716	1.85695e-12	385801	Osteomyelitisfang
6	32817365	rs55888430	A	G	0.0533251	0.436763	0.0634484	5.83042e-12	385801	Osteomyelitisfang
6	32818064	rs73410764	T	C	0.0536697	0.435377	0.0632652	5.91017e-12	385801	Osteomyelitisfang
6	32819815	rs17220157	A	G	0.0533681	0.437766	0.0633756	4.93401e-12	385801	Osteomyelitisfang
6	32819874	rs17213749	A	G	0.0529916	0.437694	0.063584	5.83176e-12	385801	Osteomyelitisfang
6	32820672	rs61299548	G	C	0.101163	0.301109	0.0498984	1.59525e-09	385801	Osteomyelitisfang
6	32820734	rs9784758	C	T	0.101167	0.301013	0.0498979	1.61358e-09	385801	Osteomyelitisfang
6	32820789	rs9784869	T	G	0.101163	0.301109	0.0498984	1.59511e-09	385801	Osteomyelitisfang
6	32821101	rs9784876	A	C	0.101207	0.300519	0.049896	1.71317e-09	385801	Osteomyelitisfang
6	32821210	rs59670661	C	A	0.101006	0.300367	0.0499627	1.83438e-09	385801	Osteomyelitisfang
6	32821211	rs57534146	GTCA	G	0.101158	0.300984	0.0499023	1.62476e-09	385801	Osteomyelitisfang
6	32821391	rs59853218	C	T	0.100854	0.302004	0.0499535	1.48754e-09	385801	Osteomyelitisfang
6	32821420	rs60772434	A	C	0.100853	0.301991	0.0499537	1.49029e-09	385801	Osteomyelitisfang
6	32821925	rs73410773	A	G	0.100877	0.301628	0.0499468	1.55089e-09	385801	Osteomyelitisfang
6	32821962	rs73410774	T	G	0.0533547	0.437238	0.0633933	5.30274e-12	385801	Osteomyelitisfang
6	32821965	rs73410775	C	T	0.100853	0.301801	0.0499525	1.5244e-09	385801	Osteomyelitisfang
6	32822030	rs16870907	T	C	0.100864	0.30167	0.0499521	1.54889e-09	385801	Osteomyelitisfang
6	32822178	rs73410776	T	C	0.100914	0.301367	0.0499417	1.59592e-09	385801	Osteomyelitisfang
6	32822312	rs16870908	A	G	0.100909	0.301242	0.0499384	1.61674e-09	385801	Osteomyelitisfang
6	32822496	rs73410779	T	A	0.100849	0.301851	0.0499541	1.51681e-09	385801	Osteomyelitisfang
6	32822627	rs112098310,rs372695312	ACTC	A	0.100848	0.301863	0.0499544	1.51478e-09	385801	Osteomyelitisfang
6	32822661	rs73410780	C	T	0.100849	0.301851	0.0499541	1.51688e-09	385801	Osteomyelitisfang
6	32822691	rs73410781	A	T	0.0529782	0.437155	0.0636017	6.27191e-12	385801	Osteomyelitisfang
6	32822721	rs73410782	T	C	0.100849	0.301851	0.0499541	1.51688e-09	385801	Osteomyelitisfang
6	32822853	rs73410783	C	T	0.100989	0.300822	0.0499527	1.72131e-09	385801	Osteomyelitisfang
6	32823022	rs112707155	T	C	0.100849	0.301851	0.0499541	1.51684e-09	385801	Osteomyelitisfang
6	32823023	rs113025746	G	A	0.100849	0.301851	0.0499541	1.51684e-09	385801	Osteomyelitisfang
6	32823205	rs57654360	C	T	0.100848	0.301863	0.0499544	1.51478e-09	385801	Osteomyelitisfang
6	32823362	rs58027204	T	C	0.100848	0.301863	0.0499544	1.51478e-09	385801	Osteomyelitisfang
6	32824756	rs73410785	C	A	0.0533545	0.437238	0.0633934	5.30274e-12	385801	Osteomyelitisfang
6	32825478	rs73410787	G	C	0.100804	0.301931	0.0499755	1.52609e-09	385801	Osteomyelitisfang
6	32825757	rs77152259	C	T	0.0529759	0.437212	0.0636023	6.23591e-12	385801	Osteomyelitisfang
6	32825944	rs73410789	C	G	0.0529769	0.43721	0.0636019	6.23448e-12	385801	Osteomyelitisfang
6	32829532	rs2229527	G	T	0.100757	0.301163	0.0500011	1.71088e-09	385801	Osteomyelitisfang
6	32829689	rs762808	A	G	0.100806	0.302122	0.0499874	1.5037e-09	385801	Osteomyelitisfang
6	32842071	rs9357155	A	G	0.120023	0.243288	0.0473755	2.8167e-07	385801	Osteomyelitisfang
6	32843852	rs2071543	T	G	0.122154	0.244551	0.0469792	1.93451e-07	385801	Osteomyelitisfang
6	32851740	rs2284190	C	T	0.122416	0.243971	0.046939	2.01865e-07	385801	Osteomyelitisfang
6	32853670	rs2071536	T	C	0.11731	0.2537	0.0476672	1.02454e-07	385801	Osteomyelitisfang
6	32861364	rs28724899	T	A	0.122359	0.242577	0.0469585	2.39447e-07	385801	Osteomyelitisfang
6	32862015	rs1374657932,rs28986264	TA	T	0.121996	0.242491	0.0470463	2.5456e-07	385801	Osteomyelitisfang
6	32863884	rs4959116	T	C	0.153583	0.210713	0.0431629	1.05119e-06	385801	Osteomyelitisfang
6	32868664	rs35833907,rs370080768	G	GGTTTTTTGTTGTTGTTTGTTTTTAAAATAATTTAAAAACTT	0.122358	0.242553	0.0469594	2.40232e-07	385801	Osteomyelitisfang
6	32870762	rs115493740	A	G	0.105106	0.278222	0.0495675	1.98861e-08	385801	Osteomyelitisfang
6	32875198	rs6903433	T	C	0.122362	0.24253	0.0469623	2.41263e-07	385801	Osteomyelitisfang
6	32883655	rs2857219	A	G	0.122255	0.242673	0.046978	2.39569e-07	385801	Osteomyelitisfang
6	32894143	rs241409	G	A	0.109934	0.269479	0.0487342	3.21026e-08	385801	Osteomyelitisfang
6	32894905	rs3749981	T	C	0.104844	0.282703	0.0495274	1.14312e-08	385801	Osteomyelitisfang
6	32894963	rs241407	T	C	0.109965	0.268923	0.048734	3.42531e-08	385801	Osteomyelitisfang
6	32924107	rs114463908	A	G	0.102967	0.288478	0.0499184	7.51502e-09	385801	Osteomyelitisfang
6	32964843	rs112511187	AAAACAAACAAAC	A	0.0482638	0.4629	0.0663386	2.99778e-12	385801	Osteomyelitisfang
6	33018731	rs115469976	C	T	0.0446316	0.417959	0.0701521	2.55499e-09	385801	Osteomyelitisfang
6	33050118	rs112393700	T	C	0.0496852	0.376247	0.0677523	2.80369e-08	385801	Osteomyelitisfang
6	33136755	rs9277837	T	C	0.432918	-0.146216	0.0330933	9.94787e-06	385801	Osteomyelitisfang
6	33141901	rs3129247	G	A	0.433339	-0.146858	0.0331106	9.192e-06	385801	Osteomyelitisfang
6	33143057	rs7750683	A	G	0.433414	-0.146771	0.0330639	9.03774e-06	385801	Osteomyelitisfang
6	33146846	rs3129219	T	G	0.431669	-0.146507	0.0331115	9.6594e-06	385801	Osteomyelitisfang
6	33147247	rs3130151	C	T	0.436427	-0.14722	0.0330553	8.43879e-06	385801	Osteomyelitisfang
6	33147285	rs3116971	T	C	0.431227	-0.146789	0.0331097	9.27556e-06	385801	Osteomyelitisfang
6	33147408	rs3130152	C	T	0.431161	-0.146537	0.0331129	9.62698e-06	385801	Osteomyelitisfang
6	33147482	rs3116970	T	A	0.43134	-0.147186	0.0331182	8.81983e-06	385801	Osteomyelitisfang
6	33147549	rs3116969	G	A	0.431136	-0.146518	0.0331144	9.66207e-06	385801	Osteomyelitisfang
6	33153105	rs9277904	T	A	0.435421	-0.159893	0.0331453	1.40715e-06	385801	Osteomyelitisfang
6	33155185	rs3129209	T	G	0.432254	-0.146817	0.0331358	9.38901e-06	385801	Osteomyelitisfang
6	33351043	rs112609628	T	C	0.0405287	0.355794	0.0742036	1.6281e-06	385801	Osteomyelitisfang
6	33387741	rs115337486	T	C	0.0377105	0.364903	0.0764046	1.78879e-06	385801	Osteomyelitisfang
6	33416696	rs41267649	T	C	0.0375904	0.360234	0.0765131	2.49988e-06	385801	Osteomyelitisfang
6	33463928	rs142697827	A	C	0.0376861	0.362367	0.0764224	2.12002e-06	385801	Osteomyelitisfang
6	33489728	rs150420498	A	G	0.0376935	0.363436	0.0764579	2.00009e-06	385801	Osteomyelitisfang
6	33647094	rs116647495	C	G	0.0377705	0.356269	0.07684	3.54356e-06	385801	Osteomyelitisfang
6	33682656	rs78238190	A	G	0.0383747	0.34384	0.0767731	7.51138e-06	385801	Osteomyelitisfang
6	33836892	rs11751494	G	C	0.0351706	0.367709	0.0793245	3.56057e-06	385801	Osteomyelitisfang
6	33838501	rs13202327	A	G	0.0351737	0.367812	0.0793158	3.5298e-06	385801	Osteomyelitisfang
6	38170038	rs3749926	A	G	0.147612	-0.2219	0.0485638	4.89463e-06	385801	Osteomyelitisfang
6	38171256	rs77404969	A	G	0.154632	-0.225329	0.0475333	2.13246e-06	385801	Osteomyelitisfang
6	38174012	rs12203433	T	C	0.154214	-0.22673	0.0475828	1.88899e-06	385801	Osteomyelitisfang
6	38175619	rs12196956	A	G	0.161688	-0.229137	0.0466515	9.03025e-07	385801	Osteomyelitisfang
6	38176510	rs75988488	A	C	0.161667	-0.227578	0.0466328	1.05964e-06	385801	Osteomyelitisfang
6	38183622	rs75833992	G	A	0.165623	-0.219745	0.0460991	1.87185e-06	385801	Osteomyelitisfang
6	38183867	rs79334662	T	C	0.165583	-0.219425	0.046099	1.93714e-06	385801	Osteomyelitisfang
6	38184980	rs75849231	T	C	0.165073	-0.218371	0.046153	2.22926e-06	385801	Osteomyelitisfang
6	38189094	rs75363397	C	T	0.165787	-0.216886	0.0460409	2.46825e-06	385801	Osteomyelitisfang
6	38192764	rs76651163	A	G	0.165529	-0.216736	0.0460769	2.55388e-06	385801	Osteomyelitisfang
6	38196402	rs80038139	C	T	0.165636	-0.217838	0.0461101	2.30909e-06	385801	Osteomyelitisfang
6	52357102	rs531544603	C	A	0.000762525	1.85466	0.372807	6.5292e-07	385801	Osteomyelitisfang
6	56344161	rs115025936	G	A	0.0161254	0.50524	0.110448	4.7743e-06	385801	Osteomyelitisfang
6	65139500	rs901790417	A	G	2.56053e-05	4.2281	0.932483	5.78123e-06	385801	Osteomyelitisfang
6	66838174		T	A	2.28407e-05	4.25483	0.93362	5.18048e-06	385801	Osteomyelitisfang
6	68174620		G	A	0.000302483	4.31687	0.927783	3.27311e-06	385801	Osteomyelitisfang
6	135742133	rs929399055	C	G	0.000573841	2.09169	0.443668	2.42265e-06	385801	Osteomyelitisfang
6	170165625	rs3012407	G	A	0.42558	-0.146855	0.0332081	9.76742e-06	385801	Osteomyelitisfang
6	170175534	rs3013296	G	A	0.443998	-0.147846	0.0331418	8.15793e-06	385801	Osteomyelitisfang
7	10824678	rs200272356	G	GCAAATTTCTGATC	0.0266471	0.408255	0.0902855	6.13112e-06	385801	Osteomyelitisfang
7	41935419		T	C	0.000205067	3.53762	0.80058	9.92385e-06	385801	Osteomyelitisfang
7	66325699		C	T	0.000130656	3.83116	0.770663	6.65212e-07	385801	Osteomyelitisfang
8	6309063		C	G	0.000158797	3.32391	0.746707	8.53022e-06	385801	Osteomyelitisfang
8	7840030	rs1386178404	A	G	0.000410159	2.65235	0.547712	1.2815e-06	385801	Osteomyelitisfang
8	48976311	rs10957317	G	A	0.626912	-0.159789	0.0332373	1.52802e-06	385801	Osteomyelitisfang
8	48987595	rs1567555	A	G	0.633998	-0.160654	0.0333404	1.44574e-06	385801	Osteomyelitisfang
8	48988464	rs1511363	T	C	0.633921	-0.160781	0.0333387	1.41661e-06	385801	Osteomyelitisfang
8	49001055	rs112892934	C	A	0.634197	-0.162054	0.0333364	1.16684e-06	385801	Osteomyelitisfang
8	49001613	rs28886378	G	A	0.633993	-0.160657	0.0333388	1.44338e-06	385801	Osteomyelitisfang
8	49010116	rs4873303	A	G	0.633989	-0.160652	0.0333386	1.44428e-06	385801	Osteomyelitisfang
8	49015709	rs4873091	T	C	0.633935	-0.160504	0.0333391	1.4773e-06	385801	Osteomyelitisfang
8	49017644	rs11785391	T	G	0.633869	-0.159888	0.0333423	1.62394e-06	385801	Osteomyelitisfang
8	49018115	rs12680366	C	T	0.633971	-0.15949	0.0333427	1.72389e-06	385801	Osteomyelitisfang
8	49018496	rs974781	A	T	0.633973	-0.159489	0.0333427	1.72425e-06	385801	Osteomyelitisfang
8	49032722	rs1828495	T	C	0.630767	-0.160017	0.0333118	1.55822e-06	385801	Osteomyelitisfang
8	49036853	rs1511367	C	T	0.631782	-0.159621	0.0333133	1.65531e-06	385801	Osteomyelitisfang
8	49039418	rs12545097	G	A	0.631771	-0.159054	0.0333083	1.79531e-06	385801	Osteomyelitisfang
8	49040526	rs7013425	A	G	0.631697	-0.15923	0.0333084	1.7488e-06	385801	Osteomyelitisfang
8	49045336	rs7835336	G	A	0.634881	-0.151165	0.0333941	5.9917e-06	385801	Osteomyelitisfang
8	49062181	rs4873093	T	G	0.631773	-0.160025	0.0333036	1.54714e-06	385801	Osteomyelitisfang
8	49068532	rs2137013	T	C	0.631765	-0.160051	0.0333041	1.54181e-06	385801	Osteomyelitisfang
8	49070979	rs7011891	C	A	0.619242	-0.156887	0.0331146	2.16162e-06	385801	Osteomyelitisfang
8	49071423	rs4873308	C	T	0.619199	-0.156786	0.0331158	2.19629e-06	385801	Osteomyelitisfang
8	49072337	rs6983929	C	T	0.619317	-0.156725	0.0331148	2.21457e-06	385801	Osteomyelitisfang
8	49075351	rs6984804	A	G	0.619331	-0.156813	0.0331151	2.1865e-06	385801	Osteomyelitisfang
8	49075406	rs7005693	C	A	0.619404	-0.157463	0.0331126	1.98084e-06	385801	Osteomyelitisfang
8	49075562	rs7009886	A	T	0.619245	-0.156929	0.0331135	2.1465e-06	385801	Osteomyelitisfang
8	49075563	rs7009890	C	T	0.619235	-0.156858	0.0331131	2.16865e-06	385801	Osteomyelitisfang
8	49077019	rs4873094	T	G	0.619284	-0.156758	0.0331184	2.20917e-06	385801	Osteomyelitisfang
8	49077447	rs4873310	T	A	0.619344	-0.156889	0.0331221	2.17235e-06	385801	Osteomyelitisfang
8	49077607	rs4873095	T	A	0.619234	-0.156926	0.033114	2.14798e-06	385801	Osteomyelitisfang
8	49079489	rs11990854	C	T	0.619234	-0.156926	0.033114	2.14798e-06	385801	Osteomyelitisfang
8	49082409	rs1876717	G	T	0.619188	-0.156868	0.0331153	2.1687e-06	385801	Osteomyelitisfang
8	49083548	rs10435575	T	C	0.616683	-0.155201	0.0330937	2.73521e-06	385801	Osteomyelitisfang
8	49083962	rs1858312	A	G	0.616683	-0.155201	0.0330937	2.73533e-06	385801	Osteomyelitisfang
8	49086616	rs10957363	A	T	0.6192	-0.157443	0.0331121	1.98591e-06	385801	Osteomyelitisfang
8	49088314	rs13268440	T	C	0.619314	-0.156782	0.0331136	2.19407e-06	385801	Osteomyelitisfang
8	49091310	rs2385229	C	T	0.61935	-0.156895	0.0331125	2.15576e-06	385801	Osteomyelitisfang
8	49103196	rs2385230	G	A	0.619373	-0.156892	0.0331124	2.15665e-06	385801	Osteomyelitisfang
8	49112385	rs10504073	T	C	0.619381	-0.156746	0.0331114	2.20227e-06	385801	Osteomyelitisfang
8	49113124	rs4873099	T	G	0.619383	-0.156804	0.0331121	2.18464e-06	385801	Osteomyelitisfang
8	49113213	rs4873100	A	G	0.619383	-0.156804	0.0331121	2.18464e-06	385801	Osteomyelitisfang
8	49114044	rs61145420	TAAAAC	T	0.619386	-0.156996	0.0331118	2.12241e-06	385801	Osteomyelitisfang
8	49117954	rs7819763	T	C	0.623083	-0.159753	0.0331334	1.42482e-06	385801	Osteomyelitisfang
8	49121469	rs341806	C	A	0.622941	-0.159236	0.033148	1.55679e-06	385801	Osteomyelitisfang
8	49122099	rs341805	G	T	0.623018	-0.159626	0.0331357	1.45499e-06	385801	Osteomyelitisfang
8	49125778	rs11340171,rs771645060,rs398086555,rs398007713	G	GC	0.623061	-0.159559	0.0331336	1.46734e-06	385801	Osteomyelitisfang
8	49126199	rs186891	C	T	0.623016	-0.159385	0.0331345	1.50747e-06	385801	Osteomyelitisfang
8	123083574	rs889147103	C	A	8.20707e-05	3.32385	0.723152	4.29982e-06	385801	Osteomyelitisfang
8	123464241	rs778417181	A	G	7.02686e-05	3.68111	0.820525	7.2477e-06	385801	Osteomyelitisfang
8	128251612		G	A	0.000175988	4.07367	0.905723	6.86926e-06	385801	Osteomyelitisfang
8	130184967	rs1264115120	A	G	0.000431762	1.95246	0.429917	5.58599e-06	385801	Osteomyelitisfang
9	1496915	rs7851244	T	C	0.0974886	0.234	0.0521937	7.34988e-06	385801	Osteomyelitisfang
9	37971990	rs139577002	A	G	0.00264233	1.01163	0.227886	9.03046e-06	385801	Osteomyelitisfang
9	69791709	rs142512009	A	G	0.00344092	-3.16221	0.665751	2.03582e-06	385801	Osteomyelitisfang
9	84955458	rs75380746	T	C	0.037989	0.356112	0.0774709	4.292e-06	385801	Osteomyelitisfang
9	96187420	rs992050905	A	G	0.00142208	1.47431	0.326125	6.16354e-06	385801	Osteomyelitisfang
10	6792018	rs190710397	T	C	0.00728117	-1.31051	0.292758	7.59032e-06	385801	Osteomyelitisfang
10	34065824	rs11009639	T	C	0.0177517	0.485094	0.106538	5.28263e-06	385801	Osteomyelitisfang
10	100897140	rs10509746	C	T	0.554623	0.146769	0.0331205	9.36375e-06	385801	Osteomyelitisfang
10	100898151	rs10883555	T	C	0.554482	0.146755	0.0331093	9.31687e-06	385801	Osteomyelitisfang
10	100899178	rs10883556	A	G	0.554475	0.146871	0.033107	9.15398e-06	385801	Osteomyelitisfang
10	100899580	rs11190743	G	A	0.554708	0.146998	0.0331333	9.14071e-06	385801	Osteomyelitisfang
10	100899684	rs12355322	C	T	0.554475	0.146845	0.0331062	9.18311e-06	385801	Osteomyelitisfang
10	100899807	rs11190744	G	C	0.554475	0.146835	0.033106	9.19475e-06	385801	Osteomyelitisfang
10	100900016	rs10786613	T	G	0.554362	0.146577	0.0331115	9.56577e-06	385801	Osteomyelitisfang
10	100900909	rs11591286	A	G	0.55439	0.14686	0.033115	9.2134e-06	385801	Osteomyelitisfang
10	100900917	rs11591262	T	C	0.554408	0.146881	0.0331147	9.18523e-06	385801	Osteomyelitisfang
10	100901147	rs2902407	C	A	0.554457	0.147101	0.0331036	8.84382e-06	385801	Osteomyelitisfang
10	100901494	rs2181834	T	G	0.554418	0.147436	0.0330973	8.40446e-06	385801	Osteomyelitisfang
10	100903788	rs11190745	G	A	0.553797	0.147653	0.0330749	8.03693e-06	385801	Osteomyelitisfang
10	100903808	rs11190746	A	G	0.553763	0.147692	0.033075	7.99282e-06	385801	Osteomyelitisfang
10	100905504	rs11190749	G	C	0.553795	0.147831	0.0330687	7.80603e-06	385801	Osteomyelitisfang
10	100906848	rs68094800,rs68012888	A	AT	0.553805	0.147941	0.0330636	7.66143e-06	385801	Osteomyelitisfang
10	100907521	rs10883559	T	A	0.553814	0.147945	0.0330611	7.64469e-06	385801	Osteomyelitisfang
10	100909099	rs10509747	A	C	0.553812	0.148085	0.033053	7.45624e-06	385801	Osteomyelitisfang
10	100914349	rs35415591,rs796823643	A	AT	0.553819	0.148089	0.0330512	7.44406e-06	385801	Osteomyelitisfang
10	100915710	rs11593444	A	C	0.55382	0.148088	0.0330512	7.44492e-06	385801	Osteomyelitisfang
10	100918008	rs10883562	T	G	0.55382	0.148083	0.0330512	7.44989e-06	385801	Osteomyelitisfang
10	100925827	rs12219858	A	G	0.55384	0.148115	0.033051	7.41583e-06	385801	Osteomyelitisfang
10	100926834	rs1980633	T	C	0.554209	0.147544	0.0330581	8.07551e-06	385801	Osteomyelitisfang
10	100927144	rs1980632	C	G	0.553872	0.148069	0.0330518	7.46793e-06	385801	Osteomyelitisfang
10	100927311	rs3051160,rs397836908,rs371589380	C	CTG	0.553851	0.14811	0.0330516	7.42318e-06	385801	Osteomyelitisfang
10	100928658	rs2863093	C	T	0.555806	0.147584	0.0330646	8.06251e-06	385801	Osteomyelitisfang
10	100929747	rs10786614	A	G	0.555808	0.147614	0.0330652	8.03212e-06	385801	Osteomyelitisfang
10	100931655	rs10509748	G	T	0.555828	0.147681	0.0330678	7.96911e-06	385801	Osteomyelitisfang
10	100931991	rs35095867,rs397752966	C	CA	0.548213	0.146128	0.0330292	9.67988e-06	385801	Osteomyelitisfang
10	100942738	rs12770334	T	C	0.555944	0.149264	0.033079	6.41165e-06	385801	Osteomyelitisfang
10	114008432	rs118176308	T	C	0.0105405	-0.9497	0.213767	8.88383e-06	385801	Osteomyelitisfang
10	116443249	rs7896568	C	T	0.00865129	0.644	0.143174	6.85867e-06	385801	Osteomyelitisfang
10	116443916	rs2033397	C	A	0.991318	-0.640294	0.143086	7.64487e-06	385801	Osteomyelitisfang
10	116444239	rs2033398	T	A	0.991317	-0.640579	0.143078	7.56502e-06	385801	Osteomyelitisfang
10	116454221	rs7098561	C	T	0.991483	-0.656062	0.145438	6.45431e-06	385801	Osteomyelitisfang
11	34290446	rs12574221	C	T	0.000182122	2.50496	0.563006	8.61648e-06	385801	Osteomyelitisfang
11	96592891	rs550980602	A	G	0.00496019	0.855114	0.185243	3.90886e-06	385801	Osteomyelitisfang
11	96623886	rs190385043	G	C	0.005048	0.842517	0.185149	5.35254e-06	385801	Osteomyelitisfang
12	22297632	rs186669617	G	A	0.000765	1.62657	0.367571	9.63541e-06	385801	Osteomyelitisfang
12	41608186	rs145685197	A	T	0.0180596	-0.701813	0.152332	4.08291e-06	385801	Osteomyelitisfang
12	41616641	rs549146138	C	G	0.0180637	-0.701535	0.152267	4.08e-06	385801	Osteomyelitisfang
12	41733298	rs1228021109	T	C	0.0155663	-0.751295	0.166356	6.29637e-06	385801	Osteomyelitisfang
12	132200496	rs554235410	T	C	0.000109443	3.20449	0.699935	4.68857e-06	385801	Osteomyelitisfang
14	43527876	rs943168877	C	T	0.000340779	2.10902	0.473421	8.39537e-06	385801	Osteomyelitisfang
14	45727111	rs117753623	G	A	0.00236096	1.04492	0.235993	9.52138e-06	385801	Osteomyelitisfang
14	45727714	rs117493072	T	C	0.00236096	1.04491	0.235992	9.5227e-06	385801	Osteomyelitisfang
14	45784776	rs199975325	G	A	0.00236103	1.0452	0.236013	9.48681e-06	385801	Osteomyelitisfang
14	45826627	rs145481598	A	C	0.00236283	1.04691	0.236292	9.39767e-06	385801	Osteomyelitisfang
14	47079444	rs17118036	G	T	0.192892	-0.196619	0.0431492	5.19589e-06	385801	Osteomyelitisfang
14	95109136	rs568096347	A	G	0.000210297	2.25926	0.507951	8.67561e-06	385801	Osteomyelitisfang
15	66914609	rs117448051	A	G	0.014769	0.536051	0.114446	2.81488e-06	385801	Osteomyelitisfang
15	66915749	rs111305167	C	T	0.0147168	0.52823	0.114929	4.30398e-06	385801	Osteomyelitisfang
16	86931619		A	G	6.86168e-05	3.4924	0.782933	8.17071e-06	385801	Osteomyelitisfang
17	39220482	rs558341786,rs11407976	CTT	C	0.000970886	1.47304	0.30843	1.78883e-06	385801	Osteomyelitisfang
17	39535395	rs1362688268	G	A	0.00103167	1.45937	0.307436	2.06557e-06	385801	Osteomyelitisfang
18	61540535	rs748418533	A	C	8.41367e-05	3.44487	0.778945	9.75731e-06	385801	Osteomyelitisfang
18	77777702	rs1415789370	A	AG	0.000348209	2.66357	0.590644	6.49486e-06	385801	Osteomyelitisfang
18	77842930	rs113375481	ATG	A	0.0472046	0.322273	0.0712418	6.07813e-06	385801	Osteomyelitisfang
18	77852308	rs146740523	G	A	0.047153	0.323819	0.0712379	5.47785e-06	385801	Osteomyelitisfang
19	7667309	rs1019965958	T	G	0.000258578	2.18599	0.474252	4.03934e-06	385801	Osteomyelitisfang
19	15593643	rs117702793	A	T	0.000401566	2.05875	0.441625	3.13509e-06	385801	Osteomyelitisfang
20	12584341	rs868291500	G	A	0.000138292	3.44771	0.738994	3.08007e-06	385801	Osteomyelitisfang
20	15366715	rs796322882	A	AT	8.11974e-05	3.20809	0.722697	9.03545e-06	385801	Osteomyelitisfang
20	36655617	rs1260860746	T	A	0.00606119	0.811251	0.170438	1.93772e-06	385801	Osteomyelitisfang
20	36685815	rs183836519	T	C	0.006066	0.809971	0.170457	2.01651e-06	385801	Osteomyelitisfang
22	18130223	rs146457734	T	C	0.00408013	0.920159	0.198511	3.5641e-06	385801	Osteomyelitisfang
22	20231667	rs35609562	G	C	0.190206	-0.195738	0.0433495	6.32106e-06	385801	Osteomyelitisfang
22	20231969	rs9605091	T	G	0.19027	-0.195582	0.0433055	6.29216e-06	385801	Osteomyelitisfang
22	36987124	rs1185840114	G	A	1.55498e-05	5.84739	1.31738	9.05211e-06	385801	Osteomyelitisfang
22	47016093	rs574254004	A	G	0.00105622	1.4425	0.316395	5.13582e-06	385801	Osteomyelitisfang
23	374272		G	A	0.995817	4.59668	1.03808	9.50911e-06	385801	Osteomyelitisfang
23	66002020		ATC	A	0.136164	-0.176991	0.0396924	8.23228e-06	385801	Osteomyelitisfang
23	66002085		G	T	0.136215	-0.17731	0.0396778	7.86828e-06	385801	Osteomyelitisfang
23	66002935		C	T	0.135495	-0.181241	0.0398229	5.33482e-06	385801	Osteomyelitisfang
23	66002943		G	A	0.135491	-0.181218	0.0398218	5.34601e-06	385801	Osteomyelitisfang
23	66003585		A	G	0.135794	-0.182738	0.0397815	4.35763e-06	385801	Osteomyelitisfang
23	66005374		G	A	0.135707	-0.176548	0.0397058	8.73193e-06	385801	Osteomyelitisfang
23	66006824		T	TTAGG	0.135697	-0.175844	0.0396796	9.35384e-06	385801	Osteomyelitisfang
23	66008419		A	G	0.13595	-0.176857	0.0396589	8.21732e-06	385801	Osteomyelitisfang
23	66009904		G	A	0.135899	-0.177162	0.0396758	7.99742e-06	385801	Osteomyelitisfang
23	66010584		A	G	0.135932	-0.176847	0.0396508	8.19125e-06	385801	Osteomyelitisfang
23	66011813		T	C	0.135604	-0.175462	0.0396941	9.85349e-06	385801	Osteomyelitisfang
23	66013430		C	A	0.176297	-0.175777	0.0356142	7.99135e-07	385801	Osteomyelitisfang
23	66015290		A	G	0.176301	-0.176045	0.0356128	7.68139e-07	385801	Osteomyelitisfang
23	66016591		T	C	0.176226	-0.176026	0.0356336	7.817e-07	385801	Osteomyelitisfang
23	66018169		G	A	0.17627	-0.176234	0.0356251	7.54015e-07	385801	Osteomyelitisfang
23	66021123		G	C	0.176231	-0.178841	0.035663	5.31031e-07	385801	Osteomyelitisfang
23	66024220		C	T	0.176562	-0.177123	0.0356164	6.58992e-07	385801	Osteomyelitisfang
23	66027259		C	T	0.176336	-0.175928	0.0356066	7.77732e-07	385801	Osteomyelitisfang
23	66027567		A	T	0.176326	-0.175819	0.0356134	7.93835e-07	385801	Osteomyelitisfang
23	66029097		C	T	0.176506	-0.175198	0.0355921	8.54968e-07	385801	Osteomyelitisfang
23	66029762		G	A	0.176332	-0.176739	0.0356383	7.07652e-07	385801	Osteomyelitisfang
23	66029891		A	T	0.176037	-0.174911	0.0356637	9.36871e-07	385801	Osteomyelitisfang
23	66033927		C	T	0.176287	-0.178728	0.0356464	5.33298e-07	385801	Osteomyelitisfang
23	66036394		C	T	0.176155	-0.17704	0.0357523	7.3514e-07	385801	Osteomyelitisfang
23	66038481		T	TCA	0.17519	-0.178635	0.0358359	6.20255e-07	385801	Osteomyelitisfang
23	66040683		G	C	0.175964	-0.174994	0.0356552	9.2028e-07	385801	Osteomyelitisfang
23	66053889		G	C	0.859208	0.173388	0.0390716	9.09201e-06	385801	Osteomyelitisfang
23	66054493		T	C	0.859205	0.173649	0.0390587	8.75447e-06	385801	Osteomyelitisfang
23	66054811		T	A	0.859256	0.173053	0.0390709	9.45823e-06	385801	Osteomyelitisfang
23	66057104		G	C	0.859268	0.173067	0.0390704	9.43974e-06	385801	Osteomyelitisfang
23	66057502		G	A	0.859416	0.177201	0.0391568	6.0274e-06	385801	Osteomyelitisfang
23	66058823		TAAG	T	0.859736	0.17582	0.0391816	7.2124e-06	385801	Osteomyelitisfang
23	66059314		T	C	0.859285	0.17298	0.0390697	9.53411e-06	385801	Osteomyelitisfang
23	66059582		T	C	0.859175	0.17335	0.0390683	9.11822e-06	385801	Osteomyelitisfang
23	66060473		C	T	0.859258	0.173797	0.039085	8.72228e-06	385801	Osteomyelitisfang
23	66063225		C	T	0.859219	0.173539	0.0390736	8.94046e-06	385801	Osteomyelitisfang
23	66063656		C	T	0.859341	0.177099	0.039145	6.06303e-06	385801	Osteomyelitisfang
23	66063746		AT	A	0.859348	0.177662	0.0391528	5.68801e-06	385801	Osteomyelitisfang
23	66066413		T	C	0.859314	0.172974	0.0390723	9.55432e-06	385801	Osteomyelitisfang
23	66066515		T	G	0.859186	0.173479	0.0390793	9.03129e-06	385801	Osteomyelitisfang
23	66067722		AT	A	0.859287	0.175248	0.0391316	7.51986e-06	385801	Osteomyelitisfang
23	66067738		C	A	0.859284	0.17294	0.0390972	9.71852e-06	385801	Osteomyelitisfang
23	66068315		A	G	0.859275	0.173153	0.0390694	9.33899e-06	385801	Osteomyelitisfang
23	66068678		A	C	0.85928	0.173013	0.0390677	9.48659e-06	385801	Osteomyelitisfang
23	66069029		A	T	0.859296	0.17292	0.0390675	9.59136e-06	385801	Osteomyelitisfang
23	66069834		A	T	0.859393	0.17421	0.0391063	8.39769e-06	385801	Osteomyelitisfang
23	66069950		G	C	0.859286	0.172929	0.0390732	9.6097e-06	385801	Osteomyelitisfang
23	66070385		G	T	0.859079	0.173096	0.0390633	9.3726e-06	385801	Osteomyelitisfang
23	66070535		A	C	0.859262	0.173147	0.0390673	9.33577e-06	385801	Osteomyelitisfang
23	66071317		G	A	0.859288	0.172872	0.0390702	9.65984e-06	385801	Osteomyelitisfang
23	66072520		CTT	C	0.859732	0.176183	0.0392363	7.1123e-06	385801	Osteomyelitisfang
23	66075445		A	G	0.859298	0.172989	0.0390692	9.52116e-06	385801	Osteomyelitisfang
23	66075512		A	G	0.859288	0.173003	0.0390682	9.50036e-06	385801	Osteomyelitisfang
23	66078482		T	C	0.859298	0.172705	0.0390719	9.86189e-06	385801	Osteomyelitisfang
23	66079881		T	G	0.859557	0.17621	0.039177	6.86657e-06	385801	Osteomyelitisfang
23	66079895		A	AAAG	0.859613	0.176089	0.0391766	6.96498e-06	385801	Osteomyelitisfang
23	66080022		A	G	0.859584	0.176099	0.0391797	6.96899e-06	385801	Osteomyelitisfang
23	66081190		C	G	0.858953	0.17448	0.0390678	7.96691e-06	385801	Osteomyelitisfang
23	66081958		A	C	0.859024	0.17405	0.039057	8.33854e-06	385801	Osteomyelitisfang
23	66082330		T	C	0.859077	0.174485	0.0390778	8.00479e-06	385801	Osteomyelitisfang
23	66084699		G	A	0.859048	0.174593	0.0390747	7.88896e-06	385801	Osteomyelitisfang
23	66084859		TA	T	0.858999	0.174204	0.0390594	8.1971e-06	385801	Osteomyelitisfang
23	66085104		A	T	0.859029	0.174019	0.0390572	8.37047e-06	385801	Osteomyelitisfang
23	66085605		T	TA	0.859238	0.176527	0.039157	6.53823e-06	385801	Osteomyelitisfang
23	66086816		G	C	0.859024	0.17405	0.0390574	8.33988e-06	385801	Osteomyelitisfang
23	66087107		G	A	0.859085	0.17704	0.039112	5.99708e-06	385801	Osteomyelitisfang
23	66088655		AT	A	0.840805	0.178378	0.0373578	1.79829e-06	385801	Osteomyelitisfang
23	66088753		A	G	0.859732	0.177541	0.039225	6.00496e-06	385801	Osteomyelitisfang
23	66090292		G	C	0.859124	0.176713	0.0391034	6.20955e-06	385801	Osteomyelitisfang
23	66090844		G	C	0.859176	0.173419	0.0390613	9.01032e-06	385801	Osteomyelitisfang
23	66091865		T	C	0.859651	0.173795	0.0391127	8.85279e-06	385801	Osteomyelitisfang
23	66091948		T	G	0.859232	0.172947	0.039048	9.46368e-06	385801	Osteomyelitisfang
23	66092653		G	GT	0.856779	0.172601	0.0389597	9.41283e-06	385801	Osteomyelitisfang
23	66093036		ATCTT	A	0.859108	0.173299	0.0390328	9.00285e-06	385801	Osteomyelitisfang
23	66093407		C	G	0.859142	0.1733	0.0390386	9.02901e-06	385801	Osteomyelitisfang
23	66093593		T	G	0.859084	0.17339	0.0390402	8.94046e-06	385801	Osteomyelitisfang
23	66094634		G	A	0.859592	0.175846	0.0391415	7.03672e-06	385801	Osteomyelitisfang
23	66096695		G	A	0.859173	0.172912	0.039035	9.43822e-06	385801	Osteomyelitisfang
23	66097022		T	A	0.859193	0.176843	0.0391061	6.12209e-06	385801	Osteomyelitisfang
23	66097894		A	G	0.859167	0.172905	0.0390334	9.43822e-06	385801	Osteomyelitisfang
23	66100958		G	T	0.859197	0.179259	0.0391396	4.64986e-06	385801	Osteomyelitisfang
23	66101190		C	A	0.859104	0.173418	0.0390498	8.95612e-06	385801	Osteomyelitisfang
23	66101710		TAGCAAATCTGA	T	0.85919	0.174618	0.0390635	7.81772e-06	385801	Osteomyelitisfang
23	66102335		A	C	0.859196	0.176027	0.039085	6.6779e-06	385801	Osteomyelitisfang
23	66103314		A	T	0.858711	0.177136	0.0391531	6.06275e-06	385801	Osteomyelitisfang
23	66103458		A	G	0.859027	0.173771	0.0390243	8.47169e-06	385801	Osteomyelitisfang
23	66105488		C	T	0.8591	0.173276	0.039027	8.99995e-06	385801	Osteomyelitisfang
23	66105715		C	T	0.85901	0.173843	0.0390242	8.39866e-06	385801	Osteomyelitisfang
23	66106753		T	C	0.859215	0.172896	0.0390462	9.5113e-06	385801	Osteomyelitisfang
23	66107838		G	A	0.85911	0.173252	0.0390274	9.02755e-06	385801	Osteomyelitisfang
23	66107886		G	T	0.859168	0.172939	0.0390301	9.3834e-06	385801	Osteomyelitisfang
23	66108032		T	C	0.859192	0.173482	0.0390479	8.87912e-06	385801	Osteomyelitisfang
23	66108450		A	G	0.858949	0.177014	0.0390694	5.87773e-06	385801	Osteomyelitisfang
23	66108580		C	T	0.8591	0.173279	0.0390271	8.99684e-06	385801	Osteomyelitisfang
23	66109271		A	G	0.859129	0.173507	0.0390441	8.83507e-06	385801	Osteomyelitisfang
23	66109363		T	TACTC	0.859136	0.173184	0.0390437	9.17973e-06	385801	Osteomyelitisfang
23	66110045		C	A	0.859007	0.173169	0.039047	9.21234e-06	385801	Osteomyelitisfang
23	66111481		T	C	0.859096	0.173172	0.0390285	9.11885e-06	385801	Osteomyelitisfang
23	66111966		T	C	0.859179	0.1726	0.0390607	9.92727e-06	385801	Osteomyelitisfang
23	66112624		TA	T	0.858595	0.18626	0.0393424	2.19776e-06	385801	Osteomyelitisfang
23	66112973		G	GCA	0.858155	0.17401	0.039013	8.18371e-06	385801	Osteomyelitisfang
23	66118493		A	G	0.850823	0.168527	0.0379926	9.17318e-06	385801	Osteomyelitisfang
23	66120439		T	G	0.859009	0.173698	0.0390343	8.59211e-06	385801	Osteomyelitisfang
23	66121872		AG	A	0.859088	0.173349	0.0390315	8.94335e-06	385801	Osteomyelitisfang
23	66121878		G	T	0.859088	0.173349	0.0390315	8.94335e-06	385801	Osteomyelitisfang
23	66121892		C	T	0.859301	0.173619	0.0390783	8.8783e-06	385801	Osteomyelitisfang
23	66122756		A	G	0.859103	0.173272	0.0390407	9.06943e-06	385801	Osteomyelitisfang
23	66123398		G	A	0.859024	0.173697	0.0390435	8.63495e-06	385801	Osteomyelitisfang
23	66125403		G	A	0.859163	0.173923	0.039056	8.46116e-06	385801	Osteomyelitisfang
23	66126402		T	G	0.859119	0.176558	0.0390868	6.26975e-06	385801	Osteomyelitisfang
23	66127515		C	A	0.859285	0.173151	0.0390723	9.35621e-06	385801	Osteomyelitisfang
23	66127599		A	T	0.859113	0.176436	0.0390853	6.3577e-06	385801	Osteomyelitisfang
23	66128575		T	C	0.859137	0.173142	0.0390308	9.16368e-06	385801	Osteomyelitisfang
23	66129550		G	T	0.859241	0.172925	0.039048	9.48855e-06	385801	Osteomyelitisfang
23	66129948		C	T	0.859331	0.172581	0.0390622	9.95749e-06	385801	Osteomyelitisfang
23	66130291		T	C	0.859122	0.173249	0.0390305	9.04586e-06	385801	Osteomyelitisfang
23	66132489		T	C	0.859086	0.173157	0.0390417	9.1992e-06	385801	Osteomyelitisfang
23	66133241		G	A	0.859243	0.176016	0.039091	6.70842e-06	385801	Osteomyelitisfang
23	66133566		C	CTA	0.859127	0.173325	0.039034	8.9807e-06	385801	Osteomyelitisfang
23	66133644		A	AT	0.859275	0.172964	0.0390609	9.50846e-06	385801	Osteomyelitisfang
23	66133786		A	G	0.859181	0.173847	0.0390621	8.56564e-06	385801	Osteomyelitisfang
23	66133928		A	C	0.859131	0.173357	0.0390386	8.96809e-06	385801	Osteomyelitisfang
23	66135633		C	T	0.140859	-0.173325	0.0390378	8.9987e-06	385801	Osteomyelitisfang
23	66135665		A	G	0.141143	-0.174608	0.0390266	7.67432e-06	385801	Osteomyelitisfang
23	66139110		A	G	0.140821	-0.180634	0.0391602	3.97457e-06	385801	Osteomyelitisfang
23	66139544		C	CACAA	0.140811	-0.173705	0.039064	8.72047e-06	385801	Osteomyelitisfang
23	66141432		C	CTA	0.140757	-0.174179	0.0390928	8.36893e-06	385801	Osteomyelitisfang
23	66141794		T	G	0.141035	-0.17437	0.0390609	8.04211e-06	385801	Osteomyelitisfang
23	66141872		A	C	0.140861	-0.173567	0.039056	8.82795e-06	385801	Osteomyelitisfang
23	66143042		C	T	0.141162	-0.174186	0.0390275	8.07625e-06	385801	Osteomyelitisfang
23	66143164		T	G	0.14087	-0.173613	0.0390479	8.74198e-06	385801	Osteomyelitisfang
23	66144324		A	G	0.140844	-0.180226	0.0391755	4.21522e-06	385801	Osteomyelitisfang
23	66145187		C	G	0.14078	-0.17309	0.0390575	9.35104e-06	385801	Osteomyelitisfang
23	66146093		G	A	0.140824	-0.17339	0.0390509	8.99125e-06	385801	Osteomyelitisfang
23	66147673		G	A	0.140841	-0.173502	0.0390517	8.87667e-06	385801	Osteomyelitisfang
23	66151048		G	A	0.14035	-0.176084	0.0391737	6.95825e-06	385801	Osteomyelitisfang
23	66153233		C	G	0.141005	-0.173105	0.0390442	9.26894e-06	385801	Osteomyelitisfang
23	66154431		G	GA	0.141148	-0.176392	0.0391081	6.47113e-06	385801	Osteomyelitisfang
23	66154794		C	T	0.14049	-0.177008	0.0391627	6.18985e-06	385801	Osteomyelitisfang
23	66155784		T	G	0.140849	-0.173535	0.0390672	8.91415e-06	385801	Osteomyelitisfang
23	66156125		A	T	0.140325	-0.176287	0.0391806	6.81616e-06	385801	Osteomyelitisfang
23	66156886		T	A	0.140841	-0.173724	0.0390618	8.69101e-06	385801	Osteomyelitisfang
23	66160441		C	T	0.140916	-0.177264	0.0391217	5.868e-06	385801	Osteomyelitisfang
23	112929953		T	C	5.73138e-05	2.20398	0.483547	5.16559e-06	385801	Osteomyelitisfang
23	113091772		G	A	5.72289e-05	2.20466	0.483526	5.12613e-06	385801	Osteomyelitisfang
23	113181822		T	C	5.71042e-05	2.20477	0.483522	5.11988e-06	385801	Osteomyelitisfang
23	113378092		G	A	5.65602e-05	2.19503	0.485603	6.17789e-06	385801	Osteomyelitisfang
23	113402735		G	T	5.61011e-05	2.16975	0.490379	9.66006e-06	385801	Osteomyelitisfang
23	115205260		C	A	0.00122417	0.931416	0.200437	3.36907e-06	385801	Osteomyelitisfang

## Sheet: Table S7
Table S7.Results of reverse mendelian randomization analysis between 91 inflammatory proteins and OM (SNP p < 1 × 10⁻⁵)
outcome	Reported trail	exposure	nsnp	b_MR.Egger	se_MR.Egger	pval_MR.Egger	estimate_MR.Egger	b_Weighted.median	se_Weighted.median	pval_Weighted.median	estimate_Weighted.median	b_Inverse.variance.weighted.	se_Inverse.variance.weighted.	pval_Inverse.variance.weighted.	fdr_Inverse.variance.weighted.	estimate_Inverse.variance.weighted.	b_Weighted.mode	se_Weighted.mode	pval_Weighted.mode	estimate_Weighted.mode	b_Simple.mode	se_Simple.mode	pval_Simple.mode	estimate_Simple.mode	correct_causal_direction	steiger_pval	F	R2	Q_Inverse.variance.weighted	Q_df_Inverse.variance.weighted	Q_pval_Inverse.variance.weighted	egger_intercept	se	pval
GCST90274805_IL18R1	IL15RA	Osteomyelitisfang	34	0.0180011	0.0310577	0.566243	1.02 (0.96-1.08)	0.0747304	0.0245262	0.00231171	1.08 (1.03-1.13)	0.073766	0.0145581	4.04139e-07	3.67766e-05	1.08 (1.05-1.11)	0.0720853	0.0371529	0.0609358	1.07 (1.00-1.16)	0.0823329	0.039547	0.0451836	1.09 (1.00-1.17)	FALSE	0.000364298	24.1993	0.00213251	44.2471	33	0.0913345	0.0163271	0.00778468	0.0439519
GCST90274827_MMP10	CXCL1	Osteomyelitisfang	35	0.0544788	0.0296066	0.0747638	1.06 (1.00-1.12)	0.0487722	0.0203974	0.0167982	1.05 (1.01-1.09)	0.0528479	0.0128884	4.12396e-05	0.00167728	1.05 (1.03-1.08)	0.0406685	0.0282623	0.159302	1.04 (0.99-1.10)	0.0716854	0.0368043	0.0597409	1.07 (1.00-1.15)	FALSE	0.0160331	24.649	0.00223602	44.3749	34	0.109704	-0.000466759	0.00731437	0.949503
GCST90274815_IL6	FLT3LG	Osteomyelitisfang	34	0.0569203	0.0310425	0.0760259	1.06 (1.00-1.12)	0.0557215	0.019289	0.00386758	1.06 (1.02-1.10)	0.0523192	0.0129759	5.5295e-05	0.00167728	1.05 (1.03-1.08)	0.0361106	0.0300955	0.238734	1.04 (0.98-1.10)	0.000727332	0.0361283	0.984059	1.00 (0.93-1.07)	FALSE	0.0175558	24.7886	0.00218444	47.162	33	0.0524268	-0.00135141	0.00785775	0.864533
GCST90274799_IL12B	IL20	Osteomyelitisfang	35	0.00891898	0.0327649	0.787155	1.01 (0.95-1.08)	0.0648811	0.0213667	0.00239302	1.07 (1.02-1.11)	0.0511833	0.0142866	0.00034019	0.00773932	1.05 (1.02-1.08)	0.073724	0.0497204	0.147346	1.08 (0.98-1.19)	0.0790765	0.0446165	0.0852961	1.08 (0.99-1.18)	FALSE	0.00473261	24.649	0.00223602	47.8667	34	0.0577361	0.0122449	0.00817569	0.143712
GCST90274810_IL24	IL10	Osteomyelitisfang	35	0.00861253	0.0290389	0.768641	1.01 (0.95-1.07)	0.0507292	0.0207395	0.0144441	1.05 (1.01-1.10)	0.0455037	0.0144387	0.00162428	0.029562	1.05 (1.02-1.08)	0.052394	0.0313568	0.103923	1.05 (0.99-1.12)	0.0597907	0.0353408	0.0998251	1.06 (0.99-1.14)	FALSE	0.0310936	24.649	0.00223602	37.0396	34	0.330498	0.0107257	0.0072613	0.149129
GCST90274841_TNFRSF9	CCL19	Osteomyelitisfang	35	-0.0295826	0.0281807	0.30146	0.97 (0.92-1.03)	0.0489253	0.021883	0.0253672	1.05 (1.01-1.10)	0.041727	0.0143342	0.00360256	0.0485152	1.04 (1.01-1.07)	0.0492503	0.0337542	0.153719	1.05 (0.98-1.12)	0.0710872	0.0399971	0.0844643	1.07 (0.99-1.16)	FALSE	0.0286244	24.649	0.00223602	40.5109	34	0.205003	0.0206814	0.00703674	0.00596898
GCST90274823_CCL7	CXCL6	Osteomyelitisfang	35	0.0249302	0.0333249	0.459702	1.03 (0.96-1.09)	0.0499877	0.0220834	0.0235998	1.05 (1.01-1.10)	0.0415327	0.0143217	0.00373194	0.0485152	1.04 (1.01-1.07)	0.0622108	0.0404998	0.133774	1.06 (0.98-1.15)	0.0539488	0.0449039	0.237888	1.06 (0.97-1.15)	FALSE	0.00700289	24.649	0.00223602	47.0609	34	0.0673624	0.00483219	0.00833945	0.566229
GCST90274828_NRTN	CX3CL1	Osteomyelitisfang	35	0.0128457	0.0360508	0.723867	1.01 (0.94-1.09)	0.0327422	0.0227132	0.149429	1.03 (0.99-1.08)	0.0481046	0.0183462	0.00874039	0.099422	1.05 (1.01-1.09)	0.0237112	0.0343431	0.494615	1.02 (0.96-1.10)	0.0814334	0.0464541	0.0886178	1.08 (0.99-1.19)	FALSE	0.000537176	24.649	0.00223602	56.5752	34	0.00886667	0.0101946	0.00898599	0.264759
GCST90274844_TNFSF11	NGF	Osteomyelitisfang	35	0.0153385	0.0253623	0.549465	1.02 (0.97-1.07)	0.0289599	0.0188452	0.124362	1.03 (0.99-1.07)	0.0327858	0.0128239	0.0105696	0.10265	1.03 (1.01-1.06)	0.0215089	0.0302626	0.482091	1.02 (0.96-1.08)	0.0278467	0.034446	0.424472	1.03 (0.96-1.10)	FALSE	0.598423	24.649	0.00223602	30.9638	34	0.617219	0.00500175	0.00627289	0.430942
GCST90274778_CX3CL1	NRTN	Osteomyelitisfang	34	-0.03167	0.0316732	0.32486	0.97 (0.91-1.03)	-0.035207	0.0203831	0.0841212	0.97 (0.93-1.00)	-0.0401617	0.0158498	0.0112802	0.10265	0.96 (0.93-0.99)	-0.0410424	0.031451	0.200933	0.96 (0.90-1.02)	-0.0710753	0.0403588	0.087489	0.93 (0.86-1.01)	FALSE	0.0143552	24.7268	0.00217899	49.9784	33	0.0293531	-0.00249025	0.00800386	0.757719
GCST90274801_IL15RA	IL18R1	Osteomyelitisfang	35	0.0433336	0.0331002	0.199521	1.04 (0.98-1.11)	0.0409615	0.021964	0.0621899	1.04 (1.00-1.09)	0.0353634	0.0142779	0.0132567	0.109669	1.04 (1.01-1.07)	0.0460603	0.0317969	0.156616	1.05 (0.98-1.11)	0.0512615	0.0412312	0.222273	1.05 (0.97-1.14)	FALSE	0.0158748	24.649	0.00223602	45.9186	34	0.0833082	-0.00230989	0.00826166	0.781536
GCST90274795_IL1A	IL2RB	Osteomyelitisfang	35	0.0192603	0.0292736	0.515141	1.02 (0.96-1.08)	-0.00876431	0.0201473	0.663554	0.99 (0.95-1.03)	-0.0276626	0.0128862	0.0318189	0.236259	0.97 (0.95-1.00)	0.000293817	0.0287215	0.991898	1.00 (0.95-1.06)	-0.0174555	0.0363482	0.63414	0.98 (0.92-1.06)	FALSE	0.0958573	24.649	0.00223602	47.898	34	0.0573866	-0.0134298	0.00723338	0.0723074
GCST90274808_IL20RA	IL10RB	Osteomyelitisfang	35	0.00921845	0.0289154	0.751882	1.01 (0.95-1.07)	-0.00335744	0.0223488	0.880584	1.00 (0.95-1.04)	-0.0305183	0.0143749	0.0337513	0.236259	0.97 (0.94-1.00)	0.000588648	0.0380414	0.987745	1.00 (0.93-1.08)	-0.00505027	0.0475054	0.915962	0.99 (0.91-1.09)	FALSE	0.0972422	24.649	0.00223602	37.2431	34	0.322123	-0.0115286	0.00722176	0.119941
GCST90274824_CCL13	CXCL5	Osteomyelitisfang	35	-0.0132489	0.0254402	0.605994	0.99 (0.94-1.04)	0.0102189	0.0192277	0.595096	1.01 (0.97-1.05)	0.0254453	0.0128242	0.0472379	0.307047	1.03 (1.00-1.05)	-0.0073205	0.0325067	0.823172	0.99 (0.93-1.06)	-0.0133637	0.0422384	0.753643	0.99 (0.91-1.07)	FALSE	0.974357	24.649	0.00223602	27.6277	34	0.77181	0.0110649	0.0062829	0.0874836
GCST90274761_AXIN1	TSLP	Osteomyelitisfang	35	0.0327759	0.0281976	0.253425	1.03 (0.98-1.09)	0.0131703	0.0213355	0.53704	1.01 (0.97-1.06)	0.0267384	0.0143601	0.0626043	0.3798	1.03 (1.00-1.06)	0.0085571	0.03143	0.78707	1.01 (0.95-1.07)	0.0152108	0.0390139	0.699055	1.02 (0.94-1.10)	FALSE	0.336816	24.649	0.00223602	33.0718	34	0.51295	-0.00175333	0.00704697	0.805052
GCST90274760_ARTN	TNF	Osteomyelitisfang	35	0.0300793	0.0316171	0.348337	1.03 (0.97-1.10)	0.0287646	0.0219012	0.189055	1.03 (0.99-1.07)	0.0259515	0.0142798	0.0691612	0.393355	1.03 (1.00-1.06)	0.0308486	0.0298589	0.30883	1.03 (0.97-1.09)	0.0446959	0.0399623	0.271215	1.05 (0.97-1.13)	FALSE	0.0695202	24.649	0.00223602	41.7546	34	0.169375	-0.00119541	0.00788765	0.880461
GCST90274830_TNFRSF11B	CSF1	Osteomyelitisfang	35	-0.0178766	0.0265022	0.504672	0.98 (0.93-1.03)	-0.00203331	0.0189718	0.91465	1.00 (0.96-1.04)	-0.0218494	0.0122909	0.0754544	0.403903	0.98 (0.96-1.00)	0.00587233	0.0278879	0.834481	1.01 (0.95-1.06)	-0.0596131	0.036828	0.114755	0.94 (0.88-1.01)	FALSE	0.317681	24.649	0.00223602	38.9109	34	0.25814	-0.00113483	0.00654139	0.863331
GCST90274802_IL17A	IL18	Osteomyelitisfang	34	-0.0147617	0.0339922	0.667007	0.99 (0.92-1.05)	0.0205568	0.0233893	0.379458	1.02 (0.98-1.07)	0.0307865	0.017807	0.0838265	0.42379	1.03 (1.00-1.07)	0.0233049	0.0337692	0.494942	1.02 (0.96-1.09)	0.0284111	0.0455369	0.536973	1.03 (0.94-1.12)	FALSE	0.0117771	24.6698	0.00217396	50.015	33	0.0291248	0.0134707	0.0086305	0.128402
GCST90274800_IL13	IL2	Osteomyelitisfang	34	-0.0178098	0.0338853	0.602797	0.98 (0.92-1.05)	0.0485583	0.0215543	0.0242695	1.05 (1.01-1.10)	0.0291457	0.0175373	0.096527	0.462314	1.03 (0.99-1.07)	0.0519131	0.0367348	0.166964	1.05 (0.98-1.13)	0.0721952	0.0428738	0.101638	1.07 (0.99-1.17)	FALSE	0.0100224	24.7977	0.00218524	51.3248	33	0.0219329	0.0136018	0.00846876	0.118073
GCST90274794_IFNG	IL33	Osteomyelitisfang	35	0.0251683	0.0279607	0.374571	1.03 (0.97-1.08)	0.00903088	0.021985	0.681238	1.01 (0.97-1.05)	0.0222425	0.0141531	0.116052	0.528037	1.02 (0.99-1.05)	0.00448406	0.0323746	0.890658	1.00 (0.94-1.07)	0.00670051	0.0417999	0.873593	1.01 (0.93-1.09)	FALSE	0.356587	24.649	0.00223602	32.8999	34	0.521411	-0.00084515	0.00696554	0.904163
GCST90274785_DNER	CCL8	Osteomyelitisfang	35	-0.0467147	0.0249327	0.0698598	0.95 (0.91-1.00)	-0.0143433	0.0182904	0.432922	0.99 (0.95-1.02)	-0.0191261	0.012533	0.126994	0.548879	0.98 (0.96-1.01)	-0.00858532	0.0285529	0.765489	0.99 (0.94-1.05)	-0.00491019	0.0374009	0.896323	1.00 (0.92-1.07)	TRUE	0.890957	24.649	0.00223602	28.0647	34	0.75311	0.00786459	0.00614426	0.209474
GCST90274814_IL5	GDNF	Osteomyelitisfang	35	-0.015277	0.0340863	0.656948	0.98 (0.92-1.05)	0.0436225	0.0229434	0.0572621	1.04 (1.00-1.09)	0.0258953	0.0176289	0.141855	0.548879	1.03 (0.99-1.06)	0.0840882	0.0346366	0.0206388	1.09 (1.02-1.16)	0.0928704	0.0417996	0.0330571	1.10 (1.01-1.19)	FALSE	0.0168807	24.649	0.00223602	50.8875	34	0.0314143	0.0119679	0.00852306	0.169607
GCST90274789_FGF23	IL8	Osteomyelitisfang	34	-0.0178955	0.0362352	0.62477	0.98 (0.91-1.05)	0.0232815	0.0222184	0.294708	1.02 (0.98-1.07)	0.0272478	0.0186313	0.143612	0.548879	1.03 (0.99-1.07)	0.0410438	0.0342902	0.239852	1.04 (0.97-1.11)	0.068394	0.0435785	0.126085	1.07 (0.98-1.17)	FALSE	0.000838584	24.6382	0.00217118	70.3797	33	0.000161808	0.0131326	0.00909257	0.158371
GCST90274840_LTA	CCL20	Osteomyelitisfang	32	-0.0203334	0.0353616	0.56957	0.98 (0.91-1.05)	0.0217376	0.0223758	0.331308	1.02 (0.98-1.07)	0.0280093	0.0192069	0.144759	0.548879	1.03 (0.99-1.07)	0.0251947	0.0406146	0.53957	1.03 (0.95-1.11)	0.027008	0.0423036	0.527881	1.03 (0.95-1.12)	FALSE	0.00468868	24.6037	0.00204061	50.2051	31	0.0159819	0.0148931	0.00924026	0.117486
GCST90274771_CD244	SLAMF1	Osteomyelitisfang	35	0.0180782	0.0289163	0.536146	1.02 (0.96-1.08)	0.0169206	0.0191935	0.378004	1.02 (0.98-1.06)	0.0171847	0.0127587	0.178013	0.640516	1.02 (0.99-1.04)	0.0314956	0.0297446	0.297125	1.03 (0.97-1.09)	0.00766254	0.037926	0.84109	1.01 (0.94-1.09)	FALSE	0.290685	24.649	0.00223602	42.9409	34	0.139874	-0.000255158	0.00713502	0.971688
GCST90274832_CD274	CD6	Osteomyelitisfang	35	-0.0151181	0.0270963	0.580651	0.98 (0.93-1.04)	0.00282569	0.0190431	0.88204	1.00 (0.97-1.04)	0.0169298	0.0127143	0.183005	0.640516	1.02 (0.99-1.04)	0.00144411	0.028484	0.959862	1.00 (0.95-1.06)	0.0147808	0.0356695	0.681197	1.01 (0.95-1.09)	FALSE	0.314484	24.649	0.00223602	40.0734	34	0.218715	0.00914687	0.00668406	0.180413
GCST90274847_PLAU	ADA	Osteomyelitisfang	35	0.0406617	0.0288879	0.16861	1.04 (0.98-1.10)	0.0304832	0.0197433	0.122593	1.03 (0.99-1.07)	0.0164711	0.0127346	0.195867	0.649059	1.02 (0.99-1.04)	0.0469181	0.0328938	0.162886	1.05 (0.98-1.12)	-0.0107646	0.0425618	0.801855	0.99 (0.91-1.08)	FALSE	0.265033	24.649	0.00223602	44.2532	34	0.112044	-0.00691034	0.00713048	0.339532
GCST90274818_TGFB1	FGF21	Osteomyelitisfang	35	-0.00391665	0.0258789	0.880624	1.00 (0.95-1.05)	0.0304768	0.0190297	0.109259	1.03 (0.99-1.07)	0.0163686	0.0127643	0.19971	0.649059	1.02 (0.99-1.04)	0.0414557	0.0270721	0.134946	1.04 (0.99-1.10)	0.0522979	0.0329415	0.121634	1.05 (0.99-1.12)	FALSE	0.541621	24.649	0.00223602	35.2248	34	0.410018	0.00579363	0.0063866	0.370903
GCST90274787_FGF19	LIF	Osteomyelitisfang	35	0.0762458	0.0303604	0.0171012	1.08 (1.02-1.15)	0.0175365	0.0221674	0.428891	1.02 (0.97-1.06)	0.0201382	0.0161286	0.21181	0.664644	1.02 (0.99-1.05)	0.0474722	0.0312509	0.137992	1.05 (0.99-1.11)	0.0773993	0.0444666	0.0907956	1.08 (0.99-1.18)	FALSE	0.0731012	24.649	0.00223602	53.0079	34	0.0199444	-0.0160739	0.00750591	0.0397089
GCST90274809_IL22RA1	IL10RA	Osteomyelitisfang	35	0.0290025	0.0323245	0.376096	1.03 (0.97-1.10)	-0.031062	0.0223872	0.165292	0.97 (0.93-1.01)	-0.0166681	0.0144701	0.249363	0.756403	0.98 (0.96-1.01)	-0.0397827	0.0366771	0.285698	0.96 (0.89-1.03)	-0.0660478	0.0481267	0.178934	0.94 (0.85-1.03)	FALSE	0.0351848	24.649	0.00223602	46.3996	34	0.0762473	-0.0132791	0.00808253	0.109891
GCST90274816_IL7	FGF5	Osteomyelitisfang	35	0.00739769	0.0254755	0.773339	1.01 (0.96-1.06)	0.00402059	0.0182632	0.825757	1.00 (0.97-1.04)	0.0143538	0.0128648	0.264534	0.764317	1.01 (0.99-1.04)	-0.00556387	0.028325	0.845444	0.99 (0.94-1.05)	0.00362708	0.0314007	0.908721	1.00 (0.94-1.07)	TRUE	0.223189	24.649	0.00223602	18.02	34	0.988784	0.00199182	0.00629625	0.75373
GCST90274773_CD5	KITLG	Osteomyelitisfang	32	0.0235654	0.0308864	0.451441	1.02 (0.96-1.09)	-0.0148588	0.0213308	0.48606	0.99 (0.94-1.03)	-0.0177763	0.0164262	0.279168	0.764317	0.98 (0.95-1.01)	-0.00285305	0.0343236	0.934289	1.00 (0.93-1.07)	0.00530434	0.0401278	0.895691	1.01 (0.93-1.09)	FALSE	0.0803879	24.3143	0.0020166	47.5081	31	0.0293175	-0.0121572	0.00775936	0.127656
GCST90274837_STAMBP	CCL28	Osteomyelitisfang	35	7.99018e-05	0.0254328	0.997512	1.00 (0.95-1.05)	0.0167316	0.019181	0.383046	1.02 (0.98-1.06)	0.0136636	0.0127828	0.285111	0.764317	1.01 (0.99-1.04)	0.0140425	0.0298146	0.640653	1.01 (0.96-1.08)	0.0243652	0.0373429	0.518484	1.02 (0.95-1.10)	FALSE	0.895358	24.649	0.00223602	31.564	34	0.587582	0.0038739	0.00627043	0.540944
GCST90274843_TNFSF10	CASP8	Osteomyelitisfang	35	0.0175928	0.025404	0.493455	1.02 (0.97-1.07)	0.0203186	0.0185816	0.274182	1.02 (0.98-1.06)	0.0136641	0.0127954	0.285569	0.764317	1.01 (0.99-1.04)	0.0424765	0.032414	0.198833	1.04 (0.98-1.11)	0.0323699	0.0388616	0.410684	1.03 (0.96-1.11)	TRUE	0.759025	24.649	0.00223602	27.0399	34	0.795951	-0.00112223	0.00626908	0.859024
GCST90274765_CCL19	TNFRSF9	Osteomyelitisfang	30	-0.0219104	0.0276025	0.433999	0.98 (0.93-1.03)	-0.018282	0.0213097	0.390936	0.98 (0.94-1.02)	-0.014065	0.0139267	0.312528	0.812572	0.99 (0.96-1.01)	-0.0208499	0.0293298	0.482839	0.98 (0.92-1.04)	-0.0380039	0.0384724	0.331411	0.96 (0.89-1.04)	FALSE	0.427585	23.8471	0.00185424	32.2912	29	0.307239	0.00239491	0.007088	0.737973
GCST90274796_IL10	IL24	Osteomyelitisfang	35	0.0135758	0.02827	0.63424	1.01 (0.96-1.07)	0.0196224	0.0210705	0.351712	1.02 (0.98-1.06)	0.013588	0.0143081	0.342279	0.855979	1.01 (0.99-1.04)	0.0183514	0.0299266	0.543816	1.02 (0.96-1.08)	0.0168456	0.0365058	0.647414	1.02 (0.95-1.09)	FALSE	0.275162	24.649	0.00223602	33.2577	34	0.503821	3.53833e-06	0.00705578	0.999603
GCST90274758_EIF4EBP1	VEGFA	Osteomyelitisfang	35	-0.0148121	0.0254934	0.565175	0.99 (0.94-1.04)	-0.00658691	0.0192815	0.732639	0.99 (0.96-1.03)	0.0110752	0.0129014	0.390647	0.855979	1.01 (0.99-1.04)	-0.00801387	0.0289112	0.783313	0.99 (0.94-1.05)	0.00987532	0.0341791	0.774391	1.01 (0.94-1.08)	FALSE	0.914044	24.649	0.00223602	30.8521	34	0.62271	0.00742471	0.00630631	0.247479
GCST90274792_GDNF	IL5	Osteomyelitisfang	35	0.00769109	0.0281984	0.786746	1.01 (0.95-1.06)	0.009422	0.019218	0.623943	1.01 (0.97-1.05)	0.0106685	0.012693	0.400625	0.855979	1.01 (0.99-1.04)	0.0125923	0.0273783	0.648488	1.01 (0.96-1.07)	0.0101786	0.037915	0.789969	1.01 (0.94-1.09)	FALSE	0.413307	24.649	0.00223602	41.234	34	0.18369	0.000849947	0.00695701	0.903504
GCST90274846_TNF	ARTN	Osteomyelitisfang	35	0.00691949	0.0272821	0.801357	1.01 (0.95-1.06)	-0.00623437	0.0198738	0.753751	0.99 (0.96-1.03)	0.0105241	0.0127444	0.408928	0.855979	1.01 (0.99-1.04)	-0.0112089	0.0347314	0.748876	0.99 (0.92-1.06)	-0.00476229	0.0391549	0.90391	1.00 (0.92-1.07)	FALSE	0.496576	24.649	0.00223602	38.3165	34	0.279966	0.00102921	0.00673183	0.879418
GCST90274820_LIFR	S100A12	Osteomyelitisfang	34	0.00674672	0.0304597	0.826113	1.01 (0.95-1.07)	0.000512666	0.0215163	0.980991	1.00 (0.96-1.04)	0.0114725	0.0140717	0.414908	0.855979	1.01 (0.98-1.04)	-0.00371507	0.0339714	0.91358	1.00 (0.93-1.06)	0.00671546	0.0425646	0.875599	1.01 (0.93-1.09)	FALSE	0.190889	24.3679	0.00214737	38.7454	33	0.226343	0.00136029	0.00755172	0.858186
GCST90274788_FGF21	TGFB1	Osteomyelitisfang	35	0.0567318	0.0269721	0.0431408	1.06 (1.00-1.12)	0.00756427	0.0199772	0.704952	1.01 (0.97-1.05)	-0.0104633	0.0129303	0.418396	0.855979	0.99 (0.96-1.01)	0.032827	0.0322117	0.315352	1.03 (0.97-1.10)	-0.0659763	0.045233	0.153855	0.94 (0.86-1.02)	FALSE	0.213109	24.649	0.00223602	45.9474	34	0.0828713	-0.0192624	0.0066716	0.00680835
GCST90274781_CXCL11	CCL3	Osteomyelitisfang	35	-0.011773	0.0254734	0.646994	0.99 (0.94-1.04)	0.00330411	0.0186646	0.859488	1.00 (0.97-1.04)	0.0101885	0.0128612	0.428248	0.855979	1.01 (0.99-1.04)	-0.0019596	0.0274106	0.943426	1.00 (0.95-1.05)	-0.00397182	0.0327902	0.904303	1.00 (0.93-1.06)	TRUE	0.644879	24.649	0.00223602	25.833	34	0.841438	0.0062874	0.00629508	0.325169
GCST90274825_CCL3	CXCL11	Osteomyelitisfang	35	0.0255934	0.0252392	0.317943	1.03 (0.98-1.08)	0.0322095	0.0190506	0.0908878	1.03 (0.99-1.07)	0.010026	0.0127688	0.432337	0.855979	1.01 (0.99-1.04)	0.0365651	0.0299763	0.230935	1.04 (0.98-1.10)	0.0526927	0.0388064	0.18346	1.05 (0.98-1.14)	FALSE	0.851519	24.649	0.00223602	32.0724	34	0.562369	-0.00446413	0.00624307	0.479604
GCST90274819_LIF	FGF19	Osteomyelitisfang	35	0.0197156	0.0281754	0.488989	1.02 (0.97-1.08)	0.0124176	0.0199091	0.532816	1.01 (0.97-1.05)	-0.0112132	0.0142994	0.432936	0.855979	0.99 (0.96-1.02)	0.0363662	0.0324788	0.270692	1.04 (0.97-1.11)	0.0221466	0.0453329	0.62831	1.02 (0.94-1.12)	FALSE	0.536198	24.649	0.00223602	29.5453	34	0.685777	-0.00894985	0.00702506	0.211567
GCST90274782_CXCL5	CCL13	Osteomyelitisfang	35	-0.00790581	0.0255367	0.758822	0.99 (0.94-1.04)	-0.0237339	0.0180932	0.189602	0.98 (0.94-1.01)	-0.0100606	0.0129039	0.435592	0.855979	0.99 (0.97-1.02)	-0.0311472	0.0294531	0.29773	0.97 (0.91-1.03)	-0.0311472	0.0356296	0.388146	0.97 (0.90-1.04)	TRUE	0.261817	24.649	0.00223602	19.0695	34	0.981719	-0.000617	0.00630986	0.922696
GCST90274834_SIRT2	CD40	Osteomyelitisfang	35	-0.00385453	0.025527	0.880897	1.00 (0.95-1.05)	-0.0123937	0.0187673	0.509005	0.99 (0.95-1.02)	0.00991214	0.012864	0.440983	0.855979	1.01 (0.98-1.04)	-0.0172844	0.0291681	0.557383	0.98 (0.93-1.04)	-0.0068305	0.0337081	0.840627	0.99 (0.93-1.06)	FALSE	0.857554	24.649	0.00223602	33.118	34	0.510678	0.00393554	0.00630317	0.536675
GCST90274775_CDCP1	OSM	Osteomyelitisfang	34	0.0489861	0.0296419	0.108193	1.05 (0.99-1.11)	0.0262764	0.01934	0.174256	1.03 (0.99-1.07)	0.011616	0.0153599	0.449499	0.855979	1.01 (0.98-1.04)	0.0251102	0.029262	0.397018	1.03 (0.97-1.09)	0.0168501	0.0394847	0.672333	1.02 (0.94-1.10)	FALSE	0.100436	24.6912	0.00217585	49.0813	33	0.0354661	-0.0109108	0.00744735	0.152661
GCST90274838_TGFA	CCL25	Osteomyelitisfang	35	0.0389883	0.0284793	0.180244	1.04 (0.98-1.10)	0.00566088	0.0197651	0.774565	1.01 (0.97-1.05)	0.00964823	0.0128146	0.451506	0.855979	1.01 (0.98-1.04)	-0.0020863	0.0285419	0.942158	1.00 (0.94-1.06)	-0.0120176	0.0372042	0.74866	0.99 (0.92-1.06)	FALSE	0.265764	24.649	0.00223602	43.2902	34	0.131989	-0.00839664	0.00703661	0.241268
GCST90274822_CCL2	CXCL9	Osteomyelitisfang	35	0.00942092	0.0255309	0.714484	1.01 (0.96-1.06)	0.007615	0.0182201	0.675988	1.01 (0.97-1.04)	-0.00930175	0.0129026	0.470957	0.859796	0.99 (0.97-1.02)	0.0246614	0.0290702	0.402182	1.02 (0.97-1.09)	0.0172926	0.0371819	0.644838	1.02 (0.95-1.09)	TRUE	0.736421	24.649	0.00223602	26.1236	34	0.831018	-0.00536483	0.00631271	0.401534
GCST90274790_FGF5	IL7	Osteomyelitisfang	35	0.00889592	0.0276266	0.74948	1.01 (0.96-1.07)	0.0134317	0.0200085	0.502028	1.01 (0.97-1.05)	-0.00999495	0.0139361	0.473252	0.859796	0.99 (0.96-1.02)	0.0242386	0.0360252	0.505607	1.02 (0.95-1.10)	0.0182913	0.042392	0.668842	1.02 (0.94-1.11)	FALSE	0.383011	24.649	0.00223602	32.8453	34	0.524107	-0.00544146	0.00687107	0.434053
GCST90274812_IL33	IFNG	Osteomyelitisfang	35	0.026001	0.0280613	0.360873	1.03 (0.97-1.08)	0.00774037	0.0197888	0.695687	1.01 (0.97-1.05)	0.00993597	0.0142206	0.484738	0.859796	1.01 (0.98-1.04)	0.00949634	0.0378273	0.803291	1.01 (0.94-1.09)	0.010622	0.0381658	0.782459	1.01 (0.94-1.09)	TRUE	0.833309	24.649	0.00223602	21.3633	34	0.954924	-0.00464493	0.00699445	0.511248
GCST90274813_IL4	HGF	Osteomyelitisfang	35	-0.0181224	0.0301297	0.551631	0.98 (0.93-1.04)	-0.0188099	0.0232229	0.417955	0.98 (0.94-1.03)	0.00992137	0.0144159	0.491312	0.859796	1.01 (0.98-1.04)	-0.029928	0.0330811	0.371998	0.97 (0.91-1.04)	-0.0153455	0.0481221	0.751763	0.98 (0.90-1.08)	FALSE	0.176704	24.649	0.00223602	38.787	34	0.262597	0.00814795	0.00753122	0.287145
GCST90274780_CXCL10	MMP1	Osteomyelitisfang	35	-0.00279496	0.0265845	0.916905	1.00 (0.95-1.05)	0.0162557	0.0184077	0.377185	1.02 (0.98-1.05)	-0.00774323	0.0128162	0.545729	0.905087	0.99 (0.97-1.02)	0.0193317	0.0275232	0.487224	1.02 (0.97-1.08)	0.0138422	0.0323263	0.671204	1.01 (0.95-1.08)	FALSE	0.633298	24.649	0.00223602	36.2649	34	0.363432	-0.00141656	0.00656859	0.830583
GCST90274774_CD6	CD274	Osteomyelitisfang	35	0.0221999	0.0271124	0.418768	1.02 (0.97-1.08)	-0.00786574	0.0200535	0.694883	0.99 (0.95-1.03)	-0.00758094	0.0127936	0.553478	0.905087	0.99 (0.97-1.02)	-0.0170083	0.0321536	0.600263	0.98 (0.92-1.05)	-0.044697	0.0403024	0.275196	0.96 (0.88-1.03)	FALSE	0.457273	24.649	0.00223602	39.5985	34	0.234294	-0.00852083	0.00669699	0.212145
GCST90274784_CXCL9	CCL2	Osteomyelitisfang	35	0.0067972	0.0273354	0.805166	1.01 (0.95-1.06)	0.0052496	0.0181765	0.772725	1.01 (0.97-1.04)	-0.00681044	0.0124232	0.583552	0.905087	0.99 (0.97-1.02)	0.0119549	0.026135	0.650274	1.01 (0.96-1.07)	-0.0513974	0.0380614	0.185815	0.95 (0.88-1.02)	FALSE	0.374677	24.649	0.00223602	41.0145	34	0.189983	-0.00388819	0.00674554	0.56825
GCST90274764_CCL11	TNFSF14	Osteomyelitisfang	35	-0.00364459	0.0252614	0.886161	1.00 (0.95-1.05)	0.00870285	0.018598	0.639824	1.01 (0.97-1.05)	0.00690514	0.0126986	0.586599	0.905087	1.01 (0.98-1.03)	0.0323931	0.0297649	0.284117	1.03 (0.97-1.09)	-0.0211107	0.0364587	0.566386	0.98 (0.91-1.05)	FALSE	0.581225	24.649	0.00223602	33.5616	34	0.488972	0.00302235	0.00624576	0.63165
GCST90274839_TNFSF12	CCL23	Osteomyelitisfang	35	0.0239643	0.0281434	0.400625	1.02 (0.97-1.08)	0.0121872	0.0200765	0.543826	1.01 (0.97-1.05)	0.00755217	0.0143073	0.597601	0.905087	1.01 (0.98-1.04)	0.0149344	0.0373397	0.691688	1.02 (0.94-1.09)	0.0149344	0.038143	0.697844	1.02 (0.94-1.09)	FALSE	0.427178	24.649	0.00223602	33.0459	34	0.514224	-0.00475852	0.00702677	0.503
GCST90274797_IL10RA	IL22RA1	Osteomyelitisfang	35	-0.0203812	0.0267528	0.451569	0.98 (0.93-1.03)	-0.00628784	0.0182649	0.730652	0.99 (0.96-1.03)	-0.00659665	0.0125994	0.600578	0.905087	0.99 (0.97-1.02)	-0.013311	0.0266879	0.621157	0.99 (0.94-1.04)	-0.00197112	0.0316615	0.950723	1.00 (0.94-1.06)	FALSE	0.439776	24.649	0.00223602	37.9396	34	0.294373	0.00393026	0.00659577	0.555324
GCST90274811_IL2RB	IL1A	Osteomyelitisfang	35	0.0330046	0.0305777	0.288249	1.03 (0.97-1.10)	-0.00556788	0.0219647	0.799888	0.99 (0.95-1.04)	0.00726081	0.014245	0.610256	0.905087	1.01 (0.98-1.04)	-0.001528	0.0324242	0.962689	1.00 (0.94-1.06)	0.0102359	0.0400322	0.79973	1.01 (0.93-1.09)	FALSE	0.167531	24.649	0.00223602	40.2366	34	0.213526	-0.00744872	0.00762525	0.335751
GCST90274759_ADA	PLAU	Osteomyelitisfang	35	0.0118932	0.0253243	0.641704	1.01 (0.96-1.06)	0.0176576	0.0204466	0.387811	1.02 (0.98-1.06)	0.00648711	0.0127412	0.610651	0.905087	1.01 (0.98-1.03)	0.0207489	0.0314573	0.513962	1.02 (0.96-1.09)	0.00711425	0.0411952	0.863914	1.01 (0.93-1.09)	FALSE	0.976247	24.649	0.00223602	31.2913	34	0.601075	-0.00154397	0.00625054	0.806427
GCST90274804_IL18	IL17A	Osteomyelitisfang	35	-0.0017644	0.0254414	0.945129	1.00 (0.95-1.05)	-0.0125051	0.0192437	0.515804	0.99 (0.95-1.03)	-0.00647169	0.0128174	0.613619	0.905087	0.99 (0.97-1.02)	-0.0277083	0.0336624	0.416174	0.97 (0.91-1.04)	-0.0331245	0.0418242	0.433855	0.97 (0.89-1.05)	FALSE	0.867147	24.649	0.00223602	32.0274	34	0.564605	-0.00134509	0.00627976	0.831714
GCST90274836_SULT1A1	CCL4	Osteomyelitisfang	35	0.0215539	0.0284386	0.453883	1.02 (0.97-1.08)	0.00597446	0.0204674	0.770362	1.01 (0.97-1.05)	0.00710347	0.0145275	0.624866	0.905087	1.01 (0.98-1.04)	0.0104727	0.0301588	0.730543	1.01 (0.95-1.07)	0.014589	0.0364144	0.691193	1.01 (0.94-1.09)	TRUE	0.932088	24.649	0.00223602	24.1019	34	0.89592	-0.00420506	0.00711433	0.558501
GCST90274817_IL8	FGF23	Osteomyelitisfang	35	0.0159189	0.0252638	0.532963	1.02 (0.97-1.07)	-0.000259249	0.019337	0.989303	1.00 (0.96-1.04)	0.00622297	0.0127908	0.626599	0.905087	1.01 (0.98-1.03)	-0.00968907	0.0293819	0.743602	0.99 (0.93-1.05)	-0.0242933	0.0347577	0.489347	0.98 (0.91-1.04)	TRUE	0.663681	24.649	0.00223602	24.5526	34	0.883018	-0.00278333	0.00625408	0.659195
GCST90274769_CCL28	STAMBP	Osteomyelitisfang	35	0.0123781	0.0268445	0.647749	1.01 (0.96-1.07)	-0.00320672	0.0181316	0.85962	1.00 (0.96-1.03)	-0.00566554	0.0123814	0.647252	0.920311	0.99 (0.97-1.02)	0.00408	0.0287539	0.888001	1.00 (0.95-1.06)	-0.0440126	0.0401881	0.281142	0.96 (0.88-1.04)	FALSE	0.302779	24.649	0.00223602	40.1022	34	0.217793	-0.00515711	0.00662749	0.442031
GCST90274777_CST5	NTF3	Osteomyelitisfang	35	0.0363851	0.0251305	0.157095	1.04 (0.99-1.09)	0.014616	0.0188006	0.43691	1.01 (0.98-1.05)	0.00534572	0.0126479	0.672545	0.921109	1.01 (0.98-1.03)	0.0365869	0.0343	0.293635	1.04 (0.97-1.11)	-0.0405045	0.0422054	0.343983	0.96 (0.88-1.04)	TRUE	0.883958	24.649	0.00223602	29.1887	34	0.702482	-0.00885806	0.00619728	0.162304
GCST90274829_NTF3	CST5	Osteomyelitisfang	35	0.0125338	0.0268252	0.643399	1.01 (0.96-1.07)	-0.00968647	0.0182414	0.595408	0.99 (0.96-1.03)	-0.00518885	0.0127563	0.684178	0.921109	0.99 (0.97-1.02)	-0.00331932	0.029887	0.91222	1.00 (0.94-1.06)	-0.00961106	0.0344368	0.781864	0.99 (0.93-1.06)	FALSE	0.563651	24.649	0.00223602	37.6177	34	0.307021	-0.0050634	0.00662267	0.449968
GCST90274803_IL17C	IL17C	Osteomyelitisfang	35	0.00322213	0.0321813	0.920851	1.00 (0.94-1.07)	-0.0173494	0.0197995	0.380891	0.98 (0.95-1.02)	-0.00642649	0.016038	0.688638	0.921109	0.99 (0.96-1.03)	-0.0296863	0.0284491	0.304085	0.97 (0.92-1.03)	-0.0366169	0.0365827	0.323929	0.96 (0.90-1.04)	FALSE	0.079247	24.649	0.00223602	53.1595	34	0.0192917	-0.00276254	0.00795313	0.730532
GCST90274779_CXCL1	MMP10	Osteomyelitisfang	35	0.0159518	0.0255059	0.535999	1.02 (0.97-1.07)	0.00695816	0.0188122	0.711475	1.01 (0.97-1.04)	0.00495143	0.0128658	0.700346	0.921109	1.00 (0.98-1.03)	-0.00598344	0.0309003	0.847612	0.99 (0.94-1.06)	0.00567017	0.0341394	0.869071	1.01 (0.94-1.08)	TRUE	0.998004	24.649	0.00223602	32.0035	34	0.56579	-0.00314757	0.00630157	0.620749
GCST90274793_HGF	IL4	Osteomyelitisfang	35	0.0338944	0.0259752	0.200961	1.03 (0.98-1.09)	0.0125331	0.0180692	0.48792	1.01 (0.98-1.05)	0.00448619	0.012633	0.722502	0.921109	1.00 (0.98-1.03)	0.0198125	0.0285521	0.492455	1.02 (0.96-1.08)	0.0185711	0.0359128	0.608422	1.02 (0.95-1.09)	FALSE	0.567279	24.649	0.00223602	37.2011	34	0.323842	-0.00840378	0.00641345	0.199129
GCST90274831_OSM	CDCP1	Osteomyelitisfang	35	-0.0167394	0.0295699	0.575158	0.98 (0.93-1.04)	-0.0107514	0.0205981	0.601697	0.99 (0.95-1.03)	-0.00453844	0.0129086	0.72515	0.921109	1.00 (0.97-1.02)	-0.0428581	0.0341291	0.217763	0.96 (0.90-1.02)	-0.0624404	0.04615	0.184988	0.94 (0.86-1.03)	FALSE	0.248358	24.649	0.00223602	44.5315	34	0.106751	0.00349495	0.00730904	0.635683
GCST90274835_SLAMF1	CD244	Osteomyelitisfang	34	0.0339131	0.0397688	0.400133	1.03 (0.96-1.12)	0.00867686	0.0201953	0.667452	1.01 (0.97-1.05)	0.00694074	0.0198899	0.72712	0.921109	1.01 (0.97-1.05)	0.0218973	0.0311409	0.486882	1.02 (0.96-1.09)	-0.00330955	0.0521167	0.949749	1.00 (0.90-1.10)	FALSE	0.000730716	23.7076	0.00208919	76.5371	33	2.58974e-05	-0.00761966	0.00970948	0.438363
GCST90274806_IL2	IL13	Osteomyelitisfang	35	0.0254232	0.0280774	0.371781	1.03 (0.97-1.08)	0.00521029	0.0209655	0.803735	1.01 (0.96-1.05)	0.00493832	0.0142423	0.72879	0.921109	1.00 (0.98-1.03)	0.00294053	0.0324962	0.92843	1.00 (0.94-1.07)	-0.0137465	0.0362664	0.707013	0.99 (0.92-1.06)	FALSE	0.414334	24.649	0.00223602	32.6212	34	0.535174	-0.00592804	0.00700229	0.403324
GCST90274826_MMP1	CXCL10	Osteomyelitisfang	35	-0.00609367	0.0256662	0.813799	0.99 (0.95-1.05)	0.00233892	0.0176964	0.89485	1.00 (0.97-1.04)	0.00391156	0.0129598	0.762787	0.947511	1.00 (0.98-1.03)	-0.000979165	0.0270634	0.97135	1.00 (0.95-1.05)	-0.00960122	0.0341691	0.78042	0.99 (0.93-1.06)	TRUE	0.786272	24.649	0.00223602	28.0196	34	0.755067	0.00286521	0.00634426	0.654495
GCST90274786_S100A12	LIFR	Osteomyelitisfang	35	0.0259056	0.0254943	0.31696	1.03 (0.98-1.08)	-0.00369301	0.0194357	0.8493	1.00 (0.96-1.03)	-0.00375674	0.0128781	0.770504	0.947511	1.00 (0.97-1.02)	-0.00111369	0.0295142	0.97012	1.00 (0.94-1.06)	0.00643277	0.0334307	0.848557	1.01 (0.94-1.07)	FALSE	0.763734	24.649	0.00223602	34.9867	34	0.421021	-0.00851241	0.00630909	0.186449
GCST90274798_IL10RB	IL20RA	Osteomyelitisfang	34	-0.0120826	0.0359409	0.73893	0.99 (0.92-1.06)	-0.00894854	0.0206894	0.665365	0.99 (0.95-1.03)	0.00505767	0.0183185	0.782474	0.949402	1.01 (0.97-1.04)	-0.0236165	0.0333523	0.483861	0.98 (0.91-1.04)	-0.0201983	0.0415981	0.630488	0.98 (0.90-1.06)	FALSE	0.00498707	24.45	0.0021546	64.4319	33	0.000858993	0.00501375	0.00901116	0.581812
GCST90274783_CXCL6	CCL7	Osteomyelitisfang	35	0.0186468	0.0255686	0.470974	1.02 (0.97-1.07)	-0.00604575	0.0194109	0.75545	0.99 (0.96-1.03)	0.00328837	0.0129059	0.798881	0.950164	1.00 (0.98-1.03)	-0.000199209	0.0336272	0.995308	1.00 (0.94-1.07)	-0.0211178	0.0380909	0.582929	0.98 (0.91-1.05)	TRUE	0.890155	24.649	0.00223602	29.4764	34	0.689026	-0.00439689	0.00631903	0.491415
GCST90274762_NGF	TNFSF11	Osteomyelitisfang	35	0.022994	0.0265143	0.392078	1.02 (0.97-1.08)	0.0205003	0.0191684	0.284852	1.02 (0.98-1.06)	0.00309857	0.0124845	0.803985	0.950164	1.00 (0.98-1.03)	0.0257377	0.0301127	0.398693	1.03 (0.97-1.09)	0.0360585	0.0406269	0.381017	1.04 (0.96-1.12)	FALSE	0.480132	24.649	0.00223602	37.9736	34	0.293056	-0.00564758	0.00652046	0.392672
GCST90274776_CSF1	TNFRSF11B	Osteomyelitisfang	35	-0.0108586	0.0250776	0.667832	0.99 (0.94-1.04)	0.00697394	0.0179914	0.698292	1.01 (0.97-1.04)	0.00279069	0.0125931	0.824622	0.962059	1.00 (0.98-1.03)	-0.00383683	0.0264959	0.885717	1.00 (0.95-1.05)	-0.00694905	0.0324825	0.831878	0.99 (0.93-1.06)	FALSE	0.74902	24.649	0.00223602	32.9348	34	0.51969	0.00389029	0.006181	0.533424
GCST90274770_CCL4	SULT1A1	Osteomyelitisfang	35	-0.00942711	0.0299988	0.75531	0.99 (0.93-1.05)	0.0149895	0.0199664	0.452812	1.02 (0.98-1.06)	-0.00260286	0.0128986	0.840077	0.966172	1.00 (0.97-1.02)	0.01883	0.0291732	0.522966	1.02 (0.96-1.08)	0.0201654	0.0353026	0.571611	1.02 (0.95-1.09)	FALSE	0.195066	24.649	0.00223602	45.8251	34	0.0847428	0.00195862	0.00742563	0.793601
GCST90274766_CCL20	LTA	Osteomyelitisfang	34	0.0196031	0.0296392	0.513097	1.02 (0.96-1.08)	-0.00500467	0.0207028	0.808982	1.00 (0.96-1.04)	-0.00244572	0.013135	0.852289	0.966172	1.00 (0.97-1.02)	0.0031697	0.0368534	0.931979	1.00 (0.93-1.08)	0.0031697	0.0429924	0.941673	1.00 (0.92-1.09)	FALSE	0.182178	24.1993	0.00213251	44.1965	33	0.0921783	-0.00638538	0.00735885	0.392011
GCST90274763_CASP8	TNFSF10	Osteomyelitisfang	35	-0.00567862	0.025425	0.824641	0.99 (0.95-1.05)	-0.0185711	0.0189386	0.326794	0.98 (0.95-1.02)	-0.00155734	0.012856	0.903582	0.966172	1.00 (0.97-1.02)	-0.0222917	0.0307692	0.473727	0.98 (0.92-1.04)	0.0457419	0.03862	0.244465	1.05 (0.97-1.13)	TRUE	0.813243	24.649	0.00223602	29.1311	34	0.705156	0.0011815	0.00628846	0.852118
GCST90274772_CD40	SIRT2	Osteomyelitisfang	35	-0.00757683	0.0250064	0.763795	0.99 (0.94-1.04)	0.00915893	0.0179296	0.609472	1.01 (0.97-1.05)	0.00146024	0.0125634	0.90747	0.966172	1.00 (0.98-1.03)	0.017147	0.0286421	0.553365	1.02 (0.96-1.08)	0.0162025	0.032755	0.624024	1.02 (0.95-1.08)	TRUE	0.394235	24.649	0.00223602	22.28	34	0.938776	0.00257742	0.0061665	0.678675
GCST90274807_IL20	IL12B	Osteomyelitisfang	35	-0.030177	0.0280101	0.289133	0.97 (0.92-1.03)	-0.00170521	0.0206427	0.934165	1.00 (0.96-1.04)	0.00160692	0.0141797	0.909773	0.966172	1.00 (0.97-1.03)	-0.0251382	0.032482	0.444331	0.98 (0.92-1.04)	0.0362005	0.0421502	0.39644	1.04 (0.95-1.13)	FALSE	0.5734	24.649	0.00223602	28.3811	34	0.739206	0.00918164	0.00697806	0.197314
GCST90274848_VEGFA	EIF4EBP1	Osteomyelitisfang	35	0.0287369	0.0252879	0.263979	1.03 (0.98-1.08)	-0.0126155	0.0190379	0.507554	0.99 (0.95-1.03)	0.00139587	0.0127664	0.912933	0.966172	1.00 (0.98-1.03)	-0.0251693	0.0296186	0.401392	0.98 (0.92-1.03)	-0.0280317	0.0355103	0.435351	0.97 (0.91-1.04)	FALSE	0.88915	24.649	0.00223602	32.02	34	0.564971	-0.00782718	0.00624915	0.219184
GCST90274791_FLT3LG	IL6	Osteomyelitisfang	35	-0.0251936	0.0285442	0.383828	0.98 (0.92-1.03)	-0.0085894	0.0184414	0.641382	0.99 (0.96-1.03)	0.00123922	0.0127921	0.922827	0.966172	1.00 (0.98-1.03)	-0.00235066	0.0271057	0.931401	1.00 (0.95-1.05)	-0.00758185	0.0337212	0.82345	0.99 (0.93-1.06)	FALSE	0.31131	24.649	0.00223602	43.2671	34	0.132501	0.00756655	0.00705519	0.291286
GCST90274833_KITLG	CD5	Osteomyelitisfang	35	-0.0109829	0.0259362	0.674708	0.99 (0.94-1.04)	-0.00539715	0.0183814	0.769048	0.99 (0.96-1.03)	-0.00105517	0.0127854	0.934225	0.966172	1.00 (0.97-1.02)	-0.00188487	0.0287447	0.948102	1.00 (0.94-1.06)	-0.00776776	0.033898	0.820124	0.99 (0.93-1.06)	FALSE	0.70128	24.649	0.00223602	34.7117	34	0.433869	0.00283658	0.0064002	0.660512
GCST90274845_TSLP	AXIN1	Osteomyelitisfang	35	-0.0018483	0.0283191	0.948355	1.00 (0.94-1.06)	0.00402728	0.0222878	0.856608	1.00 (0.96-1.05)	0.00108127	0.0144314	0.940274	0.966172	1.00 (0.97-1.03)	0.0112283	0.0334442	0.739137	1.01 (0.95-1.08)	0.0200492	0.0430796	0.644614	1.02 (0.94-1.11)	FALSE	0.488801	24.649	0.00223602	31.7109	34	0.580302	0.000851009	0.00707808	0.905029
GCST90274821_CCL8	DNER	Osteomyelitisfang	35	0.00464851	0.0253587	0.855676	1.00 (0.96-1.06)	0.00782916	0.0186578	0.674764	1.01 (0.97-1.05)	-0.000703198	0.0127931	0.956165	0.966172	1.00 (0.97-1.02)	0.027757	0.0300826	0.362669	1.03 (0.97-1.09)	-0.0275838	0.0404706	0.500124	0.97 (0.90-1.05)	TRUE	0.733244	24.649	0.00223602	27.7329	34	0.767365	-0.00153193	0.00626751	0.808416
GCST90274842_TNFSF14	CCL11	Osteomyelitisfang	35	0.0122344	0.0293109	0.679089	1.01 (0.96-1.07)	-0.00837799	0.0217328	0.699867	0.99 (0.95-1.03)	-0.000747523	0.0144091	0.958625	0.966172	1.00 (0.97-1.03)	-0.00201172	0.0340086	0.953176	1.00 (0.93-1.07)	0.014884	0.0412857	0.720695	1.01 (0.94-1.10)	FALSE	0.331417	24.649	0.00223602	35.7526	34	0.38606	-0.00376976	0.00732316	0.610143
GCST90274768_CCL25	TGFA	Osteomyelitisfang	35	-0.0325195	0.0261911	0.223129	0.97 (0.92-1.02)	-0.0176213	0.0198217	0.374011	0.98 (0.95-1.02)	0.000578869	0.0127034	0.963654	0.966172	1.00 (0.98-1.03)	-0.0317199	0.0359847	0.384246	0.97 (0.90-1.04)	-0.0327862	0.0419448	0.439829	0.97 (0.89-1.05)	FALSE	0.424395	24.649	0.00223602	38.1425	34	0.286562	0.00947903	0.00647288	0.152541
GCST90274767_CCL23	TNFSF12	Osteomyelitisfang	35	0.00330604	0.0298307	0.912425	1.00 (0.95-1.06)	7.26892e-05	0.0195524	0.997034	1.00 (0.96-1.04)	0.000541596	0.0127705	0.966172	0.966172	1.00 (0.98-1.03)	-0.00818539	0.0288423	0.778286	0.99 (0.94-1.05)	-0.0305449	0.0359931	0.402022	0.97 (0.90-1.04)	FALSE	0.272886	24.649	0.00223602	45.9063	34	0.0834957	-0.000791063	0.00736862	0.915157

## Sheet: Table S8
Table S8.Results of reverse mendelian randomization analysis between 91 inflammatory proteins and OM (snp p < 1 × 10⁻⁵)
outcome	exposure	method	nsnp	b	se	pval	lo_ci	up_ci	or	or_lci95	or_uci95	id
Osteomyelitis	ADA	Inverse variance weighted	46	-0.20919	0.0497735	2.64e-05	-0.306746	-0.111634	0.811241	0.735837	0.894371	rYKnET
Osteomyelitis	TNFRSF11B	Inverse variance weighted	46	-0.258237	0.0717407	0.000318713	-0.398849	-0.117626	0.772412	0.671092	0.889029	niHtOH
Osteomyelitis	LTA	Inverse variance weighted	105	0.123651	0.0371672	0.000878209	0.0508036	0.196499	1.13162	1.05212	1.21713	AqPnkW
Osteomyelitis	CCL13	Inverse variance weighted	53	-0.156068	0.0583291	0.00745858	-0.270393	-0.0417429	0.855501	0.76308	0.959116	pO1Xhi
Osteomyelitis	IL22RA1	Inverse variance weighted	22	-0.335535	0.1262	0.00784302	-0.582887	-0.0881828	0.714956	0.558284	0.915594	8PfeNy
Osteomyelitis	CCL11	Inverse variance weighted	40	-0.191599	0.0725352	0.00825493	-0.333768	-0.0494299	0.825638	0.71622	0.951772	uvC9oY
Osteomyelitis	IL18R1	Inverse variance weighted	34	0.209049	0.0821771	0.0109627	0.047982	0.370116	1.23251	1.04915	1.4479	cANhtJ
Osteomyelitis	IL10RB	Inverse variance weighted	106	0.0938998	0.0417003	0.0243365	0.0121671	0.175632	1.09845	1.01224	1.192	qFEtR2
Osteomyelitis	LIFR	Inverse variance weighted	44	-0.137037	0.0634641	0.0308277	-0.261427	-0.0126477	0.871938	0.769952	0.987432	uvC9oY
Osteomyelitis	TSLP	Inverse variance weighted	26	0.216139	0.104019	0.0377193	0.012263	0.420016	1.24128	1.01234	1.52199	dWIcso
Osteomyelitis	IL5	Inverse variance weighted	24	-0.208671	0.101414	0.0396259	-0.407442	-0.00990077	0.811662	0.66535	0.990148	suoHTa
Heterogeneity test and Heterogeneity test
exposure	Heterogeneity test（IVW）		Pleiotropy test(MR Egger)
	Q_Inverse.variance.weighted	Q_df_Inverse.variance.weighted	Q_pval_Inverse.variance.weighted	egger_intercept	se	pval
IL15RA	44.2471	33	0.0913345	0.0163271	0.00778468	0.0439519
CXCL1	44.3749	34	0.109704	-0.000466759	0.00731437	0.949503
FLT3LG	47.162	33	0.0524268	-0.00135141	0.00785775	0.864533
IL20	47.8667	34	0.0577361	0.0122449	0.00817569	0.143712
IL10	37.0396	34	0.330498	0.0107257	0.0072613	0.149129
CCL19	40.5109	34	0.205003	0.0206814	0.00703674	0.00596898
CXCL6	47.0609	34	0.0673624	0.00483219	0.00833945	0.566229
CX3CL1	56.5752	34	0.00886667	0.0101946	0.00898599	0.264759
NGF	30.9638	34	0.617219	0.00500175	0.00627289	0.430942
NRTN	49.9784	33	0.0293531	-0.00249025	0.00800386	0.757719
IL18R1	45.9186	34	0.0833082	-0.00230989	0.00826166	0.781536
IL2RB	47.898	34	0.0573866	-0.0134298	0.00723338	0.0723074
IL10RB	37.2431	34	0.322123	-0.0115286	0.00722176	0.119941
CXCL5	27.6277	34	0.77181	0.0110649	0.0062829	0.0874836

## Sheet: Table S9
Table S9.Results of GO enrichment analysis
ONTOLOGY	ID	Description	GeneRatio	BgRatio	RichFactor	FoldEnrichment	zScore	pvalue	p.adjust	qvalue	geneID	Count
BP	GO:1904894	positive regulation of receptor signaling pathway via STAT	2024-03-11	48/18986	0.0625	107.875	17.8501	2.46699e-06	0.0012631	0.000529755	IL10RB/TSLP/IL5	3
BP	GO:1904892	regulation of receptor signaling pathway via STAT	2024-03-11	96/18986	0.03125	53.9375	12.5197	2.00722e-05	0.00358653	0.00150422	IL10RB/TSLP/IL5	3
BP	GO:0006959	humoral immune response	2024-04-11	310/18986	0.0129032	22.271	9.09153	2.10148e-05	0.00358653	0.00150422	LTA/CCL13/CCL11/TSLP	4
BP	GO:0007259	cell surface receptor signaling pathway via JAK-STAT	2024-03-11	132/18986	0.0227273	39.2273	10.6113	5.20363e-05	0.00407699	0.00170992	IL10RB/TSLP/IL5	3
BP	GO:0002824	positive regulation of adaptive immune response based on somatic recombination of immune receptors built from immunoglobulin superfamily domains	2024-03-11	133/18986	0.0225564	38.9323	10.5695	5.32203e-05	0.00407699	0.00170992	ADA/LTA/IL18R1	3
BP	GO:0061844	antimicrobial humoral immune response mediated by antimicrobial peptide	2024-03-11	136/18986	0.0220588	38.0735	10.4469	5.68781e-05	0.00407699	0.00170992	CCL13/CCL11/TSLP	3
BP	GO:0002821	positive regulation of adaptive immune response	2024-03-11	139/18986	0.0215827	37.2518	10.3282	6.06972e-05	0.00407699	0.00170992	ADA/LTA/IL18R1	3
BP	GO:0002544	chronic inflammatory response	2024-02-11	21/18986	0.0952381	164.381	18.0362	6.37029e-05	0.00407699	0.00170992	LTA/CCL11	2
BP	GO:0050727	regulation of inflammatory response	2024-04-11	438/18986	0.00913242	15.7626	7.52594	8.10687e-05	0.00461191	0.00193427	ADA/LTA/IL22RA1/TSLP	4
BP	GO:0097696	cell surface receptor signaling pathway via STAT	2024-03-11	160/18986	0.01875	32.3625	9.59185	9.22224e-05	0.00472179	0.00198036	IL10RB/TSLP/IL5	3
BP	GO:0048245	eosinophil chemotaxis	2024-02-11	27/18986	0.0740741	127.852	15.8811	0.000106273	0.00494653	0.00207462	CCL13/CCL11	2
BP	GO:0072677	eosinophil migration	2024-02-11	31/18986	0.0645161	111.355	14.8054	0.000140611	0.00558451	0.00234219	CCL13/CCL11	2
BP	GO:0019730	antimicrobial humoral response	2024-03-11	185/18986	0.0162162	27.9892	8.8817	0.000141794	0.00558451	0.00234219	CCL13/CCL11/TSLP	3
BP	GO:0002822	regulation of adaptive immune response based on somatic recombination of immune receptors built from immunoglobulin superfamily domains	2024-03-11	206/18986	0.0145631	25.1359	8.38611	0.000194794	0.00712388	0.00298781	ADA/LTA/IL18R1	3
BP	GO:0002819	regulation of adaptive immune response	2024-03-11	221/18986	0.0135747	23.4299	8.07531	0.000239615	0.00790967	0.00331738	ADA/LTA/IL18R1	3
BP	GO:0046427	positive regulation of receptor signaling pathway via JAK-STAT	2024-02-11	41/18986	0.0487805	84.1951	12.8397	0.000247177	0.00790967	0.00331738	IL10RB/IL5	2
BP	GO:0030890	positive regulation of B cell proliferation	2024-02-11	46/18986	0.0434783	75.0435	12.1056	0.000311493	0.00938144	0.00393465	ADA/IL5	2
BP	GO:0002699	positive regulation of immune effector process	2024-03-11	272/18986	0.0110294	19.0368	7.21391	0.000440676	0.0125348	0.00525719	LTA/IL18R1/IL5	3
BP	GO:0030888	regulation of B cell proliferation	2024-02-11	67/18986	0.0298507	51.5224	9.97431	0.000661019	0.0178127	0.0074708	ADA/IL5	2
BP	GO:1902105	regulation of leukocyte differentiation	2024-03-11	337/18986	0.00890208	15.365	6.40624	0.000822721	0.0194119	0.00814152	ADA/TNFRSF11B/IL5	3
BP	GO:0042742	defense response to bacterium	2024-03-11	342/18986	0.00877193	15.1404	6.35352	0.000858631	0.0194119	0.00814152	LTA/IL22RA1/TSLP	3
BP	GO:0032729	positive regulation of type II interferon production	2024-02-11	77/18986	0.025974	44.8312	9.27908	0.000872021	0.0194119	0.00814152	LTA/IL18R1	2
BP	GO:0046425	regulation of receptor signaling pathway via JAK-STAT	2024-02-11	77/18986	0.025974	44.8312	9.27908	0.000872021	0.0194119	0.00814152	IL10RB/IL5	2
BP	GO:0050871	positive regulation of B cell activation	2024-02-11	86/18986	0.0232558	40.1395	8.7588	0.00108619	0.0222571	0.0093348	ADA/IL5	2
BP	GO:0002696	positive regulation of leukocyte activation	2024-03-11	371/18986	0.00808625	13.9569	6.06829	0.00108677	0.0222571	0.0093348	ADA/TSLP/IL5	3
BP	GO:0042100	B cell proliferation	2024-02-11	92/18986	0.0217391	37.5217	8.45462	0.00124163	0.0229352	0.00961922	ADA/IL5	2
BP	GO:0050867	positive regulation of cell activation	2024-03-11	391/18986	0.00767263	13.243	5.88963	0.00126462	0.0229352	0.00961922	ADA/TSLP/IL5	3
BP	GO:0070098	chemokine-mediated signaling pathway	2024-02-11	93/18986	0.0215054	37.1183	8.40676	0.00126852	0.0229352	0.00961922	CCL13/CCL11	2
BP	GO:0002460	adaptive immune response based on somatic recombination of immune receptors built from immunoglobulin superfamily domains	2024-03-11	400/18986	0.0075	12.945	5.81345	0.00135033	0.0229352	0.00961922	ADA/LTA/IL18R1	3
BP	GO:0050900	leukocyte migration	2024-03-11	404/18986	0.00742574	12.8168	5.78038	0.00138958	0.0229352	0.00961922	ADA/CCL13/CCL11	3
BP	GO:0002697	regulation of immune effector process	2024-03-11	410/18986	0.00731707	12.6293	5.73164	0.0014498	0.0229352	0.00961922	LTA/IL18R1/IL5	3
BP	GO:0048534	hematopoietic or lymphoid organ development	2024-02-11	102/18986	0.0196078	33.8431	8.00771	0.00152304	0.0229352	0.00961922	ADA/LTA	2
BP	GO:1990868	response to chemokine	2024-02-11	102/18986	0.0196078	33.8431	8.00771	0.00152304	0.0229352	0.00961922	CCL13/CCL11	2
BP	GO:1990869	cellular response to chemokine	2024-02-11	102/18986	0.0196078	33.8431	8.00771	0.00152304	0.0229352	0.00961922	CCL13/CCL11	2
BP	GO:0050829	defense response to Gram-negative bacterium	2024-02-11	107/18986	0.0186916	32.2617	7.80774	0.00167415	0.0241197	0.010116	IL22RA1/TSLP	2
BP	GO:1903706	regulation of hemopoiesis	2024-03-11	433/18986	0.00692841	11.9584	5.55387	0.00169591	0.0241197	0.010116	ADA/TNFRSF11B/IL5	3
BP	GO:0009410	response to xenobiotic stimulus	2024-03-11	451/18986	0.00665188	11.4812	5.4239	0.00190589	0.0263733	0.0110612	ADA/TNFRSF11B/LTA	3
BP	GO:0010720	positive regulation of cell development	2024-03-11	460/18986	0.00652174	11.2565	5.36166	0.00201674	0.0271729	0.0113965	ADA/LTA/IL5	3
BP	GO:0031640	killing of cells of another organism	2024-02-11	124/18986	0.016129	27.8387	7.2192	0.00223922	0.0272972	0.0114487	CCL13/CCL11	2
BP	GO:0032609	type II interferon production	2024-02-11	124/18986	0.016129	27.8387	7.2192	0.00223922	0.0272972	0.0114487	LTA/IL18R1	2
BP	GO:0032649	regulation of type II interferon production	2024-02-11	124/18986	0.016129	27.8387	7.2192	0.00223922	0.0272972	0.0114487	LTA/IL18R1	2
BP	GO:0141061	disruption of cell in another organism	2024-02-11	124/18986	0.016129	27.8387	7.2192	0.00223922	0.0272972	0.0114487	CCL13/CCL11	2
BP	GO:0141060	disruption of anatomical structure in another organism	2024-02-11	127/18986	0.015748	27.1811	7.12757	0.00234711	0.0279469	0.0117212	CCL13/CCL11	2
BP	GO:0071621	granulocyte chemotaxis	2024-02-11	129/18986	0.0155039	26.7597	7.06822	0.00242038	0.02796	0.0117266	CCL13/CCL11	2
BP	GO:0002761	regulation of myeloid leukocyte differentiation	2024-02-11	130/18986	0.0153846	26.5538	7.03905	0.00245742	0.02796	0.0117266	TNFRSF11B/IL5	2
BP	GO:0046632	alpha-beta T cell differentiation	2024-02-11	133/18986	0.0150376	25.9549	6.95348	0.00257016	0.0279984	0.0117427	ADA/IL18R1	2
BP	GO:0050864	regulation of B cell activation	2024-02-11	133/18986	0.0150376	25.9549	6.95348	0.00257016	0.0279984	0.0117427	ADA/IL5	2
BP	GO:0002708	positive regulation of lymphocyte mediated immunity	2024-02-11	136/18986	0.0147059	25.3824	6.87069	0.00268532	0.0286434	0.0120133	LTA/IL18R1	2
BP	GO:0002702	positive regulation of production of molecular mediator of immune response	2024-02-11	140/18986	0.0142857	24.6571	6.76437	0.00284261	0.0291083	0.0122082	IL18R1/IL5	2
BP	GO:0008360	regulation of cell shape	2024-02-11	140/18986	0.0142857	24.6571	6.76437	0.00284261	0.0291083	0.0122082	CCL13/CCL11	2
BP	GO:0050671	positive regulation of lymphocyte proliferation	2024-02-11	145/18986	0.0137931	23.8069	6.63757	0.00304522	0.0305716	0.012822	ADA/IL5	2
BP	GO:0032946	positive regulation of mononuclear cell proliferation	2024-02-11	148/18986	0.0135135	23.3243	6.56451	0.00316997	0.031212	0.0130906	ADA/IL5	2
BP	GO:0097530	granulocyte migration	2024-02-11	156/18986	0.0128205	22.1282	6.37985	0.00351426	0.0339491	0.0142385	CCL13/CCL11	2
BP	GO:0002705	positive regulation of leukocyte mediated immunity	2024-02-11	158/18986	0.0126582	21.8481	6.33583	0.00360296	0.0341614	0.0143276	LTA/IL18R1	2
BP	GO:0050729	positive regulation of inflammatory response	2024-02-11	162/18986	0.0123457	21.3086	6.25019	0.00378351	0.035221	0.014772	LTA/TSLP	2
BP	GO:0070665	positive regulation of leukocyte proliferation	2024-02-11	166/18986	0.0120482	20.7952	6.16758	0.00396823	0.036281	0.0152165	ADA/IL5	2
BP	GO:0007584	response to nutrient	2024-02-11	168/18986	0.0119048	20.5476	6.12735	0.00406215	0.0364881	0.0153034	TNFRSF11B/LTA	2
BP	GO:0001959	regulation of cytokine-mediated signaling pathway	2024-02-11	187/18986	0.0106952	18.4599	5.77705	0.00500584	0.0373619	0.0156699	TNFRSF11B/TSLP	2
BP	GO:1902107	positive regulation of leukocyte differentiation	2024-02-11	195/18986	0.0102564	17.7026	5.64464	0.00543076	0.0373619	0.0156699	ADA/IL5	2
BP	GO:1903708	positive regulation of hemopoiesis	2024-02-11	195/18986	0.0102564	17.7026	5.64464	0.00543076	0.0373619	0.0156699	ADA/IL5	2
BP	GO:0002700	regulation of production of molecular mediator of immune response	2024-02-11	196/18986	0.0102041	17.6122	5.62864	0.00548501	0.0373619	0.0156699	IL18R1/IL5	2
BP	GO:0046631	alpha-beta T cell activation	2024-02-11	196/18986	0.0102041	17.6122	5.62864	0.00548501	0.0373619	0.0156699	ADA/IL18R1	2
BP	GO:0002706	regulation of lymphocyte mediated immunity	2024-02-11	198/18986	0.010101	17.4343	5.597	0.00559427	0.0373619	0.0156699	LTA/IL18R1	2
BP	GO:0060759	regulation of response to cytokine stimulus	2024-02-11	199/18986	0.0100503	17.3467	5.58135	0.00564928	0.0373619	0.0156699	TNFRSF11B/TSLP	2
BP	GO:0031334	positive regulation of protein-containing complex assembly	2024-02-11	200/18986	0.01	17.26	5.56582	0.00570454	0.0373619	0.0156699	CCL11/IL5	2
BP	GO:0009128	purine nucleoside monophosphate catabolic process	2024-01-11	10/18986	0.1	172.6	13.0685	0.00578003	0.0373619	0.0156699	ADA	1
BP	GO:0009155	purine deoxyribonucleotide catabolic process	2024-01-11	10/18986	0.1	172.6	13.0685	0.00578003	0.0373619	0.0156699	ADA	1
BP	GO:0009169	purine ribonucleoside monophosphate catabolic process	2024-01-11	10/18986	0.1	172.6	13.0685	0.00578003	0.0373619	0.0156699	ADA	1
BP	GO:0035655	interleukin-18-mediated signaling pathway	2024-01-11	10/18986	0.1	172.6	13.0685	0.00578003	0.0373619	0.0156699	IL18R1	1
BP	GO:0070244	negative regulation of thymocyte apoptotic process	2024-01-11	10/18986	0.1	172.6	13.0685	0.00578003	0.0373619	0.0156699	ADA	1
BP	GO:0071351	cellular response to interleukin-18	2024-01-11	10/18986	0.1	172.6	13.0685	0.00578003	0.0373619	0.0156699	IL18R1	1
BP	GO:0071803	positive regulation of podosome assembly	2024-01-11	10/18986	0.1	172.6	13.0685	0.00578003	0.0373619	0.0156699	IL5	1
BP	GO:0002520	immune system development	2024-02-11	202/18986	0.00990099	17.0891	5.53509	0.00581582	0.0373619	0.0156699	ADA/LTA	2
BP	GO:0050728	negative regulation of inflammatory response	2024-02-11	203/18986	0.00985222	17.0049	5.51988	0.00587183	0.0373619	0.0156699	ADA/IL22RA1	2
BP	GO:0051091	positive regulation of DNA-binding transcription factor activity	2024-02-11	208/18986	0.00961538	16.5962	5.44547	0.00615564	0.0373619	0.0156699	IL18R1/IL5	2
BP	GO:0009120	deoxyribonucleoside metabolic process	2024-01-11	11/18986	0.0909091	156.909	12.4534	0.00635636	0.0373619	0.0156699	ADA	1
BP	GO:0009170	purine deoxyribonucleoside monophosphate metabolic process	2024-01-11	11/18986	0.0909091	156.909	12.4534	0.00635636	0.0373619	0.0156699	ADA	1
BP	GO:0032261	purine nucleotide salvage	2024-01-11	11/18986	0.0909091	156.909	12.4534	0.00635636	0.0373619	0.0156699	ADA	1
BP	GO:0032754	positive regulation of interleukin-5 production	2024-01-11	11/18986	0.0909091	156.909	12.4534	0.00635636	0.0373619	0.0156699	TSLP	1
BP	GO:0033089	positive regulation of T cell differentiation in thymus	2024-01-11	11/18986	0.0909091	156.909	12.4534	0.00635636	0.0373619	0.0156699	ADA	1
BP	GO:0033632	regulation of cell-cell adhesion mediated by integrin	2024-01-11	11/18986	0.0909091	156.909	12.4534	0.00635636	0.0373619	0.0156699	ADA	1
BP	GO:0038196	type III interferon-mediated signaling pathway	2024-01-11	11/18986	0.0909091	156.909	12.4534	0.00635636	0.0373619	0.0156699	IL10RB	1
BP	GO:0042451	purine nucleoside biosynthetic process	2024-01-11	11/18986	0.0909091	156.909	12.4534	0.00635636	0.0373619	0.0156699	ADA	1
BP	GO:0042455	ribonucleoside biosynthetic process	2024-01-11	11/18986	0.0909091	156.909	12.4534	0.00635636	0.0373619	0.0156699	ADA	1
BP	GO:0046085	adenosine metabolic process	2024-01-11	11/18986	0.0909091	156.909	12.4534	0.00635636	0.0373619	0.0156699	ADA	1
BP	GO:0046129	purine ribonucleoside biosynthetic process	2024-01-11	11/18986	0.0909091	156.909	12.4534	0.00635636	0.0373619	0.0156699	ADA	1
BP	GO:0071358	cellular response to type III interferon	2024-01-11	11/18986	0.0909091	156.909	12.4534	0.00635636	0.0373619	0.0156699	IL10RB	1
BP	GO:0045637	regulation of myeloid cell differentiation	2024-02-11	219/18986	0.00913242	15.7626	5.2905	0.0068019	0.0373619	0.0156699	TNFRSF11B/IL5	2
BP	GO:0001973	G protein-coupled adenosine receptor signaling pathway	2024-01-11	12/18986	0.0833333	143.833	11.9166	0.00693238	0.0373619	0.0156699	ADA	1
BP	GO:0002551	mast cell chemotaxis	2024-01-11	12/18986	0.0833333	143.833	11.9166	0.00693238	0.0373619	0.0156699	CCL11	1
BP	GO:0009143	nucleoside triphosphate catabolic process	2024-01-11	12/18986	0.0833333	143.833	11.9166	0.00693238	0.0373619	0.0156699	ADA	1
BP	GO:0035588	G protein-coupled purinergic receptor signaling pathway	2024-01-11	12/18986	0.0833333	143.833	11.9166	0.00693238	0.0373619	0.0156699	ADA	1
BP	GO:0042487	regulation of odontogenesis of dentin-containing tooth	2024-01-11	12/18986	0.0833333	143.833	11.9166	0.00693238	0.0373619	0.0156699	TNFRSF11B	1
BP	GO:0070673	response to interleukin-18	2024-01-11	12/18986	0.0833333	143.833	11.9166	0.00693238	0.0373619	0.0156699	IL18R1	1
BP	GO:0140105	interleukin-10-mediated signaling pathway	2024-01-11	12/18986	0.0833333	143.833	11.9166	0.00693238	0.0373619	0.0156699	IL10RB	1
BP	GO:0002285	lymphocyte activation involved in immune response	2024-02-11	227/18986	0.00881057	15.207	5.18469	0.00729065	0.0375697	0.015757	ADA/IL18R1	2
BP	GO:0002440	production of molecular mediator of immune response	2024-02-11	230/18986	0.00869565	15.0087	5.14638	0.00747796	0.0375697	0.015757	IL18R1/IL5	2
BP	GO:0002863	positive regulation of inflammatory response to antigenic stimulus	2024-01-11	13/18986	0.0769231	132.769	11.4427	0.0075081	0.0375697	0.015757	LTA	1
BP	GO:0006167	AMP biosynthetic process	2024-01-11	13/18986	0.0769231	132.769	11.4427	0.0075081	0.0375697	0.015757	ADA	1
BP	GO:0034342	response to type III interferon	2024-01-11	13/18986	0.0769231	132.769	11.4427	0.0075081	0.0375697	0.015757	IL10RB	1
BP	GO:0071801	regulation of podosome assembly	2024-01-11	13/18986	0.0769231	132.769	11.4427	0.0075081	0.0375697	0.015757	IL5	1
BP	GO:0002467	germinal center formation	2024-01-11	14/18986	0.0714286	123.286	11.0203	0.00808352	0.0375697	0.015757	ADA	1
BP	GO:0006177	GMP biosynthetic process	2024-01-11	14/18986	0.0714286	123.286	11.0203	0.00808352	0.0375697	0.015757	ADA	1
BP	GO:0009158	ribonucleoside monophosphate catabolic process	2024-01-11	14/18986	0.0714286	123.286	11.0203	0.00808352	0.0375697	0.015757	ADA	1
BP	GO:0009159	deoxyribonucleoside monophosphate catabolic process	2024-01-11	14/18986	0.0714286	123.286	11.0203	0.00808352	0.0375697	0.015757	ADA	1
BP	GO:0032736	positive regulation of interleukin-13 production	2024-01-11	14/18986	0.0714286	123.286	11.0203	0.00808352	0.0375697	0.015757	TSLP	1
BP	GO:0042454	ribonucleoside catabolic process	2024-01-11	14/18986	0.0714286	123.286	11.0203	0.00808352	0.0375697	0.015757	ADA	1
BP	GO:0030595	leukocyte chemotaxis	2024-02-11	240/18986	0.00833333	14.3833	5.02373	0.00811814	0.0375697	0.015757	CCL13/CCL11	2
BP	GO:0050670	regulation of lymphocyte proliferation	2024-02-11	240/18986	0.00833333	14.3833	5.02373	0.00811814	0.0375697	0.015757	ADA/IL5	2
BP	GO:0097529	myeloid leukocyte migration	2024-02-11	243/18986	0.00823045	14.2058	4.98836	0.0083149	0.0375697	0.015757	CCL13/CCL11	2
BP	GO:0032944	regulation of mononuclear cell proliferation	2024-02-11	245/18986	0.00816327	14.0898	4.96513	0.00844728	0.0375697	0.015757	ADA/IL5	2
BP	GO:0002573	myeloid leukocyte differentiation	2024-02-11	247/18986	0.00809717	13.9757	4.94216	0.00858062	0.0375697	0.015757	TNFRSF11B/IL5	2
BP	GO:0022604	regulation of cell morphogenesis	2024-02-11	248/18986	0.00806452	13.9194	4.93078	0.00864765	0.0375697	0.015757	CCL13/CCL11	2
BP	GO:0002903	negative regulation of B cell apoptotic process	2024-01-11	15/18986	0.0666667	115.067	10.6407	0.00865864	0.0375697	0.015757	ADA	1
BP	GO:0043101	purine-containing compound salvage	2024-01-11	15/18986	0.0666667	115.067	10.6407	0.00865864	0.0375697	0.015757	ADA	1
BP	GO:0070243	regulation of thymocyte apoptotic process	2024-01-11	15/18986	0.0666667	115.067	10.6407	0.00865864	0.0375697	0.015757	ADA	1
BP	GO:0097531	mast cell migration	2024-01-11	15/18986	0.0666667	115.067	10.6407	0.00865864	0.0375697	0.015757	CCL11	1
BP	GO:1901857	positive regulation of cellular respiration	2024-01-11	15/18986	0.0666667	115.067	10.6407	0.00865864	0.0375697	0.015757	IL10RB	1
BP	GO:0009151	purine deoxyribonucleotide metabolic process	2024-01-11	16/18986	0.0625	107.875	10.2971	0.00923345	0.038548	0.0161673	ADA	1
BP	GO:0043605	amide catabolic process	2024-01-11	16/18986	0.0625	107.875	10.2971	0.00923345	0.038548	0.0161673	ADA	1
BP	GO:0045779	negative regulation of bone resorption	2024-01-11	16/18986	0.0625	107.875	10.2971	0.00923345	0.038548	0.0161673	TNFRSF11B	1
BP	GO:0002703	regulation of leukocyte mediated immunity	2024-02-11	258/18986	0.00775194	13.3798	4.82048	0.00933103	0.038548	0.0161673	LTA/IL18R1	2
BP	GO:0001906	cell killing	2024-02-11	264/18986	0.00757576	13.0758	4.7572	0.00975243	0.038548	0.0161673	CCL13/CCL11	2
BP	GO:0030852	regulation of granulocyte differentiation	2024-01-11	17/18986	0.0588235	101.529	9.98404	0.00980796	0.038548	0.0161673	IL5	1
BP	GO:0046112	nucleobase biosynthetic process	2024-01-11	17/18986	0.0588235	101.529	9.98404	0.00980796	0.038548	0.0161673	ADA	1
BP	GO:0070254	mucus secretion	2024-01-11	17/18986	0.0588235	101.529	9.98404	0.00980796	0.038548	0.0161673	ADA	1
BP	GO:0070663	regulation of leukocyte proliferation	2024-02-11	270/18986	0.00740741	12.7852	4.69594	0.0101823	0.038548	0.0161673	ADA/IL5	2
BP	GO:0002827	positive regulation of T-helper 1 type immune response	2024-01-11	18/18986	0.0555556	95.8889	9.69732	0.0103822	0.038548	0.0161673	IL18R1	1
BP	GO:0002923	regulation of humoral immune response mediated by circulating immunoglobulin	2024-01-11	18/18986	0.0555556	95.8889	9.69732	0.0103822	0.038548	0.0161673	LTA	1
BP	GO:0009125	nucleoside monophosphate catabolic process	2024-01-11	18/18986	0.0555556	95.8889	9.69732	0.0103822	0.038548	0.0161673	ADA	1
BP	GO:0033631	cell-cell adhesion mediated by integrin	2024-01-11	18/18986	0.0555556	95.8889	9.69732	0.0103822	0.038548	0.0161673	ADA	1
BP	GO:0043173	nucleotide salvage	2024-01-11	18/18986	0.0555556	95.8889	9.69732	0.0103822	0.038548	0.0161673	ADA	1
BP	GO:0046851	negative regulation of bone remodeling	2024-01-11	18/18986	0.0555556	95.8889	9.69732	0.0103822	0.038548	0.0161673	TNFRSF11B	1
BP	GO:0001829	trophectodermal cell differentiation	2024-01-11	19/18986	0.0526316	90.8421	9.4334	0.0109561	0.038548	0.0161673	ADA	1
BP	GO:0006144	purine nucleobase metabolic process	2024-01-11	19/18986	0.0526316	90.8421	9.4334	0.0109561	0.038548	0.0161673	ADA	1
BP	GO:0007620	copulation	2024-01-11	19/18986	0.0526316	90.8421	9.4334	0.0109561	0.038548	0.0161673	ADA	1
BP	GO:0009163	nucleoside biosynthetic process	2024-01-11	19/18986	0.0526316	90.8421	9.4334	0.0109561	0.038548	0.0161673	ADA	1
BP	GO:0009164	nucleoside catabolic process	2024-01-11	19/18986	0.0526316	90.8421	9.4334	0.0109561	0.038548	0.0161673	ADA	1
BP	GO:0009168	purine ribonucleoside monophosphate biosynthetic process	2024-01-11	19/18986	0.0526316	90.8421	9.4334	0.0109561	0.038548	0.0161673	ADA	1
BP	GO:0032026	response to magnesium ion	2024-01-11	19/18986	0.0526316	90.8421	9.4334	0.0109561	0.038548	0.0161673	TNFRSF11B	1
BP	GO:0033003	regulation of mast cell activation	2024-01-11	19/18986	0.0526316	90.8421	9.4334	0.0109561	0.038548	0.0161673	TSLP	1
BP	GO:0034404	nucleobase-containing small molecule biosynthetic process	2024-01-11	19/18986	0.0526316	90.8421	9.4334	0.0109561	0.038548	0.0161673	ADA	1
BP	GO:0035743	CD4-positive, alpha-beta T cell cytokine production	2024-01-11	19/18986	0.0526316	90.8421	9.4334	0.0109561	0.038548	0.0161673	IL18R1	1
BP	GO:0042481	regulation of odontogenesis	2024-01-11	19/18986	0.0526316	90.8421	9.4334	0.0109561	0.038548	0.0161673	TNFRSF11B	1
BP	GO:0050862	positive regulation of T cell receptor signaling pathway	2024-01-11	19/18986	0.0526316	90.8421	9.4334	0.0109561	0.038548	0.0161673	ADA	1
BP	GO:0010721	negative regulation of cell development	2024-02-11	281/18986	0.00711744	12.2847	4.58854	0.0109922	0.038548	0.0161673	TNFRSF11B/CCL11	2
BP	GO:0042113	B cell activation	2024-02-11	284/18986	0.00704225	12.1549	4.56029	0.0112179	0.039072	0.0163871	ADA/IL5	2
BP	GO:0002902	regulation of B cell apoptotic process	2024-01-11	20/18986	0.05	86.3	9.18939	0.0115297	0.039094	0.0163963	ADA	1
BP	GO:0032634	interleukin-5 production	2024-01-11	20/18986	0.05	86.3	9.18939	0.0115297	0.039094	0.0163963	TSLP	1
BP	GO:0032674	regulation of interleukin-5 production	2024-01-11	20/18986	0.05	86.3	9.18939	0.0115297	0.039094	0.0163963	TSLP	1
BP	GO:0098761	cellular response to interleukin-7	2024-01-11	20/18986	0.05	86.3	9.18939	0.0115297	0.039094	0.0163963	TSLP	1
BP	GO:0009127	purine nucleoside monophosphate biosynthetic process	2024-01-11	21/18986	0.047619	82.1905	8.96291	0.012103	0.0391041	0.0164006	ADA	1
BP	GO:0032616	interleukin-13 production	2024-01-11	21/18986	0.047619	82.1905	8.96291	0.012103	0.0391041	0.0164006	TSLP	1
BP	GO:0032656	regulation of interleukin-13 production	2024-01-11	21/18986	0.047619	82.1905	8.96291	0.012103	0.0391041	0.0164006	TSLP	1
BP	GO:0048535	lymph node development	2024-01-11	21/18986	0.047619	82.1905	8.96291	0.012103	0.0391041	0.0164006	LTA	1
BP	GO:0070242	thymocyte apoptotic process	2024-01-11	21/18986	0.047619	82.1905	8.96291	0.012103	0.0391041	0.0164006	ADA	1
BP	GO:0071800	podosome assembly	2024-01-11	21/18986	0.047619	82.1905	8.96291	0.012103	0.0391041	0.0164006	IL5	1
BP	GO:0098760	response to interleukin-7	2024-01-11	21/18986	0.047619	82.1905	8.96291	0.012103	0.0391041	0.0164006	TSLP	1
BP	GO:0031348	negative regulation of defense response	2024-02-11	297/18986	0.00673401	11.6229	4.44262	0.01222	0.0391041	0.0164006	ADA/IL22RA1	2
BP	GO:0046651	lymphocyte proliferation	2024-02-11	297/18986	0.00673401	11.6229	4.44262	0.01222	0.0391041	0.0164006	ADA/IL5	2
BP	GO:0034104	negative regulation of tissue remodeling	2024-01-11	22/18986	0.0454545	78.4545	8.75193	0.012676	0.0400623	0.0168024	TNFRSF11B	1
BP	GO:0046128	purine ribonucleoside metabolic process	2024-01-11	22/18986	0.0454545	78.4545	8.75193	0.012676	0.0400623	0.0168024	ADA	1
BP	GO:0006874	intracellular calcium ion homeostasis	2024-02-11	304/18986	0.00657895	11.3553	4.38225	0.0127756	0.0401293	0.0168306	CCL13/CCL11	2
BP	GO:0032943	mononuclear cell proliferation	2024-02-11	305/18986	0.00655738	11.318	4.37379	0.0128558	0.0401352	0.016833	ADA/IL5	2
BP	GO:0034656	nucleobase-containing small molecule catabolic process	2024-01-11	23/18986	0.0434783	75.0435	8.55476	0.0132487	0.0406186	0.0170358	ADA	1
BP	GO:0046033	AMP metabolic process	2024-01-11	23/18986	0.0434783	75.0435	8.55476	0.0132487	0.0406186	0.0170358	ADA	1
BP	GO:0060444	branching involved in mammary gland duct morphogenesis	2024-01-11	23/18986	0.0434783	75.0435	8.55476	0.0132487	0.0406186	0.0170358	CCL11	1
BP	GO:0002366	leukocyte activation involved in immune response	2024-02-11	315/18986	0.00634921	10.9587	4.29127	0.0136708	0.0409496	0.0171746	ADA/IL18R1	2
BP	GO:0002922	positive regulation of humoral immune response	2024-01-11	24/18986	0.0416667	71.9167	8.36995	0.013821	0.0409496	0.0171746	LTA	1
BP	GO:0009162	deoxyribonucleoside monophosphate metabolic process	2024-01-11	24/18986	0.0416667	71.9167	8.36995	0.013821	0.0409496	0.0171746	ADA	1
BP	GO:0045063	T-helper 1 cell differentiation	2024-01-11	24/18986	0.0416667	71.9167	8.36995	0.013821	0.0409496	0.0171746	IL18R1	1
BP	GO:0060252	positive regulation of glial cell proliferation	2024-01-11	24/18986	0.0416667	71.9167	8.36995	0.013821	0.0409496	0.0171746	LTA	1
BP	GO:0001666	response to hypoxia	2024-02-11	317/18986	0.00630915	10.8896	4.27522	0.0138365	0.0409496	0.0171746	ADA/LTA	2
BP	GO:0002263	cell activation involved in immune response	2024-02-11	319/18986	0.00626959	10.8213	4.2593	0.0140031	0.0412044	0.0172814	ADA/IL18R1	2
BP	GO:0030217	T cell differentiation	2024-02-11	320/18986	0.00625	10.7875	4.2514	0.0140867	0.0412136	0.0172853	ADA/IL18R1	2
BP	GO:0070233	negative regulation of T cell apoptotic process	2024-01-11	25/18986	0.04	69.04	8.19624	0.0143931	0.0416344	0.0174618	ADA	1
BP	GO:1901659	glycosyl compound biosynthetic process	2024-01-11	25/18986	0.04	69.04	8.19624	0.0143931	0.0416344	0.0174618	ADA	1
BP	GO:0060326	cell chemotaxis	2024-02-11	328/18986	0.00609756	10.5244	4.1894	0.0147636	0.0420261	0.0176261	CCL13/CCL11	2
BP	GO:0055074	calcium ion homeostasis	2024-02-11	329/18986	0.00607903	10.4924	4.18181	0.0148492	0.0420261	0.0176261	CCL13/CCL11	2
BP	GO:0001783	B cell apoptotic process	2024-01-11	26/18986	0.0384615	66.3846	8.03256	0.0149649	0.0420261	0.0176261	ADA	1
BP	GO:0010460	positive regulation of heart rate	2024-01-11	26/18986	0.0384615	66.3846	8.03256	0.0149649	0.0420261	0.0176261	ADA	1
BP	GO:1901658	glycosyl compound catabolic process	2024-01-11	26/18986	0.0384615	66.3846	8.03256	0.0149649	0.0420261	0.0176261	ADA	1
BP	GO:0036293	response to decreased oxygen levels	2024-02-11	331/18986	0.0060423	10.429	4.16671	0.015021	0.0420261	0.0176261	ADA/LTA	2
BP	GO:0051251	positive regulation of lymphocyte activation	2024-02-11	336/18986	0.00595238	10.2738	4.12952	0.0154545	0.0427669	0.0179368	ADA/IL5	2
BP	GO:0042278	purine nucleoside metabolic process	2024-01-11	27/18986	0.037037	63.9259	7.87797	0.0155364	0.0427669	0.0179368	ADA	1
BP	GO:0046037	GMP metabolic process	2024-01-11	27/18986	0.037037	63.9259	7.87797	0.0155364	0.0427669	0.0179368	ADA	1
BP	GO:0070661	leukocyte proliferation	2024-02-11	341/18986	0.0058651	10.1232	4.0931	0.0158935	0.0429536	0.0180151	ADA/IL5	2
BP	GO:0002726	positive regulation of T cell cytokine production	2024-01-11	28/18986	0.0357143	61.6429	7.73167	0.0161076	0.0429536	0.0180151	IL18R1	1
BP	GO:0009264	deoxyribonucleotide catabolic process	2024-01-11	28/18986	0.0357143	61.6429	7.73167	0.0161076	0.0429536	0.0180151	ADA	1
BP	GO:0033081	regulation of T cell differentiation in thymus	2024-01-11	28/18986	0.0357143	61.6429	7.73167	0.0161076	0.0429536	0.0180151	ADA	1
BP	GO:0046386	deoxyribose phosphate catabolic process	2024-01-11	28/18986	0.0357143	61.6429	7.73167	0.0161076	0.0429536	0.0180151	ADA	1
BP	GO:0050857	positive regulation of antigen receptor-mediated signaling pathway	2024-01-11	28/18986	0.0357143	61.6429	7.73167	0.0161076	0.0429536	0.0180151	ADA	1
BP	GO:0009119	ribonucleoside metabolic process	2024-01-11	30/18986	0.0333333	57.5333	7.4611	0.0172491	0.0457592	0.0191918	ADA	1
BP	GO:0070482	response to oxygen levels	2024-02-11	358/18986	0.00558659	9.64246	3.97472	0.0174263	0.045991	0.019289	ADA/LTA	2
BP	GO:0002825	regulation of T-helper 1 type immune response	2024-01-11	31/18986	0.0322581	55.6774	7.33563	0.0178193	0.0464928	0.0194995	IL18R1	1
BP	GO:0046685	response to arsenic-containing substance	2024-01-11	31/18986	0.0322581	55.6774	7.33563	0.0178193	0.0464928	0.0194995	TNFRSF11B	1
BP	GO:0051090	regulation of DNA-binding transcription factor activity	2024-02-11	363/18986	0.00550964	9.50964	3.9414	0.0178888	0.0464928	0.0194995	IL18R1/IL5	2
BP	GO:0002313	mature B cell differentiation involved in immune response	2024-01-11	32/18986	0.03125	53.9375	7.21604	0.0183893	0.0468425	0.0196461	ADA	1
BP	GO:0035590	purinergic nucleotide receptor signaling pathway	2024-01-11	32/18986	0.03125	53.9375	7.21604	0.0183893	0.0468425	0.0196461	ADA	1
BP	GO:0045987	positive regulation of smooth muscle contraction	2024-01-11	32/18986	0.03125	53.9375	7.21604	0.0183893	0.0468425	0.0196461	ADA	1
BP	GO:0060603	mammary gland duct morphogenesis	2024-01-11	32/18986	0.03125	53.9375	7.21604	0.0183893	0.0468425	0.0196461	CCL11	1
BP	GO:0043094	cellular metabolic compound salvage	2024-01-11	33/18986	0.030303	52.303	7.10185	0.018959	0.0478178	0.0200552	ADA	1
BP	GO:0048566	embryonic digestive tract development	2024-01-11	33/18986	0.030303	52.303	7.10185	0.018959	0.0478178	0.0200552	ADA	1
BP	GO:0009112	nucleobase metabolic process	2024-01-11	34/18986	0.0294118	50.7647	6.99269	0.0195284	0.0485366	0.0203566	ADA	1
BP	GO:0010804	negative regulation of tumor necrosis factor-mediated signaling pathway	2024-01-11	34/18986	0.0294118	50.7647	6.99269	0.0195284	0.0485366	0.0203566	TNFRSF11B	1
BP	GO:0045671	negative regulation of osteoclast differentiation	2024-01-11	34/18986	0.0294118	50.7647	6.99269	0.0195284	0.0485366	0.0203566	TNFRSF11B	1
BP	GO:0050767	regulation of neurogenesis	2024-02-11	383/18986	0.00522193	9.01305	3.81432	0.0197918	0.0489536	0.0205315	LTA/CCL11	2
BP	GO:0002449	lymphocyte mediated immunity	2024-02-11	386/18986	0.00518135	8.94301	3.79606	0.0200844	0.0489995	0.0205508	LTA/IL18R1	2
BP	GO:0009156	ribonucleoside monophosphate biosynthetic process	2024-01-11	35/18986	0.0285714	49.3143	6.88818	0.0200975	0.0489995	0.0205508	ADA	1
BP	GO:0048147	negative regulation of fibroblast proliferation	2024-01-11	35/18986	0.0285714	49.3143	6.88818	0.0200975	0.0489995	0.0205508	LTA	1
BP	GO:0001782	B cell homeostasis	2024-01-11	36/18986	0.0277778	47.9444	6.788	0.0206662	0.0499109	0.020933	ADA	1
BP	GO:0007617	mating behavior	2024-01-11	36/18986	0.0277778	47.9444	6.788	0.0206662	0.0499109	0.020933	ADA	1
BP	GO:0002335	mature B cell differentiation	2024-01-11	38/18986	0.0263158	45.4211	6.59948	0.0218029	0.0519213	0.0217762	ADA	1
BP	GO:0045823	positive regulation of heart contraction	2024-01-11	38/18986	0.0263158	45.4211	6.59948	0.0218029	0.0519213	0.0217762	ADA	1
BP	GO:0070229	negative regulation of lymphocyte apoptotic process	2024-01-11	38/18986	0.0263158	45.4211	6.59948	0.0218029	0.0519213	0.0217762	ADA	1
BP	GO:0070670	response to interleukin-4	2024-01-11	39/18986	0.025641	44.2564	6.51063	0.0223708	0.0527827	0.0221375	CCL11	1
BP	GO:1903524	positive regulation of blood circulation	2024-01-11	39/18986	0.025641	44.2564	6.51063	0.0223708	0.0527827	0.0221375	ADA	1
BP	GO:0002369	T cell cytokine production	2024-01-11	40/18986	0.025	43.15	6.4251	0.0229384	0.0533838	0.0223896	IL18R1	1
BP	GO:0002724	regulation of T cell cytokine production	2024-01-11	40/18986	0.025	43.15	6.4251	0.0229384	0.0533838	0.0223896	IL18R1	1
BP	GO:0009167	purine ribonucleoside monophosphate metabolic process	2024-01-11	40/18986	0.025	43.15	6.4251	0.0229384	0.0533838	0.0223896	ADA	1
BP	GO:0009394	2'-deoxyribonucleotide metabolic process	2024-01-11	41/18986	0.0243902	42.0976	6.34266	0.0235056	0.0535524	0.0224603	ADA	1
BP	GO:0009615	response to virus	2024-02-11	425/18986	0.00470588	8.12235	3.57543	0.0240555	0.0535524	0.0224603	CCL11/IL10RB	2
BP	GO:0009124	nucleoside monophosphate biosynthetic process	2024-01-11	42/18986	0.0238095	41.0952	6.26314	0.0240726	0.0535524	0.0224603	ADA	1
BP	GO:0009126	purine nucleoside monophosphate metabolic process	2024-01-11	42/18986	0.0238095	41.0952	6.26314	0.0240726	0.0535524	0.0224603	ADA	1
BP	GO:0009262	deoxyribonucleotide metabolic process	2024-01-11	42/18986	0.0238095	41.0952	6.26314	0.0240726	0.0535524	0.0224603	ADA	1
BP	GO:0019692	deoxyribose phosphate metabolic process	2024-01-11	42/18986	0.0238095	41.0952	6.26314	0.0240726	0.0535524	0.0224603	ADA	1
BP	GO:0030851	granulocyte differentiation	2024-01-11	42/18986	0.0238095	41.0952	6.26314	0.0240726	0.0535524	0.0224603	IL5	1
BP	GO:0032733	positive regulation of interleukin-10 production	2024-01-11	42/18986	0.0238095	41.0952	6.26314	0.0240726	0.0535524	0.0224603	TSLP	1
BP	GO:0060251	regulation of glial cell proliferation	2024-01-11	42/18986	0.0238095	41.0952	6.26314	0.0240726	0.0535524	0.0224603	LTA	1
BP	GO:0070232	regulation of T cell apoptotic process	2024-01-11	42/18986	0.0238095	41.0952	6.26314	0.0240726	0.0535524	0.0224603	ADA	1
BP	GO:0030098	lymphocyte differentiation	2024-02-11	426/18986	0.00469484	8.10329	3.57015	0.0241613	0.0535524	0.0224603	ADA/IL18R1	2
BP	GO:0002714	positive regulation of B cell mediated immunity	2024-01-11	43/18986	0.0232558	40.1395	6.18638	0.0246393	0.0539116	0.022611	LTA	1
BP	GO:0002891	positive regulation of immunoglobulin mediated immune response	2024-01-11	43/18986	0.0232558	40.1395	6.18638	0.0246393	0.0539116	0.022611	LTA	1
BP	GO:0045124	regulation of bone resorption	2024-01-11	43/18986	0.0232558	40.1395	6.18638	0.0246393	0.0539116	0.022611	TNFRSF11B	1
BP	GO:0043254	regulation of protein-containing complex assembly	2024-02-11	433/18986	0.00461894	7.97229	3.53364	0.0249077	0.054267	0.02276	CCL11/IL5	2
BP	GO:0032102	negative regulation of response to external stimulus	2024-02-11	437/18986	0.00457666	7.89931	3.51315	0.0253385	0.0549717	0.0230556	ADA/IL22RA1	2
BP	GO:0001825	blastocyst formation	2024-01-11	45/18986	0.0222222	38.3556	6.04047	0.0257718	0.0554418	0.0232527	ADA	1
BP	GO:0019098	reproductive behavior	2024-01-11	45/18986	0.0222222	38.3556	6.04047	0.0257718	0.0554418	0.0232527	ADA	1
BP	GO:0060443	mammary gland morphogenesis	2024-01-11	46/18986	0.0217391	37.5217	5.97106	0.0263375	0.0564219	0.0236638	CCL11	1
BP	GO:0048732	gland development	2024-02-11	450/18986	0.00444444	7.67111	3.44832	0.0267602	0.0569188	0.0238722	ADA/CCL11	2
BP	GO:0030099	myeloid cell differentiation	2024-02-11	451/18986	0.00443459	7.6541	3.44344	0.0268709	0.0569188	0.0238722	TNFRSF11B/IL5	2
BP	GO:0032941	secretion by tissue	2024-01-11	47/18986	0.0212766	36.7234	5.90383	0.026903	0.0569188	0.0238722	ADA	1
BP	GO:0002920	regulation of humoral immune response	2024-01-11	48/18986	0.0208333	35.9583	5.83868	0.0274682	0.0576382	0.0241739	LTA	1
BP	GO:0120163	negative regulation of cold-induced thermogenesis	2024-01-11	48/18986	0.0208333	35.9583	5.83868	0.0274682	0.0576382	0.0241739	IL18R1	1
BP	GO:0002861	regulation of inflammatory response to antigenic stimulus	2024-01-11	49/18986	0.0204082	35.2245	5.77551	0.0280331	0.0578748	0.0242731	LTA	1
BP	GO:0033628	regulation of cell adhesion mediated by integrin	2024-01-11	49/18986	0.0204082	35.2245	5.77551	0.0280331	0.0578748	0.0242731	ADA	1
BP	GO:0042088	T-helper 1 type immune response	2024-01-11	49/18986	0.0204082	35.2245	5.77551	0.0280331	0.0578748	0.0242731	IL18R1	1
BP	GO:0050856	regulation of T cell receptor signaling pathway	2024-01-11	49/18986	0.0204082	35.2245	5.77551	0.0280331	0.0578748	0.0242731	ADA	1
BP	GO:0051960	regulation of nervous system development	2024-02-11	463/18986	0.00431965	7.45572	3.38603	0.0282143	0.058015	0.0243319	LTA/CCL11	2
BP	GO:0009116	nucleoside metabolic process	2024-01-11	50/18986	0.02	34.52	5.7142	0.0285977	0.0585681	0.0245639	ADA	1
BP	GO:0043457	regulation of cellular respiration	2024-01-11	51/18986	0.0196078	33.8431	5.65468	0.029162	0.0589401	0.02472	IL10RB	1
BP	GO:0045933	positive regulation of muscle contraction	2024-01-11	51/18986	0.0196078	33.8431	5.65468	0.029162	0.0589401	0.02472	ADA	1
BP	GO:0046850	regulation of bone remodeling	2024-01-11	51/18986	0.0196078	33.8431	5.65468	0.029162	0.0589401	0.02472	TNFRSF11B	1
BP	GO:0006935	chemotaxis	2024-02-11	472/18986	0.00423729	7.31356	3.34431	0.0292398	0.0589401	0.02472	CCL13/CCL11	2
BP	GO:0042330	taxis	2024-02-11	474/18986	0.00421941	7.2827	3.33518	0.0294698	0.0591707	0.0248167	CCL13/CCL11	2
BP	GO:0030838	positive regulation of actin filament polymerization	2024-01-11	52/18986	0.0192308	33.1923	5.59685	0.029726	0.059452	0.0249346	CCL11	1
BP	GO:0002443	leukocyte mediated immunity	2024-02-11	485/18986	0.00412371	7.11753	3.28594	0.0307479	0.0612278	0.0256794	LTA/IL18R1	2
BP	GO:0048286	lung alveolus development	2024-01-11	54/18986	0.0185185	31.963	5.48595	0.0308531	0.0612278	0.0256794	ADA	1
BP	GO:0002639	positive regulation of immunoglobulin production	2024-01-11	55/18986	0.0181818	31.3818	5.43274	0.0314162	0.0621046	0.0260471	IL5	1
BP	GO:0002455	humoral immune response mediated by circulating immunoglobulin	2024-01-11	56/18986	0.0178571	30.8214	5.38094	0.031979	0.0627327	0.0263106	LTA	1
BP	GO:0046638	positive regulation of alpha-beta T cell differentiation	2024-01-11	56/18986	0.0178571	30.8214	5.38094	0.031979	0.0627327	0.0263106	ADA	1
BP	GO:0002686	negative regulation of leukocyte migration	2024-01-11	57/18986	0.0175439	30.2807	5.33047	0.0325415	0.0631108	0.0264691	ADA	1
BP	GO:0002762	negative regulation of myeloid leukocyte differentiation	2024-01-11	57/18986	0.0175439	30.2807	5.33047	0.0325415	0.0631108	0.0264691	TNFRSF11B	1
BP	GO:2000107	negative regulation of leukocyte apoptotic process	2024-01-11	57/18986	0.0175439	30.2807	5.33047	0.0325415	0.0631108	0.0264691	ADA	1
BP	GO:2001238	positive regulation of extrinsic apoptotic signaling pathway	2024-01-11	58/18986	0.0172414	29.7586	5.2813	0.0331037	0.0639588	0.0268248	LTA	1
BP	GO:0009161	ribonucleoside monophosphate metabolic process	2024-01-11	59/18986	0.0169492	29.2542	5.23335	0.0336656	0.0645573	0.0270758	ADA	1
BP	GO:0050850	positive regulation of calcium-mediated signaling	2024-01-11	59/18986	0.0169492	29.2542	5.23335	0.0336656	0.0645573	0.0270758	ADA	1
BP	GO:0001961	positive regulation of cytokine-mediated signaling pathway	2024-01-11	61/18986	0.0163934	28.2951	5.14094	0.0347885	0.0657259	0.027566	TSLP	1
BP	GO:0014009	glial cell proliferation	2024-01-11	61/18986	0.0163934	28.2951	5.14094	0.0347885	0.0657259	0.027566	LTA	1
BP	GO:0070228	regulation of lymphocyte apoptotic process	2024-01-11	61/18986	0.0163934	28.2951	5.14094	0.0347885	0.0657259	0.027566	ADA	1
BP	GO:0070231	T cell apoptotic process	2024-01-11	61/18986	0.0163934	28.2951	5.14094	0.0347885	0.0657259	0.027566	ADA	1
BP	GO:0006940	regulation of smooth muscle contraction	2024-01-11	62/18986	0.016129	27.8387	5.09638	0.0353496	0.0665403	0.0279075	ADA	1
BP	GO:0002712	regulation of B cell mediated immunity	2024-01-11	63/18986	0.015873	27.3968	5.05287	0.0359103	0.0671024	0.0281433	LTA	1
BP	GO:0002889	regulation of immunoglobulin mediated immune response	2024-01-11	63/18986	0.015873	27.3968	5.05287	0.0359103	0.0671024	0.0281433	LTA	1
BP	GO:0002763	positive regulation of myeloid leukocyte differentiation	2024-01-11	64/18986	0.015625	26.9688	5.01035	0.0364707	0.0679018	0.0284786	IL5	1
BP	GO:0032613	interleukin-10 production	2024-01-11	66/18986	0.0151515	26.1515	4.92818	0.0375907	0.0687372	0.0288289	TSLP	1
BP	GO:0032653	regulation of interleukin-10 production	2024-01-11	66/18986	0.0151515	26.1515	4.92818	0.0375907	0.0687372	0.0288289	TSLP	1
BP	GO:0045453	bone resorption	2024-01-11	66/18986	0.0151515	26.1515	4.92818	0.0375907	0.0687372	0.0288289	TNFRSF11B	1
BP	GO:0045744	negative regulation of G protein-coupled receptor signaling pathway	2024-01-11	66/18986	0.0151515	26.1515	4.92818	0.0375907	0.0687372	0.0288289	ADA	1
BP	GO:1901224	positive regulation of non-canonical NF-kappaB signal transduction	2024-01-11	66/18986	0.0151515	26.1515	4.92818	0.0375907	0.0687372	0.0288289	IL18R1	1
BP	GO:0050832	defense response to fungus	2024-01-11	67/18986	0.0149254	25.7612	4.88844	0.0381502	0.0695121	0.0291539	TSLP	1
BP	GO:0060760	positive regulation of response to cytokine stimulus	2024-01-11	68/18986	0.0147059	25.3824	4.84957	0.0387095	0.070281	0.0294764	TSLP	1
BP	GO:0010803	regulation of tumor necrosis factor-mediated signaling pathway	2024-01-11	69/18986	0.0144928	25.0145	4.81152	0.0392684	0.0705454	0.0295873	TNFRSF11B	1
BP	GO:0045576	mast cell activation	2024-01-11	69/18986	0.0144928	25.0145	4.81152	0.0392684	0.0705454	0.0295873	TSLP	1
BP	GO:0061180	mammary gland epithelium development	2024-01-11	69/18986	0.0144928	25.0145	4.81152	0.0392684	0.0705454	0.0295873	CCL11	1
BP	GO:0050854	regulation of antigen receptor-mediated signaling pathway	2024-01-11	70/18986	0.0142857	24.6571	4.77427	0.0398271	0.0712988	0.0299033	ADA	1
BP	GO:0043627	response to estrogen	2024-01-11	71/18986	0.0140845	24.3099	4.7378	0.0403854	0.0720465	0.0302169	TNFRSF11B	1
BP	GO:0032722	positive regulation of chemokine production	2024-01-11	73/18986	0.0136986	23.6438	4.66704	0.0415013	0.0735247	0.0308368	TSLP	1
BP	GO:0045670	regulation of osteoclast differentiation	2024-01-11	73/18986	0.0136986	23.6438	4.66704	0.0415013	0.0735247	0.0308368	TNFRSF11B	1
BP	GO:0014015	positive regulation of gliogenesis	2024-01-11	74/18986	0.0135135	23.3243	4.63272	0.0420587	0.0742554	0.0311433	LTA	1
BP	GO:0002711	positive regulation of T cell mediated immunity	2024-01-11	75/18986	0.0133333	23.0133	4.59907	0.0426159	0.0744688	0.0312328	IL18R1	1
BP	GO:0046635	positive regulation of alpha-beta T cell activation	2024-01-11	75/18986	0.0133333	23.0133	4.59907	0.0426159	0.0744688	0.0312328	ADA	1
BP	GO:1901657	glycosyl compound metabolic process	2024-01-11	75/18986	0.0133333	23.0133	4.59907	0.0426159	0.0744688	0.0312328	ADA	1
BP	GO:0009123	nucleoside monophosphate metabolic process	2024-01-11	76/18986	0.0131579	22.7105	4.56607	0.0431728	0.0749304	0.0314264	ADA	1
BP	GO:2000242	negative regulation of reproductive process	2024-01-11	76/18986	0.0131579	22.7105	4.56607	0.0431728	0.0749304	0.0314264	ADA	1
BP	GO:0002637	regulation of immunoglobulin production	2024-01-11	77/18986	0.012987	22.4156	4.53369	0.0437294	0.07564	0.031724	IL5	1
BP	GO:0009620	response to fungus	2024-01-11	78/18986	0.0128205	22.1282	4.50192	0.0442857	0.0763443	0.0320194	TSLP	1
BP	GO:0046637	regulation of alpha-beta T cell differentiation	2024-01-11	80/18986	0.0125	21.575	4.44013	0.0453974	0.0779982	0.0327131	ADA	1
BP	GO:0002260	lymphocyte homeostasis	2024-01-11	81/18986	0.0123457	21.3086	4.41007	0.0459528	0.0781655	0.0327832	ADA	1
BP	GO:0042093	T-helper cell differentiation	2024-01-11	81/18986	0.0123457	21.3086	4.41007	0.0459528	0.0781655	0.0327832	IL18R1	1
BP	GO:2000027	regulation of animal organ morphogenesis	2024-01-11	81/18986	0.0123457	21.3086	4.41007	0.0459528	0.0781655	0.0327832	TNFRSF11B	1
BP	GO:0002294	CD4-positive, alpha-beta T cell differentiation involved in immune response	2024-01-11	83/18986	0.0120482	20.7952	4.35155	0.0470627	0.0797885	0.0334639	IL18R1	1
BP	GO:0002287	alpha-beta T cell activation involved in immune response	2024-01-11	84/18986	0.0119048	20.5476	4.32305	0.0476173	0.0799346	0.0335252	IL18R1	1
BP	GO:0002293	alpha-beta T cell differentiation involved in immune response	2024-01-11	84/18986	0.0119048	20.5476	4.32305	0.0476173	0.0799346	0.0335252	IL18R1	1
BP	GO:0070227	lymphocyte apoptotic process	2024-01-11	84/18986	0.0119048	20.5476	4.32305	0.0476173	0.0799346	0.0335252	ADA	1
BP	GO:0002437	inflammatory response to antigenic stimulus	2024-01-11	85/18986	0.0117647	20.3059	4.29504	0.0481715	0.0803381	0.0336945	LTA	1
BP	GO:0002720	positive regulation of cytokine production involved in immune response	2024-01-11	85/18986	0.0117647	20.3059	4.29504	0.0481715	0.0803381	0.0336945	IL18R1	1
BP	GO:0034103	regulation of tissue remodeling	2024-01-11	88/18986	0.0113636	19.6136	4.21381	0.0498325	0.0826839	0.0346783	TNFRSF11B	1
CC	GO:0098802	plasma membrane signaling receptor complex	2024-02-11	326/19960	0.00613497	11.1322	4.33124	0.0132697	0.0403959	0.021261	IL18R1/IL10RB	2
CC	GO:0009897	external side of plasma membrane	2024-02-11	407/19960	0.004914	8.91669	3.78913	0.0201979	0.0403959	0.021261	ADA/LIFR	2
MF	GO:0005125	cytokine activity	2024-06-11	238/18737	0.0252101	42.9419	15.7825	1.72782e-09	4.49233e-08	1.455e-08	TNFRSF11B/LTA/CCL13/CCL11/TSLP/IL5	6
MF	GO:0005126	cytokine receptor binding	2024-06-11	277/18737	0.0216606	36.896	14.5875	4.29445e-09	5.58279e-08	1.80819e-08	LTA/CCL13/CCL11/LIFR/TSLP/IL5	6
MF	GO:0004896	cytokine receptor activity	2024-04-11	97/18737	0.0412371	70.2418	16.5708	2.16598e-07	1.87718e-06	6.07993e-07	IL22RA1/IL18R1/IL10RB/LIFR	4
MF	GO:0140375	immune receptor activity	2024-04-11	154/18737	0.025974	44.2432	13.0597	1.38472e-06	9.00068e-06	2.9152e-06	IL22RA1/IL18R1/IL10RB/LIFR	4
MF	GO:0019955	cytokine binding	2024-03-11	143/18737	0.020979	35.7349	10.1055	6.86739e-05	0.000357104	0.000115661	IL22RA1/IL18R1/LIFR	3
MF	GO:0008009	chemokine activity	2024-02-11	49/18737	0.0408163	69.525	11.6407	0.000362982	0.00146078	0.000473127	CCL13/CCL11	2
MF	GO:0048020	CCR chemokine receptor binding	2024-02-11	51/18737	0.0392157	66.7986	11.404	0.000393287	0.00146078	0.000473127	CCL13/CCL11	2
MF	GO:0042379	chemokine receptor binding	2024-02-11	75/18737	0.0266667	45.423	9.34269	0.000849423	0.00276062	0.000894129	CCL13/CCL11	2
MF	GO:0070851	growth factor receptor binding	2024-02-11	138/18737	0.0144928	24.6864	6.76872	0.00283574	0.00819215	0.00265333	TSLP/IL5	2
MF	GO:0003953	NAD+ nucleosidase activity	2024-01-11	11/18737	0.0909091	154.851	12.3705	0.0064406	0.0167456	0.00542366	IL18R1	1
MF	GO:0061809	NAD+ nucleotidase, cyclic ADP-ribose generating	2024-01-11	16/18737	0.0625	106.46	10.2281	0.00935566	0.0221134	0.00716223	IL18R1	1
MF	GO:0001664	G protein-coupled receptor binding	2024-02-11	299/18737	0.00668896	11.3937	4.39099	0.0126929	0.0275014	0.00890733	CCL13/CCL11	2
MF	GO:0016814	hydrolase activity, acting on carbon-nitrogen (but not peptide) bonds, in cyclic amidines	2024-01-11	27/18737	0.037037	63.0875	7.82459	0.0157414	0.0314829	0.0101969	ADA	1
MF	GO:0005164	tumor necrosis factor receptor binding	2024-01-11	30/18737	0.0333333	56.7788	7.41037	0.0174765	0.0324564	0.0105122	LTA	1
MF	GO:0019239	deaminase activity	2024-01-11	33/18737	0.030303	51.6171	7.05341	0.0192088	0.0332953	0.0107839	ADA	1
MF	GO:0016799	hydrolase activity, hydrolyzing N-glycosyl compounds	2024-01-11	39/18737	0.025641	43.676	6.46592	0.0226651	0.0368307	0.011929	IL18R1	1
MF	GO:0032813	tumor necrosis factor receptor superfamily binding	2024-01-11	49/18737	0.0204082	34.7625	5.7354	0.0284009	0.0434366	0.0140685	LTA	1
MF	GO:0015026	coreceptor activity	2024-01-11	61/18737	0.0163934	27.924	5.10475	0.0352435	0.0509072	0.0164882	IL10RB	1
Results of GO enrichment analysis
category	subcategory	ID	Description	GeneRatio	BgRatio	pvalue	p.adjust	qvalue	geneID	Count
Genetic Information Processing	Folding, sorting and degradation	hsa04141	Protein processing in endoplasmic reticulum	2024-02-06	170/8844	0.00523702	0.153081	0.128253	DNAJC10/BCL2	2
Human Diseases	Infectious disease: viral	hsa05169	Epstein-Barr virus infection	2024-02-06	203/8844	0.00740007	0.153081	0.128253	BCL2/ISG15	2
Cellular Processes	Cell growth and death	hsa04215	Apoptosis - multiple species	2024-01-06	32/8844	0.0215202	0.153081	0.128253	BCL2	1
Metabolism	Glycan biosynthesis and metabolism	hsa00514	Other types of O-glycan biosynthesis	2024-01-06	47/8844	0.0314742	0.153081	0.128253	COLGALT2	1
Environmental Information Processing	Signal transduction	hsa04340	Hedgehog signaling pathway	2024-01-06	56/8844	0.0374059	0.153081	0.128253	BCL2	1
Metabolism	Amino acid metabolism	hsa00310	Lysine degradation	2024-01-06	63/8844	0.0419985	0.153081	0.128253	COLGALT2	1
Organismal Systems	Immune system	hsa04622	RIG-I-like receptor signaling pathway	2024-01-06	72/8844	0.0478765	0.153081	0.128253	ISG15	1
Metabolism	Carbohydrate metabolism	hsa00562	Inositol phosphate metabolism	2024-01-06	73/8844	0.0485277	0.153081	0.128253	IMPA2	1
Human Diseases	Drug resistance: antineoplastic	hsa01524	Platinum drug resistance	2024-01-06	75/8844	0.0498291	0.153081	0.128253	BCL2	1
Cellular Processes	Cell growth and death	hsa04115	p53 signaling pathway	2024-01-06	75/8844	0.0498291	0.153081	0.128253	BCL2	1
