# Supplementary material for: Circulating inflammatory proteins and osteomyelitis: A bidirectional Mendelian randomization and colocalization analysis
Source: Medicine (Baltimore). 2025 Oct 17;104(42):e44916. doi: 10.1097/MD.0000000000044916 (PMC12537171; doi:10.1097/MD.0000000000044916)
Supplement: Supplementary file 3 [file medi-104-e44916-s003.xls]

## Sheet: Table S1
SNP	effect_allele.exposure	other_allele.exposure	effect_allele.outcome	other_allele.outcome	beta.exposure	beta.outcome	eaf.exposure	eaf.outcome	remove	palindromic	ambiguous	id.outcome	chr.outcome	pos.outcome	se.outcome	pval.outcome	samplesize.outcome	outcome	mr_keep.outcome	pval_origin.outcome	data_source.outcome	chr.exposure	pos.exposure	se.exposure	pval.exposure	samplesize.exposure	exposure	mr_keep.exposure	pval_origin.exposure	id.exposure	action	mr_keep	R2	F
rs10024178	T	C	T	C	-0.0925	0.00457923	0.905	0.868156	FALSE	FALSE	FALSE	Em901J	4	5800007	0.0485142	0.9248	385801	Osteomyelitis	TRUE	reported	textfile	4	5801734	0.0199	3.35e-06	14716	GCST90274759.csv	TRUE	reported	rYKnET	2	TRUE	0.00146606	21.6032
rs111477402	A	G	A	G	-0.2515	0.180926	0.9797	0.984984	FALSE	FALSE	FALSE	Em901J	20	44387025	0.136497	0.185009	385801	Osteomyelitis	TRUE	reported	textfile	20	43015665	0.0503	5.73e-07	13422	GCST90274759.csv	TRUE	reported	rYKnET	2	TRUE	0.00185915	24.9963
rs111478357	T	C	T	C	0.2044	0.0767651	0.0243	0.015753	FALSE	FALSE	FALSE	Em901J	2	143892866	0.132837	0.563339	385801	Osteomyelitis	TRUE	reported	textfile	2	144650434	0.044	3.39e-06	13801	GCST90274759.csv	TRUE	reported	rYKnET	2	TRUE	0.00156123	21.5771
rs112665079	T	C	T	C	0.8932	-0.119917	0.051	0.0458374	FALSE	FALSE	FALSE	Em901J	20	44492042	0.07807	0.124534	385801	Osteomyelitis	TRUE	reported	textfile	20	43120683	0.026	1e-200	14720	GCST90274759.csv	TRUE	reported	rYKnET	2	TRUE	0.0742247	1180.03
rs11512688	T	G	T	G	-0.0606	0.0298096	0.6677	0.684439	FALSE	FALSE	FALSE	Em901J	11	102742554	0.0354683	0.400652	385801	Osteomyelitis	TRUE	reported	textfile	11	102613285	0.0133	5.2e-06	12193	GCST90274759.csv	TRUE	reported	rYKnET	2	TRUE	0.00169978	20.7573
rs115657851	A	G	A	G	0.139	0.0607152	0.0462	0.0657284	FALSE	FALSE	FALSE	Em901J	1	56888175	0.0665841	0.361845	385801	Osteomyelitis	TRUE	reported	textfile	1	57353848	0.0293	2.1e-06	14715	GCST90274759.csv	TRUE	reported	rYKnET	2	TRUE	0.00152711	22.5027
rs117113154	A	G	A	G	0.2582	-0.182588	0.9851	0.978924	FALSE	FALSE	FALSE	Em901J	20	44420936	0.116027	0.115565	385801	Osteomyelitis	TRUE	reported	textfile	20	43049576	0.0524	8.33e-07	14736	GCST90274759.csv	TRUE	reported	rYKnET	2	TRUE	0.00164496	24.2768
rs117645472	A	T	A	T	0.3494	-0.358762	0.0125	0.00181124	FALSE	TRUE	FALSE	Em901J	18	917375	0.39245	0.360633	385801	Osteomyelitis	TRUE	reported	textfile	18	917376	0.0754	3.59e-06	11095	GCST90274759.csv	TRUE	reported	rYKnET	2	TRUE	0.00193168	21.4696
rs12479560	A	G	A	G	0.12	-0.0423507	0.32	0.374391	FALSE	FALSE	FALSE	Em901J	20	44672026	0.0343456	0.217548	385801	Osteomyelitis	TRUE	reported	textfile	20	43300667	0.0147	3.26e-16	12404	GCST90274759.csv	TRUE	reported	rYKnET	2	TRUE	0.00534366	66.6282
rs138960575	A	G	A	G	0.2878	-0.104814	0.9797	0.991497	FALSE	FALSE	FALSE	Em901J	20	44611849	0.184438	0.569839	385801	Osteomyelitis	TRUE	reported	textfile	20	43240490	0.0507	1.37e-08	14288	GCST90274759.csv	TRUE	reported	rYKnET	2	TRUE	0.00225017	32.2185
rs142432299	A	G	A	G	-0.3058	-0.0295253	0.9867	0.997195	FALSE	FALSE	FALSE	Em901J	20	44843508	0.308671	0.923796	385801	Osteomyelitis	TRUE	reported	textfile	20	43472149	0.0611	5.59e-07	12935	GCST90274759.csv	TRUE	reported	rYKnET	2	TRUE	0.0019328	25.0453
rs147052185	A	G	A	G	0.2127	-0.00143962	0.9793	0.987421	FALSE	FALSE	FALSE	Em901J	21	17701988	0.147992	0.992239	385801	Osteomyelitis	TRUE	reported	textfile	21	19074306	0.0473	6.9e-06	14244	GCST90274759.csv	TRUE	reported	rYKnET	2	TRUE	0.00141764	20.2186
rs148377517	T	C	T	C	0.3247	0.748756	0.0156	0.0010462	FALSE	FALSE	FALSE	Em901J	20	44311053	0.516361	0.147041	385801	Osteomyelitis	TRUE	reported	textfile	20	42939693	0.0559	6.3e-09	12935	GCST90274759.csv	TRUE	reported	rYKnET	2	TRUE	0.00260162	33.7345
rs1608554	A	G	A	G	0.0598	-0.0544427	0.656	0.684926	FALSE	FALSE	FALSE	Em901J	7	22768015	0.0355093	0.125227	385801	Osteomyelitis	TRUE	reported	textfile	7	22807634	0.0122	9.5e-07	14733	GCST90274759.csv	TRUE	reported	rYKnET	2	TRUE	0.00162811	24.0228
rs1799880	C	G	C	G	0.1798	-0.0116863	0.2669	0.236852	FALSE	TRUE	FALSE	Em901J	20	44636050	0.0389091	0.763911	385801	Osteomyelitis	TRUE	reported	textfile	20	43264691	0.0144	8.89e-36	14288	GCST90274759.csv	TRUE	reported	rYKnET	2	TRUE	0.0107937	155.881
rs184103539	T	C	T	C	-0.1524	-0.0237142	0.0397	0.0746035	FALSE	FALSE	FALSE	Em901J	1	221976321	0.0629334	0.706313	385801	Osteomyelitis	TRUE	reported	textfile	1	222149663	0.0339	6.94e-06	12833	GCST90274759.csv	TRUE	reported	rYKnET	2	TRUE	0.00157239	20.207
rs189104742	A	T	A	T	0.2754	-0.0685085	0.9857	0.969525	FALSE	TRUE	FALSE	Em901J	4	74740352	0.0955562	0.473408	385801	Osteomyelitis	TRUE	reported	textfile	4	75665562	0.0584	2.41e-06	14729	GCST90274759.csv	TRUE	reported	rYKnET	2	TRUE	0.00150756	22.2353
rs2071200	T	C	T	C	-0.0625	0.0815162	0.2273	0.244079	FALSE	FALSE	FALSE	Em901J	20	44402316	0.0383835	0.0336922	385801	Osteomyelitis	TRUE	reported	textfile	20	43030956	0.0141	9.31e-06	14288	GCST90274759.csv	TRUE	reported	rYKnET	2	TRUE	0.00137326	19.6454
rs244129	A	G	A	G	0.0779	-0.0125493	0.836	0.881162	FALSE	FALSE	FALSE	Em901J	20	44525160	0.0509138	0.80531	385801	Osteomyelitis	TRUE	reported	textfile	20	43153801	0.0174	7.57e-06	14288	GCST90274759.csv	TRUE	reported	rYKnET	2	TRUE	0.00140086	20.0408
rs2527856	T	C	T	C	0.0562	0.00888026	0.5989	0.579872	FALSE	FALSE	FALSE	Em901J	7	81049607	0.0334261	0.790495	385801	Osteomyelitis	TRUE	reported	textfile	7	80678923	0.0122	4.09e-06	14288	GCST90274759.csv	TRUE	reported	rYKnET	2	TRUE	0.00148299	21.2174
rs3212211	C	G	C	G	0.1889	-0.0368693	0.0914	0.0705682	FALSE	TRUE	FALSE	Em901J	20	44432031	0.0640976	0.565153	385801	Osteomyelitis	TRUE	reported	textfile	20	43060671	0.0224	3.37e-17	14288	GCST90274759.csv	TRUE	reported	rYKnET	2	TRUE	0.00495268	71.1061
rs36013790	C	G	C	G	-0.1604	-0.0451632	0.0856	0.0510041	FALSE	TRUE	FALSE	Em901J	20	44644879	0.0740148	0.541735	385801	Osteomyelitis	TRUE	reported	textfile	20	43273520	0.021	2.2e-14	14734	GCST90274759.csv	TRUE	reported	rYKnET	2	TRUE	0.00394397	58.3326
rs3818247	T	G	T	G	-0.0686	0.0629271	0.3567	0.349922	FALSE	FALSE	FALSE	Em901J	20	44428840	0.0344971	0.0681334	385801	Osteomyelitis	TRUE	reported	textfile	20	43057480	0.012	1.09e-08	14733	GCST90274759.csv	TRUE	reported	rYKnET	2	TRUE	0.00221326	32.6758
rs4812802	A	G	A	G	-0.0696	0.0454115	0.5254	0.576332	FALSE	FALSE	FALSE	Em901J	20	44220660	0.0333307	0.173055	385801	Osteomyelitis	TRUE	reported	textfile	20	42849300	0.0121	8.82e-09	14288	GCST90274759.csv	TRUE	reported	rYKnET	2	TRUE	0.00231032	33.0816
rs541944924	T	C	T	C	0.1673	0.0256102	0.0316	0.0567402	FALSE	FALSE	FALSE	Em901J	1	204698449	0.0718852	0.721642	385801	Osteomyelitis	TRUE	reported	textfile	1	204667577	0.0358	2.97e-06	14080	GCST90274759.csv	TRUE	reported	rYKnET	2	TRUE	0.00154864	21.8355
rs6031491	T	C	T	C	-0.0655	-0.0611798	0.3172	0.295288	FALSE	FALSE	FALSE	Em901J	20	44267784	0.0359977	0.0892154	385801	Osteomyelitis	TRUE	reported	textfile	20	42896424	0.0128	3.1e-07	14288	GCST90274759.csv	TRUE	reported	rYKnET	2	TRUE	0.00182935	26.1819
rs6031627	T	C	T	C	-0.1405	0.0830971	0.106	0.0845362	FALSE	FALSE	FALSE	Em901J	20	44485290	0.0588502	0.157947	385801	Osteomyelitis	TRUE	reported	textfile	20	43113930	0.0187	5.76e-14	14718	GCST90274759.csv	TRUE	reported	rYKnET	2	TRUE	0.00382083	56.443
rs6031700	T	C	T	C	-0.434	-0.101489	0.9664	0.991294	FALSE	FALSE	FALSE	Em901J	20	44653169	0.175903	0.563966	385801	Osteomyelitis	TRUE	reported	textfile	20	43281810	0.0345	2.73e-36	14732	GCST90274759.csv	TRUE	reported	rYKnET	2	TRUE	0.0106277	158.228
rs6065738	T	G	T	G	-0.1787	0.0294528	0.6072	0.665753	FALSE	FALSE	FALSE	Em901J	20	44653198	0.0349302	0.399121	385801	Osteomyelitis	TRUE	reported	textfile	20	43281839	0.0122	1.4e-48	14288	GCST90274759.csv	TRUE	reported	rYKnET	2	TRUE	0.014794	214.52
rs6073378	A	G	A	G	-0.2089	0.048535	0.9641	0.952401	FALSE	FALSE	FALSE	Em901J	20	44224308	0.077314	0.530158	385801	Osteomyelitis	TRUE	reported	textfile	20	42852948	0.0319	5.81e-11	14732	GCST90274759.csv	TRUE	reported	rYKnET	2	TRUE	0.00290249	42.8782
rs6093983	A	G	A	G	0.1533	-0.071473	0.388	0.45977	FALSE	FALSE	FALSE	Em901J	20	44456323	0.0330804	0.030727	385801	Osteomyelitis	TRUE	reported	textfile	20	43084963	0.012	2.26e-37	14288	GCST90274759.csv	TRUE	reported	rYKnET	2	TRUE	0.0112932	163.178
rs6103818	A	T	A	T	0.0885	-0.0741498	0.8391	0.815961	FALSE	TRUE	FALSE	Em901J	20	44674955	0.0427089	0.0825354	385801	Osteomyelitis	TRUE	reported	textfile	20	43303596	0.0169	1.63e-07	14288	GCST90274759.csv	TRUE	reported	rYKnET	2	TRUE	0.00191562	27.419
rs6124657	T	C	T	C	0.1155	-0.0638466	0.1089	0.0916016	FALSE	FALSE	FALSE	Em901J	20	44676701	0.0571423	0.263855	385801	Osteomyelitis	TRUE	reported	textfile	20	43305342	0.0209	3.27e-08	14288	GCST90274759.csv	TRUE	reported	rYKnET	2	TRUE	0.00213291	30.5359
rs62188709	A	T	A	T	-0.1012	-0.0160353	0.9174	0.910245	FALSE	TRUE	FALSE	Em901J	2	224701043	0.0575808	0.780642	385801	Osteomyelitis	TRUE	reported	textfile	2	225565760	0.0222	5.15e-06	14288	GCST90274759.csv	TRUE	reported	rYKnET	2	TRUE	0.00145229	20.7775
rs62206054	A	T	A	T	-0.1626	0.0926259	0.969	0.963813	FALSE	TRUE	FALSE	Em901J	20	44300880	0.0883326	0.294361	385801	Osteomyelitis	TRUE	reported	textfile	20	42929520	0.0353	4.1e-06	14733	GCST90274759.csv	TRUE	reported	rYKnET	2	TRUE	0.00143805	21.2145
rs62319741	T	C	T	C	0.1281	-0.0791261	0.9456	0.927155	FALSE	FALSE	FALSE	Em901J	4	123650740	0.0634487	0.212365	385801	Osteomyelitis	TRUE	reported	textfile	4	124571895	0.0258	6.87e-07	14733	GCST90274759.csv	TRUE	reported	rYKnET	2	TRUE	0.00167048	24.649
rs6463679	A	G	A	G	0.0552	-0.0662596	0.3628	0.398549	FALSE	FALSE	FALSE	Em901J	7	7305371	0.0335766	0.0484518	385801	Osteomyelitis	TRUE	reported	textfile	7	7345002	0.0122	6.05e-06	14288	GCST90274759.csv	TRUE	reported	rYKnET	2	TRUE	0.00143075	20.4691
rs6544381	A	C	A	C	0.0643	-0.036056	0.7983	0.732184	FALSE	FALSE	FALSE	Em901J	2	41049364	0.0372031	0.332462	385801	Osteomyelitis	TRUE	reported	textfile	2	41276504	0.0143	6.91e-06	14732	GCST90274759.csv	TRUE	reported	rYKnET	2	TRUE	0.00137054	20.2158
rs7292320	A	G	A	G	-0.0599	-0.0150385	0.2529	0.206832	FALSE	FALSE	FALSE	Em901J	22	37525418	0.0403924	0.709663	385801	Osteomyelitis	TRUE	reported	textfile	22	37921425	0.0131	4.82e-06	14729	GCST90274759.csv	TRUE	reported	rYKnET	2	TRUE	0.0014175	20.9051
rs73113314	T	C	T	C	-0.1424	0.0426186	0.0838	0.0856639	FALSE	FALSE	FALSE	Em901J	20	44489965	0.0591797	0.471429	385801	Osteomyelitis	TRUE	reported	textfile	20	43118606	0.0229	5.02e-10	14288	GCST90274759.csv	TRUE	reported	rYKnET	2	TRUE	0.00269901	38.6623
rs73701916	A	G	A	G	-0.1301	-0.175597	0.9512	0.985757	FALSE	FALSE	FALSE	Em901J	8	101517964	0.140645	0.211844	385801	Osteomyelitis	TRUE	reported	textfile	8	102530192	0.0292	8.37e-06	14726	GCST90274759.csv	TRUE	reported	rYKnET	2	TRUE	0.00134623	19.8486
rs73966257	A	G	A	G	-0.2927	0.0656525	0.0126	0.00311648	FALSE	FALSE	FALSE	Em901J	18	72562107	0.298625	0.825988	385801	Osteomyelitis	TRUE	reported	textfile	18	70229342	0.0654	7.62e-06	12935	GCST90274759.csv	TRUE	reported	rYKnET	2	TRUE	0.00154615	20.0273
rs739998	T	C	T	C	0.0594	0.000220599	0.5782	0.57681	FALSE	FALSE	FALSE	Em901J	16	266891	0.0337271	0.994781	385801	Osteomyelitis	TRUE	reported	textfile	16	316890	0.0132	6.8e-06	13662	GCST90274759.csv	TRUE	reported	rYKnET	2	TRUE	0.00148002	20.247
rs75492374	A	G	A	G	0.3552	-0.0555774	0.9905	0.994423	FALSE	FALSE	FALSE	Em901J	1	150929702	0.220801	0.801266	385801	Osteomyelitis	TRUE	reported	textfile	1	150902178	0.077	3.97e-06	11139	GCST90274759.csv	TRUE	reported	rYKnET	2	TRUE	0.00190673	21.2758
rs79226097	T	C	T	C	0.1608	-0.140277	0.03	0.0566127	FALSE	FALSE	FALSE	Em901J	14	91249103	0.0717936	0.0507131	385801	Osteomyelitis	TRUE	reported	textfile	14	91715447	0.0357	6.66e-06	14732	GCST90274759.csv	TRUE	reported	rYKnET	2	TRUE	0.00137523	20.2851
rs80212763	T	C	T	C	0.9687	-0.17552	0.0189	0.0124402	FALSE	FALSE	FALSE	Em901J	20	44595289	0.146416	0.230615	385801	Osteomyelitis	TRUE	reported	textfile	20	43223930	0.0448	1.1e-103	14249	GCST90274759.csv	TRUE	reported	rYKnET	2	TRUE	0.03177	467.478

## Sheet: Table S2
SNP	effect_allele.exposure	other_allele.exposure	effect_allele.outcome	other_allele.outcome	beta.exposure	beta.outcome	eaf.exposure	eaf.outcome	remove	palindromic	ambiguous	id.outcome	chr.outcome	pos.outcome	se.outcome	pval.outcome	samplesize.outcome	outcome	mr_keep.outcome	pval_origin.outcome	data_source.outcome	chr.exposure	pos.exposure	se.exposure	pval.exposure	samplesize.exposure	exposure	mr_keep.exposure	pval_origin.exposure	id.exposure	action	mr_keep	R2	F
rs1024612	A	G	A	G	0.0742	0.00022125	0.4063	0.369835	FALSE	FALSE	FALSE	1MYwqS	17	34222337	0.0340433	0.994815	385801	Osteomyelitis	TRUE	reported	textfile	17	32549356	0.0117	2.27e-10	14708	GCST90274764.csv	TRUE	reported	uvC9oY	2	TRUE	0.00272707	40.214
rs10911109	A	G	A	G	-0.0767	-0.00462096	0.1696	0.200228	FALSE	FALSE	FALSE	1MYwqS	1	172148092	0.0410911	0.910462	385801	Osteomyelitis	TRUE	reported	textfile	1	172117232	0.0172	8.22e-06	11774	GCST90274764.csv	TRUE	reported	uvC9oY	2	TRUE	0.00168608	19.882
rs114305427	T	C	T	C	-0.2541	-0.151206	0.0147	0.0123215	FALSE	FALSE	FALSE	1MYwqS	3	42782352	0.149522	0.311892	385801	Osteomyelitis	TRUE	reported	textfile	3	42823844	0.0553	4.33e-06	12790	GCST90274764.csv	TRUE	reported	uvC9oY	2	TRUE	0.00164806	21.1101
rs114744647	T	C	T	C	0.2107	-0.114371	0.9774	0.983186	FALSE	FALSE	FALSE	1MYwqS	16	23995558	0.127657	0.370289	385801	Osteomyelitis	TRUE	reported	textfile	16	24006879	0.0451	2.99e-06	14730	GCST90274764.csv	TRUE	reported	uvC9oY	2	TRUE	0.00147955	21.8231
rs12075	A	G	A	G	0.0749	-0.00871751	0.5547	0.53233	FALSE	FALSE	FALSE	1MYwqS	1	159205564	0.0329855	0.791562	385801	Osteomyelitis	TRUE	reported	textfile	1	159175354	0.0114	5.03e-11	14731	GCST90274764.csv	TRUE	reported	uvC9oY	2	TRUE	0.0029218	43.1613
rs12453306	C	G	C	G	-0.1089	0.0418812	0.9022	0.903063	FALSE	TRUE	FALSE	1MYwqS	17	79257242	0.0559716	0.454304	385801	Osteomyelitis	TRUE	reported	textfile	17	77253324	0.0244	8.08e-06	11335	GCST90274764.csv	TRUE	reported	uvC9oY	2	TRUE	0.00175425	19.9159
rs12530862	T	C	T	C	0.0667	-0.0496211	0.6861	0.658398	FALSE	FALSE	FALSE	1MYwqS	7	75793000	0.0349674	0.155879	385801	Osteomyelitis	TRUE	reported	textfile	7	75422318	0.0135	7.78e-07	14286	GCST90274764.csv	TRUE	reported	uvC9oY	2	TRUE	0.00170582	24.4075
rs13070345	A	G	A	G	-0.0563	0.0304862	0.5335	0.524253	FALSE	FALSE	FALSE	1MYwqS	3	42750768	0.0328445	0.353305	385801	Osteomyelitis	TRUE	reported	textfile	3	42792260	0.0114	7.87e-07	14722	GCST90274764.csv	TRUE	reported	uvC9oY	2	TRUE	0.00165395	24.3864
rs13081156	A	G	A	G	-0.0713	0.0344276	0.6264	0.62085	FALSE	FALSE	FALSE	1MYwqS	3	42963725	0.0339192	0.310112	385801	Osteomyelitis	TRUE	reported	textfile	3	43005217	0.0121	3.8e-09	14285	GCST90274764.csv	TRUE	reported	uvC9oY	2	TRUE	0.00242479	34.7174
rs13228034	T	C	T	C	-0.0613	-0.0253611	0.4808	0.464754	FALSE	FALSE	FALSE	1MYwqS	7	75859666	0.0329179	0.441042	385801	Osteomyelitis	TRUE	reported	textfile	7	75488984	0.0118	2.05e-07	14286	GCST90274764.csv	TRUE	reported	uvC9oY	2	TRUE	0.0018855	26.9834
rs139476527	T	G	T	G	0.2826	-0.629127	0.0125	0.00161731	FALSE	FALSE	FALSE	1MYwqS	20	50417093	0.428128	0.141701	385801	Osteomyelitis	TRUE	reported	textfile	20	49033630	0.0606	3.11e-06	12933	GCST90274764.csv	TRUE	reported	uvC9oY	2	TRUE	0.00167869	21.7436
rs139597204	A	C	A	C	-0.3374	-0.425444	0.0128	0.0039871	FALSE	FALSE	FALSE	1MYwqS	4	103585903	0.267448	0.111665	385801	Osteomyelitis	TRUE	reported	textfile	4	104507060	0.0714	2.3e-06	12303	GCST90274764.csv	TRUE	reported	uvC9oY	2	TRUE	0.00181174	22.3266
rs140965534	T	C	T	C	-0.2283	-0.162548	0.0172	0.0144976	FALSE	FALSE	FALSE	1MYwqS	8	48387727	0.137889	0.238464	385801	Osteomyelitis	TRUE	reported	textfile	8	49300287	0.0514	8.93e-06	14238	GCST90274764.csv	TRUE	reported	uvC9oY	2	TRUE	0.00138368	19.7253
rs142738647	T	G	T	G	0.1546	-0.015512	0.9685	0.951999	FALSE	FALSE	FALSE	1MYwqS	3	42887835	0.076618	0.839558	385801	Osteomyelitis	TRUE	reported	textfile	3	42929327	0.0346	7.89e-06	14722	GCST90274764.csv	TRUE	reported	uvC9oY	2	TRUE	0.00135429	19.9622
rs143921262	T	C	T	C	-0.2339	0.107715	0.9754	0.990273	FALSE	FALSE	FALSE	1MYwqS	7	76072357	0.169127	0.524199	385801	Osteomyelitis	TRUE	reported	textfile	7	75701675	0.0432	6.15e-08	13377	GCST90274764.csv	TRUE	reported	uvC9oY	2	TRUE	0.00218667	29.3108
rs148554043	T	C	T	C	0.4043	-0.198397	0.0083	0.0287643	FALSE	FALSE	FALSE	1MYwqS	3	176246761	0.10048	0.0483259	385801	Osteomyelitis	TRUE	reported	textfile	3	175964549	0.0898	6.72e-06	11726	GCST90274764.csv	TRUE	reported	uvC9oY	2	TRUE	0.00172566	20.2666
rs1491961	T	C	T	C	0.0931	-0.0189295	0.2587	0.257342	FALSE	FALSE	FALSE	1MYwqS	3	46208857	0.0377733	0.616277	385801	Osteomyelitis	TRUE	reported	textfile	3	46250348	0.0134	3.71e-12	14286	GCST90274764.csv	TRUE	reported	uvC9oY	2	TRUE	0.00336755	48.2646
rs151240414	A	G	A	G	0.2299	0.23119	0.0222	0.00903913	FALSE	FALSE	FALSE	1MYwqS	5	131336368	0.175055	0.18661	385801	Osteomyelitis	TRUE	reported	textfile	5	130672061	0.0508	6.02e-06	11335	GCST90274764.csv	TRUE	reported	uvC9oY	2	TRUE	0.00180362	20.4774
rs1564995	A	G	A	G	-0.0609	-0.0100598	0.6155	0.557691	FALSE	FALSE	FALSE	1MYwqS	11	24751561	0.0333864	0.763175	385801	Osteomyelitis	TRUE	reported	textfile	11	24773107	0.0131	3.34e-06	14286	GCST90274764.csv	TRUE	reported	uvC9oY	2	TRUE	0.00151051	21.6088
rs170520	A	G	A	G	0.0554	-0.0197789	0.3264	0.298746	FALSE	FALSE	FALSE	1MYwqS	18	40757886	0.0358323	0.580958	385801	Osteomyelitis	TRUE	reported	textfile	18	38337850	0.0125	9.34e-06	14285	GCST90274764.csv	TRUE	reported	uvC9oY	2	TRUE	0.00137316	19.6399
rs1979672	A	G	A	G	0.0723	0.0057912	0.7895	0.860783	FALSE	FALSE	FALSE	1MYwqS	3	46232618	0.0478606	0.90369	385801	Osteomyelitis	TRUE	reported	textfile	3	46274109	0.0144	5.14e-07	14720	GCST90274764.csv	TRUE	reported	uvC9oY	2	TRUE	0.00170962	25.2053
rs2112920	C	G	C	G	0.0817	0.0133217	0.8362	0.835194	FALSE	TRUE	FALSE	1MYwqS	19	37464346	0.0443386	0.763832	385801	Osteomyelitis	TRUE	reported	textfile	19	37955248	0.016	3.29e-07	14286	GCST90274764.csv	TRUE	reported	uvC9oY	2	TRUE	0.0018218	26.0701
rs2228467	T	C	T	C	-0.3316	0.12347	0.9289	0.92368	FALSE	FALSE	FALSE	1MYwqS	3	42864624	0.0619156	0.0461328	385801	Osteomyelitis	TRUE	reported	textfile	3	42906116	0.0225	3.69e-49	14733	GCST90274764.csv	TRUE	reported	uvC9oY	2	TRUE	0.0145284	217.173
rs34536806	T	G	T	G	0.1017	-0.0644622	0.9023	0.928933	FALSE	FALSE	FALSE	1MYwqS	11	95541323	0.0644629	0.317316	385801	Osteomyelitis	TRUE	reported	textfile	11	95274487	0.0208	1.01e-06	14286	GCST90274764.csv	TRUE	reported	uvC9oY	2	TRUE	0.00167062	23.9031
rs35543857	A	G	A	G	-0.1138	-0.0229145	0.9282	0.906106	FALSE	FALSE	FALSE	1MYwqS	12	105364216	0.0567147	0.686189	385801	Osteomyelitis	TRUE	reported	textfile	12	105757994	0.0244	3.1e-06	14286	GCST90274764.csv	TRUE	reported	uvC9oY	2	TRUE	0.00152031	21.7492
rs3919627	A	G	A	G	-0.1549	0.0656272	0.3641	0.331006	FALSE	FALSE	FALSE	1MYwqS	3	42867668	0.0348354	0.0595744	385801	Osteomyelitis	TRUE	reported	textfile	3	42909160	0.0119	9.82e-39	14711	GCST90274764.csv	TRUE	reported	uvC9oY	2	TRUE	0.0113866	169.414
rs4504148	T	C	T	C	-0.0845	-0.0406837	0.8427	0.822836	FALSE	FALSE	FALSE	1MYwqS	3	43236921	0.0431658	0.345938	385801	Osteomyelitis	TRUE	reported	textfile	3	43278413	0.0159	1.07e-07	14720	GCST90274764.csv	TRUE	reported	uvC9oY	2	TRUE	0.00191504	28.2397
rs4841168	T	G	T	G	0.0651	-0.0165156	0.3165	0.362247	FALSE	FALSE	FALSE	1MYwqS	8	9529387	0.0350668	0.637658	385801	Osteomyelitis	TRUE	reported	textfile	8	9386897	0.0137	2.02e-06	14286	GCST90274764.csv	TRUE	reported	uvC9oY	2	TRUE	0.00157806	22.5767
rs6894241	A	C	A	C	-0.0656	-0.0119852	0.2333	0.239481	FALSE	FALSE	FALSE	1MYwqS	5	118722431	0.0384289	0.755132	385801	Osteomyelitis	TRUE	reported	textfile	5	118058126	0.0137	1.68e-06	14715	GCST90274764.csv	TRUE	reported	uvC9oY	2	TRUE	0.00155572	22.9249
rs73077226	A	G	A	G	0.1054	-0.0248614	0.1121	0.16063	FALSE	FALSE	FALSE	1MYwqS	3	42808927	0.045239	0.582624	385801	Osteomyelitis	TRUE	reported	textfile	3	42850419	0.0203	2.08e-07	14286	GCST90274764.csv	TRUE	reported	uvC9oY	2	TRUE	0.00188347	26.9543
rs73171545	A	G	A	G	-0.0861	0.0707125	0.1199	0.115191	FALSE	FALSE	FALSE	1MYwqS	22	44607229	0.051642	0.170911	385801	Osteomyelitis	TRUE	reported	textfile	22	45003109	0.0187	4.14e-06	14286	GCST90274764.csv	TRUE	reported	uvC9oY	2	TRUE	0.00148173	21.1964
rs73209015	A	T	A	T	-0.0913	-0.029265	0.1104	0.100374	FALSE	TRUE	FALSE	1MYwqS	8	11843458	0.0545808	0.591835	385801	Osteomyelitis	TRUE	reported	textfile	8	11700967	0.0189	1.36e-06	14728	GCST90274764.csv	TRUE	reported	uvC9oY	2	TRUE	0.00158193	23.3324
rs74796877	A	G	A	G	0.2955	-0.28919	0.0105	0.000678254	FALSE	FALSE	FALSE	1MYwqS	3	1726363	0.618917	0.64032	385801	Osteomyelitis	TRUE	reported	textfile	3	1768047	0.0664	8.57e-06	13120	GCST90274764.csv	TRUE	reported	uvC9oY	2	TRUE	0.00150727	19.8022
rs757973	A	G	A	G	0.2002	0.0333488	0.09	0.069165	FALSE	FALSE	FALSE	1MYwqS	7	75866349	0.0652335	0.609196	385801	Osteomyelitis	TRUE	reported	textfile	7	75495667	0.0205	1.58e-22	14713	GCST90274764.csv	TRUE	reported	uvC9oY	2	TRUE	0.0064404	95.3589
rs79432525	T	G	T	G	0.1929	0.301909	0.9754	0.990973	FALSE	FALSE	FALSE	1MYwqS	10	126494626	0.173302	0.0814911	385801	Osteomyelitis	TRUE	reported	textfile	10	128183195	0.0422	4.85e-06	14247	GCST90274764.csv	TRUE	reported	uvC9oY	2	TRUE	0.00146447	20.8919
rs79684468	T	C	T	C	0.1502	-0.0250619	0.0433	0.0435764	FALSE	FALSE	FALSE	1MYwqS	3	43137828	0.080298	0.754957	385801	Osteomyelitis	TRUE	reported	textfile	3	43179320	0.0303	7.16e-07	14286	GCST90274764.csv	TRUE	reported	uvC9oY	2	TRUE	0.00171711	24.5694
rs79722574	T	C	T	C	-0.1215	0.0111176	0.167	0.140429	FALSE	FALSE	FALSE	1MYwqS	17	34292033	0.0474767	0.814854	385801	Osteomyelitis	TRUE	reported	textfile	17	32619052	0.0156	6.78e-15	14720	GCST90274764.csv	TRUE	reported	uvC9oY	2	TRUE	0.00410402	60.6519
rs9303380	A	G	A	G	0.1213	-0.0242766	0.0494	0.0419249	FALSE	FALSE	FALSE	1MYwqS	17	56040131	0.0824608	0.768451	385801	Osteomyelitis	TRUE	reported	textfile	17	54117492	0.0272	8.21e-06	14286	GCST90274764.csv	TRUE	reported	uvC9oY	2	TRUE	0.00139017	19.8849
rs9940390	T	C	T	C	-0.0818	0.0338658	0.7358	0.685019	FALSE	FALSE	FALSE	1MYwqS	16	80018034	0.0353799	0.338464	385801	Osteomyelitis	TRUE	reported	textfile	16	80051931	0.0133	7.73e-10	14286	GCST90274764.csv	TRUE	reported	uvC9oY	2	TRUE	0.00264085	37.8218
rs9976282	A	G	A	G	-0.1678	0.242494	0.0333	0.0202693	FALSE	FALSE	FALSE	1MYwqS	21	38221304	0.116812	0.0379009	385801	Osteomyelitis	TRUE	reported	textfile	21	39593226	0.0345	1.15e-06	14722	GCST90274764.csv	TRUE	reported	uvC9oY	2	TRUE	0.00160429	23.653

## Sheet: Table S3
SNP	effect_allele.exposure	other_allele.exposure	effect_allele.outcome	other_allele.outcome	beta.exposure	beta.outcome	eaf.exposure	eaf.outcome	remove	palindromic	ambiguous	id.outcome	chr.outcome	pos.outcome	se.outcome	pval.outcome	samplesize.outcome	outcome	mr_keep.outcome	pval_origin.outcome	data_source.outcome	chr.exposure	pos.exposure	se.exposure	pval.exposure	samplesize.exposure	exposure	mr_keep.exposure	pval_origin.exposure	id.exposure	action	mr_keep	R2	F
rs10042061	A	G	A	G	-0.1406	-0.00987437	0.9473	0.909035	FALSE	FALSE	FALSE	ro3QeX	5	158617531	0.0572187	0.862987	385801	Osteomyelitis	TRUE	reported	textfile	5	158044539	0.0284	7.39e-07	14735	GCST90274798.csv	TRUE	reported	qFEtR2	2	TRUE	0.00166059	24.5061
rs10043720	A	G	A	G	-0.4981	-0.0216829	0.3025	0.251191	FALSE	FALSE	FALSE	ro3QeX	5	159340325	0.0379117	0.567368	385801	Osteomyelitis	TRUE	reported	textfile	5	158767333	0.0132	1e-200	12402	GCST90274798.csv	TRUE	reported	qFEtR2	2	TRUE	0.102989	1423.69
rs10079720	A	G	A	G	0.1402	-0.00352425	0.6024	0.65682	FALSE	FALSE	FALSE	ro3QeX	5	159187617	0.0350254	0.919852	385801	Osteomyelitis	TRUE	reported	textfile	5	158614625	0.0126	9.27e-29	14287	GCST90274798.csv	TRUE	reported	qFEtR2	2	TRUE	0.00859145	123.792
rs10100578	A	G	A	G	-0.0523	0.0171066	0.5034	0.476989	FALSE	FALSE	FALSE	ro3QeX	8	105459678	0.0328836	0.602912	385801	Osteomyelitis	TRUE	reported	textfile	8	106471906	0.0117	7.82e-06	14723	GCST90274798.csv	TRUE	reported	qFEtR2	2	TRUE	0.00135533	19.9789
rs10431386	T	C	T	C	-0.0577	-0.00826848	0.3257	0.300299	FALSE	FALSE	FALSE	ro3QeX	12	120691123	0.0358769	0.817728	385801	Osteomyelitis	TRUE	reported	textfile	12	121128926	0.0123	2.72e-06	14735	GCST90274798.csv	TRUE	reported	qFEtR2	2	TRUE	0.00149122	22.003
rs10515797	A	G	A	G	0.1128	0.0421323	0.1554	0.179321	FALSE	FALSE	FALSE	ro3QeX	5	159488279	0.0428937	0.325977	385801	Osteomyelitis	TRUE	reported	textfile	5	158915287	0.0161	2.45e-12	14735	GCST90274798.csv	TRUE	reported	qFEtR2	2	TRUE	0.00332026	49.0803
rs10850076	T	C	T	C	0.0674	-0.00374835	0.3	0.23245	FALSE	FALSE	FALSE	ro3QeX	12	112745681	0.0388092	0.923057	385801	Osteomyelitis	TRUE	reported	textfile	12	113183486	0.0127	1.11e-07	14734	GCST90274798.csv	TRUE	reported	qFEtR2	2	TRUE	0.00190793	28.1613
rs10947150	A	G	A	G	0.0788	-0.0672616	0.7264	0.684015	FALSE	FALSE	FALSE	ro3QeX	6	31212226	0.0352875	0.056637	385801	Osteomyelitis	TRUE	reported	textfile	6	31180003	0.0131	1.8e-09	14735	GCST90274798.csv	TRUE	reported	qFEtR2	2	TRUE	0.0024496	36.1785
rs11039216	T	C	T	C	0.0588	0.00481468	0.5207	0.439431	FALSE	FALSE	FALSE	ro3QeX	11	47385041	0.0330962	0.884336	385801	Osteomyelitis	TRUE	reported	textfile	11	47406592	0.0116	4e-07	14730	GCST90274798.csv	TRUE	reported	qFEtR2	2	TRUE	0.00174132	25.6909
rs11130215	A	G	A	G	-0.1009	-0.0352703	0.8154	0.729254	FALSE	FALSE	FALSE	ro3QeX	3	4984323	0.0370261	0.340803	385801	Osteomyelitis	TRUE	reported	textfile	3	5026008	0.0151	2.36e-11	14732	GCST90274798.csv	TRUE	reported	qFEtR2	2	TRUE	0.00302171	44.6447
rs112042454	T	C	T	C	0.2995	0.0457956	0.9802	0.985497	FALSE	FALSE	FALSE	ro3QeX	5	159339562	0.137695	0.739445	385801	Osteomyelitis	TRUE	reported	textfile	5	158766570	0.0441	1.11e-11	14735	GCST90274798.csv	TRUE	reported	qFEtR2	2	TRUE	0.00312039	46.1166
rs112164276	A	G	A	G	0.0869	0.12109	0.8752	0.939249	FALSE	FALSE	FALSE	ro3QeX	6	32481499	0.0686259	0.077648	385801	Osteomyelitis	TRUE	reported	textfile	6	32449276	0.0195	8.33e-06	14287	GCST90274798.csv	TRUE	reported	qFEtR2	2	TRUE	0.00138812	19.8568
rs114050847	T	C	T	C	-0.2878	0.12984	0.9841	0.992097	FALSE	FALSE	FALSE	ro3QeX	3	188413123	0.19394	0.503187	385801	Osteomyelitis	TRUE	reported	textfile	3	188130911	0.0553	1.95e-07	13833	GCST90274798.csv	TRUE	reported	qFEtR2	2	TRUE	0.00195418	27.0812
rs115214473	C	G	C	G	0.2688	0.0885999	0.9836	0.988298	FALSE	TRUE	FALSE	ro3QeX	5	159246447	0.154321	0.565882	385801	Osteomyelitis	TRUE	reported	textfile	5	158673455	0.0541	6.74e-07	14243	GCST90274798.csv	TRUE	reported	qFEtR2	2	TRUE	0.00173026	24.6833
rs115759645	T	C	T	C	-0.3016	-0.133481	0.028	0.0182768	FALSE	FALSE	FALSE	ro3QeX	5	159293521	0.121924	0.273606	385801	Osteomyelitis	TRUE	reported	textfile	5	158720529	0.0386	5.56e-15	14725	GCST90274798.csv	TRUE	reported	qFEtR2	2	TRUE	0.00412891	61.042
rs115775529	A	G	A	G	-0.2558	-0.288365	0.9838	0.993769	FALSE	FALSE	FALSE	ro3QeX	5	159448969	0.211163	0.172064	385801	Osteomyelitis	TRUE	reported	textfile	5	158875977	0.0522	9.56e-07	14287	GCST90274798.csv	TRUE	reported	qFEtR2	2	TRUE	0.00167799	24.0104
rs116392971	T	C	T	C	-0.2277	-0.0207341	0.9545	0.951807	FALSE	FALSE	FALSE	ro3QeX	3	188415798	0.0768833	0.787405	385801	Osteomyelitis	TRUE	reported	textfile	3	188133586	0.0343	3.17e-11	14734	GCST90274798.csv	TRUE	reported	qFEtR2	2	TRUE	0.00298209	44.0635
rs116907114	T	C	T	C	0.1539	-0.112393	0.0322	0.0191686	FALSE	FALSE	FALSE	ro3QeX	14	102832359	0.119155	0.345555	385801	Osteomyelitis	TRUE	reported	textfile	14	103298696	0.0335	4.35e-06	14734	GCST90274798.csv	TRUE	reported	qFEtR2	2	TRUE	0.00143036	21.1022
rs11744957	T	C	T	C	0.1563	0.0144104	0.8466	0.901345	FALSE	FALSE	FALSE	ro3QeX	5	159460964	0.0549979	0.793308	385801	Osteomyelitis	TRUE	reported	textfile	5	158887972	0.0161	2.79e-22	14735	GCST90274798.csv	TRUE	reported	qFEtR2	2	TRUE	0.00635546	94.2339
rs117888068	T	C	T	C	0.219	0.0083357	0.9787	0.980509	FALSE	FALSE	FALSE	ro3QeX	8	4740320	0.118848	0.944084	385801	Osteomyelitis	TRUE	reported	textfile	8	4597842	0.0472	3.49e-06	11783	GCST90274798.csv	TRUE	reported	qFEtR2	2	TRUE	0.00182371	21.5244
rs12513881	T	C	T	C	0.1466	-0.0117673	0.0402	0.0526833	FALSE	FALSE	FALSE	ro3QeX	5	159298317	0.0735904	0.872957	385801	Osteomyelitis	TRUE	reported	textfile	5	158725325	0.0325	6.46e-06	14733	GCST90274798.csv	TRUE	reported	qFEtR2	2	TRUE	0.00137915	20.3443
rs12588969	C	G	C	G	-0.1297	0.0188404	0.6875	0.791778	FALSE	TRUE	FALSE	ro3QeX	14	102764421	0.0404998	0.64179	385801	Osteomyelitis	TRUE	reported	textfile	14	103230758	0.0127	1.74e-24	14287	GCST90274798.csv	TRUE	reported	qFEtR2	2	TRUE	0.00724724	104.283
rs12766137	C	G	C	G	0.0709	-0.0158033	0.8109	0.808183	FALSE	TRUE	FALSE	ro3QeX	10	92766026	0.0416755	0.704541	385801	Osteomyelitis	TRUE	reported	textfile	10	94525783	0.0149	1.95e-06	14726	GCST90274798.csv	TRUE	reported	qFEtR2	2	TRUE	0.00153521	22.6392
rs13158921	T	C	T	C	-0.2783	0.164805	0.0185	0.0159563	FALSE	FALSE	FALSE	ro3QeX	5	159222864	0.13151	0.210142	385801	Osteomyelitis	TRUE	reported	textfile	5	158649872	0.0511	5.15e-08	14287	GCST90274798.csv	TRUE	reported	qFEtR2	2	TRUE	0.00207178	29.6568
rs13188370	A	T	A	T	-0.4308	-0.0467522	0.0373	0.0305595	FALSE	TRUE	FALSE	ro3QeX	5	159342121	0.0952739	0.62363	385801	Osteomyelitis	TRUE	reported	textfile	5	158769129	0.0323	1.4e-40	14734	GCST90274798.csv	TRUE	reported	qFEtR2	2	TRUE	0.0119293	177.864
rs138161430	T	G	T	G	0.3463	-0.0254961	0.0283	0.0288489	FALSE	FALSE	FALSE	ro3QeX	3	188375208	0.102082	0.802772	385801	Osteomyelitis	TRUE	reported	textfile	3	188092996	0.0502	5.26e-12	12403	GCST90274798.csv	TRUE	reported	qFEtR2	2	TRUE	0.00382215	47.5803
rs138384115	T	G	T	G	-0.1884	0.00123336	0.8988	0.916238	FALSE	FALSE	FALSE	ro3QeX	5	159385479	0.0598913	0.98357	385801	Osteomyelitis	TRUE	reported	textfile	5	158812487	0.0226	7.67e-17	12403	GCST90274798.csv	TRUE	reported	qFEtR2	2	TRUE	0.00557175	69.4824
rs1398590	A	G	A	G	-0.197	0.0764518	0.0298	0.0211066	FALSE	FALSE	FALSE	ro3QeX	12	17161137	0.115199	0.506915	385801	Osteomyelitis	TRUE	reported	textfile	12	17314071	0.0363	5.73e-08	14726	GCST90274798.csv	TRUE	reported	qFEtR2	2	TRUE	0.00199603	29.4483
rs141118334	T	C	T	C	-0.1818	0.0265567	0.8882	0.869335	FALSE	FALSE	FALSE	ro3QeX	5	159380338	0.0491175	0.58873	385801	Osteomyelitis	TRUE	reported	textfile	5	158807346	0.0195	1.13e-20	14286	GCST90274798.csv	TRUE	reported	qFEtR2	2	TRUE	0.00604747	86.9076
rs141816421	A	T	A	T	-0.383	0.0810635	0.0411	0.0145193	FALSE	TRUE	FALSE	ro3QeX	5	159278766	0.136266	0.551916	385801	Osteomyelitis	TRUE	reported	textfile	5	158705774	0.0313	1.99e-34	14721	GCST90274798.csv	TRUE	reported	qFEtR2	2	TRUE	0.0100688	149.71
rs142965311	T	C	T	C	0.1097	0.192522	0.095	0.0504766	FALSE	FALSE	FALSE	ro3QeX	6	28021474	0.0703046	0.00617391	385801	Osteomyelitis	TRUE	reported	textfile	6	27989252	0.0217	4.3e-07	12851	GCST90274798.csv	TRUE	reported	qFEtR2	2	TRUE	0.0019847	25.5521
rs144850787	T	G	T	G	0.3161	0.336095	0.9869	0.992007	FALSE	FALSE	FALSE	ro3QeX	5	159266356	0.182226	0.0651268	385801	Osteomyelitis	TRUE	reported	textfile	5	158693364	0.056	1.66e-08	14287	GCST90274798.csv	TRUE	reported	qFEtR2	2	TRUE	0.00222518	31.8575
rs145219649	T	C	T	C	0.2835	-0.0379688	0.0152	0.00319574	FALSE	FALSE	FALSE	ro3QeX	5	159298108	0.295149	0.89764	385801	Osteomyelitis	TRUE	reported	textfile	5	158725116	0.0556	3.42e-07	14287	GCST90274798.csv	TRUE	reported	qFEtR2	2	TRUE	0.00181646	25.9954
rs147925814	A	G	A	G	-0.1979	-0.205484	0.0265	0.0152635	FALSE	FALSE	FALSE	ro3QeX	5	158919803	0.13607	0.131008	385801	Osteomyelitis	TRUE	reported	textfile	5	158346811	0.0397	6.2e-07	14723	GCST90274798.csv	TRUE	reported	qFEtR2	2	TRUE	0.00168493	24.8457
rs148549227	T	C	T	C	0.1088	-0.0118657	0.0889	0.0918206	FALSE	FALSE	FALSE	ro3QeX	3	171630920	0.0573145	0.835988	385801	Osteomyelitis	TRUE	reported	textfile	3	171348710	0.0228	1.82e-06	12403	GCST90274798.csv	TRUE	reported	qFEtR2	2	TRUE	0.00183259	22.7676
rs149993822	T	C	T	C	0.0984	-0.0301012	0.1662	0.152888	FALSE	FALSE	FALSE	ro3QeX	2	111289383	0.0468668	0.520697	385801	Osteomyelitis	TRUE	reported	textfile	2	112046960	0.0194	3.93e-07	14287	GCST90274798.csv	TRUE	reported	qFEtR2	2	TRUE	0.00179748	25.7233
rs150131614	T	C	T	C	0.3873	0.423953	0.9912	0.995503	FALSE	FALSE	FALSE	ro3QeX	5	159235353	0.246488	0.0854378	385801	Osteomyelitis	TRUE	reported	textfile	5	158662361	0.0754	2.8e-07	12934	GCST90274798.csv	TRUE	reported	qFEtR2	2	TRUE	0.0020358	26.3806
rs150590615	T	C	T	C	-0.5077	0.593126	0.0046	0.000419171	FALSE	FALSE	FALSE	ro3QeX	9	19034089	0.791522	0.453647	385801	Osteomyelitis	TRUE	reported	textfile	9	19034087	0.1141	8.6e-06	10678	GCST90274798.csv	TRUE	reported	qFEtR2	2	TRUE	0.00185075	19.7953
rs1611689	A	T	A	T	0.1235	0.0855192	0.1664	0.0905166	FALSE	TRUE	FALSE	ro3QeX	6	29858949	0.0570491	0.133862	385801	Osteomyelitis	TRUE	reported	textfile	6	29826726	0.0169	2.72e-13	13239	GCST90274798.csv	TRUE	reported	qFEtR2	2	TRUE	0.00401751	53.3943
rs17056751	A	G	A	G	0.1694	-0.013017	0.9592	0.940699	FALSE	FALSE	FALSE	ro3QeX	5	159425192	0.0703206	0.853143	385801	Osteomyelitis	TRUE	reported	textfile	5	158852200	0.0325	1.87e-07	14735	GCST90274798.csv	TRUE	reported	qFEtR2	2	TRUE	0.00184039	27.1645
rs17500902	A	G	A	G	-0.0727	-0.00695971	0.8535	0.893587	FALSE	FALSE	FALSE	ro3QeX	10	54707152	0.0529752	0.895477	385801	Osteomyelitis	TRUE	reported	textfile	10	56466912	0.0164	9.3e-06	14726	GCST90274798.csv	TRUE	reported	qFEtR2	2	TRUE	0.00133265	19.6482
rs17630235	A	G	A	G	0.1066	0.0343677	0.4172	0.378418	FALSE	FALSE	FALSE	ro3QeX	12	112153882	0.0338521	0.309995	385801	Osteomyelitis	TRUE	reported	textfile	12	112591686	0.0136	4.57e-15	11337	GCST90274798.csv	TRUE	reported	qFEtR2	2	TRUE	0.00539003	61.4271
rs1800684	A	T	A	T	-0.0871	-0.093428	0.1398	0.130954	FALSE	TRUE	FALSE	ro3QeX	6	32184217	0.0484772	0.0539473	385801	Osteomyelitis	TRUE	reported	textfile	6	32151994	0.0175	6.45e-07	14734	GCST90274798.csv	TRUE	reported	qFEtR2	2	TRUE	0.00167846	24.7686
rs190451011	A	C	A	C	0.1676	0.0467873	0.0378	0.0789864	FALSE	FALSE	FALSE	ro3QeX	3	4927324	0.0615139	0.446899	385801	Osteomyelitis	TRUE	reported	textfile	3	4969009	0.0324	2.31e-07	14718	GCST90274798.csv	TRUE	reported	qFEtR2	2	TRUE	0.00181476	26.7546
rs1950897	T	C	T	C	0.0798	-0.0097675	0.7151	0.689812	FALSE	FALSE	FALSE	ro3QeX	14	68293424	0.0355773	0.783668	385801	Osteomyelitis	TRUE	reported	textfile	14	68760141	0.0128	4.54e-10	14735	GCST90274798.csv	TRUE	reported	qFEtR2	2	TRUE	0.00263082	38.8622
rs2059132	T	G	T	G	0.086	0.00938505	0.3677	0.342348	FALSE	FALSE	FALSE	ro3QeX	5	159436529	0.0350835	0.78908	385801	Osteomyelitis	TRUE	reported	textfile	5	158863537	0.0142	1.39e-09	12403	GCST90274798.csv	TRUE	reported	qFEtR2	2	TRUE	0.00294857	36.6733
rs2097442	A	G	A	G	0.0883	-0.0498555	0.2504	0.302756	FALSE	FALSE	FALSE	ro3QeX	6	32454414	0.0357246	0.16285	385801	Osteomyelitis	TRUE	reported	textfile	6	32422191	0.0135	6.12e-11	14735	GCST90274798.csv	TRUE	reported	qFEtR2	2	TRUE	0.00289497	42.7755
rs2287763	T	C	T	C	-0.1358	0.0436773	0.7622	0.721908	FALSE	FALSE	FALSE	ro3QeX	5	159518826	0.0378608	0.248653	385801	Osteomyelitis	TRUE	reported	textfile	5	158945834	0.015	1.39e-19	14729	GCST90274798.csv	TRUE	reported	qFEtR2	2	TRUE	0.00553393	81.9517
rs254844	C	G	C	G	0.1318	0.00333661	0.5953	0.679262	FALSE	TRUE	FALSE	ro3QeX	5	159245314	0.0352445	0.924577	385801	Osteomyelitis	TRUE	reported	textfile	5	158672322	0.0121	1.25e-27	14287	GCST90274798.csv	TRUE	reported	qFEtR2	2	TRUE	0.00823621	118.631
rs2853697	T	G	T	G	-0.2049	-0.0578259	0.8091	0.764914	FALSE	FALSE	FALSE	ro3QeX	5	159316395	0.0387608	0.135733	385801	Osteomyelitis	TRUE	reported	textfile	5	158743403	0.0147	3.68e-44	14734	GCST90274798.csv	TRUE	reported	qFEtR2	2	TRUE	0.0130149	194.263
rs3094703	T	C	T	C	0.1207	0.139852	0.1244	0.0843603	FALSE	FALSE	FALSE	ro3QeX	6	30391180	0.0586701	0.0171392	385801	Osteomyelitis	TRUE	reported	textfile	6	30358957	0.018	2.01e-11	14735	GCST90274798.csv	TRUE	reported	qFEtR2	2	TRUE	0.00304226	44.9584
rs3130510	A	G	A	G	0.1155	0.0897522	0.2275	0.151103	FALSE	FALSE	FALSE	ro3QeX	6	31186716	0.0457332	0.0497027	385801	Osteomyelitis	TRUE	reported	textfile	6	31154493	0.014	1.58e-16	14735	GCST90274798.csv	TRUE	reported	qFEtR2	2	TRUE	0.00459787	68.0533
rs3135002	A	C	A	C	-0.0761	-0.0669312	0.217	0.226665	FALSE	FALSE	FALSE	ro3QeX	6	32700662	0.0391853	0.0876234	385801	Osteomyelitis	TRUE	reported	textfile	6	32668439	0.0143	1.03e-07	14734	GCST90274798.csv	TRUE	reported	qFEtR2	2	TRUE	0.00191842	28.3164
rs3184504	T	C	T	C	0.1332	0.058703	0.4766	0.407426	FALSE	FALSE	FALSE	ro3QeX	12	111446804	0.0333846	0.078681	385801	Osteomyelitis	TRUE	reported	textfile	12	111884608	0.0131	2.76e-24	11785	GCST90274798.csv	TRUE	reported	qFEtR2	2	TRUE	0.00869647	103.369
rs34169305	T	C	T	C	0.0561	0.00969793	0.3099	0.368781	FALSE	FALSE	FALSE	ro3QeX	3	141352451	0.0341303	0.776301	385801	Osteomyelitis	TRUE	reported	textfile	3	141071293	0.0126	8.49e-06	14722	GCST90274798.csv	TRUE	reported	qFEtR2	2	TRUE	0.00134472	19.821
rs34907473	A	G	A	G	0.0651	-0.00875017	0.6746	0.561755	FALSE	FALSE	FALSE	ro3QeX	6	31344161	0.033116	0.791604	385801	Osteomyelitis	TRUE	reported	textfile	6	31311938	0.0125	1.91e-07	14726	GCST90274798.csv	TRUE	reported	qFEtR2	2	TRUE	0.00183848	27.1196
rs36071027	T	C	T	C	0.0631	0.0270802	0.338	0.385955	FALSE	FALSE	FALSE	ro3QeX	5	159017266	0.0337337	0.42211	385801	Osteomyelitis	TRUE	reported	textfile	5	158444274	0.0124	3.61e-07	14287	GCST90274798.csv	TRUE	reported	qFEtR2	2	TRUE	0.00180921	25.8913
rs3783383	C	G	C	G	-0.0594	0.010566	0.3431	0.327045	FALSE	TRUE	FALSE	ro3QeX	14	102711083	0.0350816	0.763275	385801	Osteomyelitis	TRUE	reported	textfile	14	103177420	0.0124	1.67e-06	14287	GCST90274798.csv	TRUE	reported	qFEtR2	2	TRUE	0.00160358	22.944
rs443198	A	G	A	G	-0.0669	-0.114276	0.6341	0.753708	FALSE	FALSE	FALSE	ro3QeX	6	32222629	0.0370649	0.00204828	385801	Osteomyelitis	TRUE	reported	textfile	6	32190406	0.0121	3.22e-08	14734	GCST90274798.csv	TRUE	reported	qFEtR2	2	TRUE	0.00207043	30.5649
rs4783410	A	G	A	G	-0.0874	-0.0327385	0.097	0.100809	FALSE	FALSE	FALSE	ro3QeX	16	20622987	0.0545039	0.548064	385801	Osteomyelitis	TRUE	reported	textfile	16	20634309	0.0196	8.23e-06	14722	GCST90274798.csv	TRUE	reported	qFEtR2	2	TRUE	0.00134883	19.8816
rs4921230	T	C	T	C	0.07	0.0220623	0.2337	0.243343	FALSE	FALSE	FALSE	ro3QeX	5	159453388	0.0383734	0.565334	385801	Osteomyelitis	TRUE	reported	textfile	5	158880396	0.0138	3.93e-07	14716	GCST90274798.csv	TRUE	reported	qFEtR2	2	TRUE	0.00174538	25.7264
rs5014495	T	C	T	C	0.207	-0.0776224	0.0363	0.0640173	FALSE	FALSE	FALSE	ro3QeX	4	189606778	0.0696204	0.264877	385801	Osteomyelitis	TRUE	reported	textfile	4	190527932	0.0442	2.82e-06	10208	GCST90274798.csv	TRUE	reported	qFEtR2	2	TRUE	0.00214399	21.9286
rs539598	T	C	T	C	-0.0672	-0.0137236	0.2822	0.214647	FALSE	FALSE	FALSE	ro3QeX	11	96292910	0.0399545	0.731237	385801	Osteomyelitis	TRUE	reported	textfile	11	96026074	0.0129	1.9e-07	14731	GCST90274798.csv	TRUE	reported	qFEtR2	2	TRUE	0.00183877	27.1331
rs56240842	A	G	A	G	0.1665	0.105017	0.0411	0.055022	FALSE	FALSE	FALSE	ro3QeX	5	159376471	0.0727963	0.14913	385801	Osteomyelitis	TRUE	reported	textfile	5	158803479	0.0315	1.25e-07	14287	GCST90274798.csv	TRUE	reported	qFEtR2	2	TRUE	0.00195172	27.9349
rs574143589	T	C	T	C	-0.326	0.11272	0.9885	0.981446	FALSE	FALSE	FALSE	ro3QeX	7	115950023	0.123024	0.35954	385801	Osteomyelitis	TRUE	reported	textfile	7	115590077	0.0733	8.69e-06	11272	GCST90274798.csv	TRUE	reported	qFEtR2	2	TRUE	0.00175172	19.7765
rs62289630	T	C	T	C	0.0553	-0.0626925	0.4166	0.431839	FALSE	FALSE	FALSE	ro3QeX	3	188473081	0.0331627	0.0586976	385801	Osteomyelitis	TRUE	reported	textfile	3	188190869	0.012	4.06e-06	14287	GCST90274798.csv	TRUE	reported	qFEtR2	2	TRUE	0.00148423	21.2338
rs62378749	C	G	C	G	-0.2465	-0.214552	0.9724	0.970861	FALSE	TRUE	FALSE	ro3QeX	5	159302416	0.0985803	0.0295236	385801	Osteomyelitis	TRUE	reported	textfile	5	158729424	0.0433	1.25e-08	14287	GCST90274798.csv	TRUE	reported	qFEtR2	2	TRUE	0.00226325	32.4039
rs652888	A	G	A	G	-0.0838	-0.0825383	0.7899	0.781059	FALSE	FALSE	FALSE	ro3QeX	6	31883457	0.0396684	0.0374602	385801	Osteomyelitis	TRUE	reported	textfile	6	31851234	0.0144	5.9e-09	14735	GCST90274798.csv	TRUE	reported	qFEtR2	2	TRUE	0.00229306	33.8613
rs6750065	T	C	T	C	0.0628	0.0686532	0.7333	0.772831	FALSE	FALSE	FALSE	ro3QeX	2	64662774	0.0391741	0.0796856	385801	Osteomyelitis	TRUE	reported	textfile	2	64889908	0.0134	2.78e-06	14286	GCST90274798.csv	TRUE	reported	qFEtR2	2	TRUE	0.00153508	21.9608
rs6877404	A	C	A	C	0.3077	0.115626	0.9339	0.929337	FALSE	FALSE	FALSE	ro3QeX	5	159430865	0.0641848	0.0716308	385801	Osteomyelitis	TRUE	reported	textfile	5	158857873	0.024	1.25e-37	14287	GCST90274798.csv	TRUE	reported	qFEtR2	2	TRUE	0.0113743	164.351
rs6886974	A	T	A	T	0.1839	-0.175841	0.9546	0.97236	FALSE	TRUE	FALSE	ro3QeX	5	159253359	0.100547	0.0803156	385801	Osteomyelitis	TRUE	reported	textfile	5	158680367	0.0306	1.86e-09	14716	GCST90274798.csv	TRUE	reported	qFEtR2	2	TRUE	0.00244831	36.1128
rs6968201	T	G	T	G	-0.0622	0.00902591	0.5425	0.480002	FALSE	FALSE	FALSE	ro3QeX	7	6369165	0.032977	0.784312	385801	Osteomyelitis	TRUE	reported	textfile	7	6408796	0.0119	1.72e-07	14287	GCST90274798.csv	TRUE	reported	qFEtR2	2	TRUE	0.00190861	27.3166
rs705705	C	G	C	G	0.0785	0.0364295	0.323	0.319188	FALSE	TRUE	FALSE	ro3QeX	12	56041720	0.0351861	0.300512	385801	Osteomyelitis	TRUE	reported	textfile	12	56435504	0.0133	3.59e-09	12841	GCST90274798.csv	TRUE	reported	qFEtR2	2	TRUE	0.00270558	34.8312
rs72804081	A	G	A	G	0.1274	0.0562241	0.9363	0.953413	FALSE	FALSE	FALSE	ro3QeX	5	159604283	0.0780738	0.471438	385801	Osteomyelitis	TRUE	reported	textfile	5	159031290	0.025	3.47e-07	14727	GCST90274798.csv	TRUE	reported	qFEtR2	2	TRUE	0.00176027	25.9657
rs72993671	A	G	A	G	-0.204	0.0128469	0.0216	0.00792062	FALSE	FALSE	FALSE	ro3QeX	11	115896865	0.184575	0.94451	385801	Osteomyelitis	TRUE	reported	textfile	11	115767583	0.0435	2.74e-06	14246	GCST90274798.csv	TRUE	reported	qFEtR2	2	TRUE	0.00154141	21.9898
rs7308587	T	C	T	C	-0.0999	-0.0204449	0.0964	0.1254	FALSE	FALSE	FALSE	ro3QeX	12	112000242	0.0494272	0.67914	385801	Osteomyelitis	TRUE	reported	textfile	12	112438046	0.0224	8.2e-06	11783	GCST90274798.csv	TRUE	reported	qFEtR2	2	TRUE	0.00168518	19.8866
rs73416208	A	G	A	G	-0.1477	-0.0313131	0.0654	0.0876223	FALSE	FALSE	FALSE	ro3QeX	22	37485173	0.0581915	0.590506	385801	Osteomyelitis	TRUE	reported	textfile	22	37881211	0.0246	1.92e-09	14729	GCST90274798.csv	TRUE	reported	qFEtR2	2	TRUE	0.0024415	36.0439
rs73888224	A	G	A	G	0.0935	0.00731557	0.9024	0.876407	FALSE	FALSE	FALSE	ro3QeX	3	188336711	0.0500885	0.88388	385801	Osteomyelitis	TRUE	reported	textfile	3	188054499	0.02	2.94e-06	14287	GCST90274798.csv	TRUE	reported	qFEtR2	2	TRUE	0.00152742	21.8526
rs74663984	T	C	T	C	0.171	0.119164	0.0279	0.0242034	FALSE	FALSE	FALSE	ro3QeX	5	159410786	0.107377	0.267099	385801	Osteomyelitis	TRUE	reported	textfile	5	158837794	0.0384	8.46e-06	14735	GCST90274798.csv	TRUE	reported	qFEtR2	2	TRUE	0.00134399	19.8276
rs755374	T	C	T	C	0.1731	0.0558334	0.3365	0.299738	FALSE	FALSE	FALSE	ro3QeX	5	159402286	0.0358292	0.119158	385801	Osteomyelitis	TRUE	reported	textfile	5	158829294	0.0126	6e-43	14287	GCST90274798.csv	TRUE	reported	qFEtR2	2	TRUE	0.013038	188.709
rs76322730	A	G	A	G	0.1511	0.132758	0.0343	0.0153071	FALSE	FALSE	FALSE	ro3QeX	4	95717633	0.132112	0.314952	385801	Osteomyelitis	TRUE	reported	textfile	4	96638784	0.0335	6.47e-06	14735	GCST90274798.csv	TRUE	reported	qFEtR2	2	TRUE	0.00137876	20.3414
rs7635012	A	C	A	C	-0.1878	0.0291503	0.1287	0.11539	FALSE	FALSE	FALSE	ro3QeX	3	188399244	0.0514067	0.570678	385801	Osteomyelitis	TRUE	reported	textfile	3	188117032	0.0182	5.8e-25	14287	GCST90274798.csv	TRUE	reported	qFEtR2	2	TRUE	0.00739746	106.46
rs76428106	T	C	T	C	-0.3406	0.126691	0.9832	0.98732	FALSE	FALSE	FALSE	ro3QeX	13	28029870	0.151809	0.403975	385801	Osteomyelitis	TRUE	reported	textfile	13	28604007	0.0535	1.94e-10	13800	GCST90274798.csv	TRUE	reported	qFEtR2	2	TRUE	0.00292839	40.5246
rs76758357	A	G	A	G	0.1569	0.134139	0.0427	0.0324784	FALSE	FALSE	FALSE	ro3QeX	14	102746890	0.0930004	0.149204	385801	Osteomyelitis	TRUE	reported	textfile	14	103213227	0.0324	1.28e-06	13670	GCST90274798.csv	TRUE	reported	qFEtR2	2	TRUE	0.00171255	23.4473
rs7745768	T	C	T	C	0.1026	0.150082	0.1508	0.0850835	FALSE	FALSE	FALSE	ro3QeX	6	29347187	0.0586216	0.0104616	385801	Osteomyelitis	TRUE	reported	textfile	6	29314964	0.0165	5.03e-10	14735	GCST90274798.csv	TRUE	reported	qFEtR2	2	TRUE	0.00261721	38.6605
rs77935180	A	G	A	G	0.273	-0.0194673	0.0259	0.0273041	FALSE	FALSE	FALSE	ro3QeX	5	159303493	0.101481	0.847873	385801	Osteomyelitis	TRUE	reported	textfile	5	158730501	0.0418	6.53e-11	14735	GCST90274798.csv	TRUE	reported	qFEtR2	2	TRUE	0.00288647	42.6495
rs780679	T	C	T	C	-0.0695	0.000935587	0.2389	0.247471	FALSE	FALSE	FALSE	ro3QeX	10	71354752	0.0381757	0.980448	385801	Osteomyelitis	TRUE	reported	textfile	10	73114509	0.0139	5.73e-07	14729	GCST90274798.csv	TRUE	reported	qFEtR2	2	TRUE	0.00169446	24.9966
rs78087274	T	C	T	C	0.3026	0.100778	0.9706	0.993651	FALSE	FALSE	FALSE	ro3QeX	5	159049417	0.209734	0.630869	385801	Osteomyelitis	TRUE	reported	textfile	5	158476425	0.04	3.88e-14	14735	GCST90274798.csv	TRUE	reported	qFEtR2	2	TRUE	0.00386887	57.2215
rs79096996	T	G	T	G	-0.2038	0.0130762	0.024	0.00858219	FALSE	FALSE	FALSE	ro3QeX	5	159496416	0.175621	0.940647	385801	Osteomyelitis	TRUE	reported	textfile	5	158923424	0.0412	7.55e-07	13864	GCST90274798.csv	TRUE	reported	qFEtR2	2	TRUE	0.00176181	24.4653
rs79580142	C	G	C	G	-0.393	0.0213872	0.025	0.0211106	FALSE	TRUE	FALSE	ro3QeX	5	159395944	0.115297	0.852839	385801	Osteomyelitis	TRUE	reported	textfile	5	158822952	0.0394	1.97e-23	14722	GCST90274798.csv	TRUE	reported	qFEtR2	2	TRUE	0.00671275	99.4795
rs7961650	A	C	A	C	-0.0784	0.00863016	0.1779	0.205574	FALSE	FALSE	FALSE	ro3QeX	12	112830014	0.040666	0.831935	385801	Osteomyelitis	TRUE	reported	textfile	12	113267819	0.0168	3.06e-06	12791	GCST90274798.csv	TRUE	reported	qFEtR2	2	TRUE	0.00169969	21.7744
rs7973949	A	T	A	T	-0.0808	-0.00439517	0.1639	0.170728	FALSE	TRUE	FALSE	ro3QeX	12	111318598	0.0436379	0.919773	385801	Osteomyelitis	TRUE	reported	textfile	12	111756402	0.0172	2.63e-06	12402	GCST90274798.csv	TRUE	reported	qFEtR2	2	TRUE	0.00177624	22.0646
rs79981125	A	G	A	G	-0.2527	0.215744	0.9682	0.989116	FALSE	FALSE	FALSE	ro3QeX	3	188365549	0.158139	0.172482	385801	Osteomyelitis	TRUE	reported	textfile	3	188083337	0.0385	5.25e-11	14730	GCST90274798.csv	TRUE	reported	qFEtR2	2	TRUE	0.0029162	43.0755
rs8026767	A	G	A	G	-0.0743	0.0498831	0.2595	0.223439	FALSE	FALSE	FALSE	ro3QeX	15	79968212	0.0394076	0.205576	385801	Osteomyelitis	TRUE	reported	textfile	15	80260554	0.0132	1.81e-08	14734	GCST90274798.csv	TRUE	reported	qFEtR2	2	TRUE	0.00214574	31.679
rs824885	A	G	A	G	0.0854	-0.0459525	0.878	0.916622	FALSE	FALSE	FALSE	ro3QeX	5	158619971	0.0593739	0.438959	385801	Osteomyelitis	TRUE	reported	textfile	5	158046979	0.0177	1.4e-06	14734	GCST90274798.csv	TRUE	reported	qFEtR2	2	TRUE	0.00157748	23.2761
rs9257226	A	G	A	G	-0.104	-0.118944	0.8425	0.907102	FALSE	FALSE	FALSE	ro3QeX	6	28819416	0.0563699	0.034853	385801	Osteomyelitis	TRUE	reported	textfile	6	28787193	0.0162	1.36e-10	14735	GCST90274798.csv	TRUE	reported	qFEtR2	2	TRUE	0.00278916	41.2076
rs9263804	T	C	T	C	0.0807	0.0246637	0.7405	0.745135	FALSE	FALSE	FALSE	ro3QeX	6	31167929	0.0375876	0.511717	385801	Osteomyelitis	TRUE	reported	textfile	6	31135706	0.0133	1.3e-09	14734	GCST90274798.csv	TRUE	reported	qFEtR2	2	TRUE	0.00249252	36.8116
rs9265977	A	G	A	G	-0.0919	-0.0700938	0.7271	0.814941	FALSE	FALSE	FALSE	ro3QeX	6	31348182	0.0425717	0.0996644	385801	Osteomyelitis	TRUE	reported	textfile	6	31315959	0.0131	2.3e-12	14735	GCST90274798.csv	TRUE	reported	qFEtR2	2	TRUE	0.00332882	49.2073
rs9266684	T	C	T	C	-0.0684	0.0612542	0.3525	0.321158	FALSE	FALSE	FALSE	ro3QeX	6	31380728	0.0351201	0.0811353	385801	Osteomyelitis	TRUE	reported	textfile	6	31348505	0.0122	2.06e-08	14733	GCST90274798.csv	TRUE	reported	qFEtR2	2	TRUE	0.002129	31.4292
rs9378249	T	G	T	G	0.109	-0.141278	0.918	0.868373	FALSE	FALSE	FALSE	ro3QeX	6	31359924	0.0467038	0.00248657	385801	Osteomyelitis	TRUE	reported	textfile	6	31327701	0.022	7.25e-07	14731	GCST90274798.csv	TRUE	reported	qFEtR2	2	TRUE	0.00166361	24.5442
rs9420589	T	G	T	G	-0.0546	0.100268	0.4194	0.44808	FALSE	FALSE	FALSE	ro3QeX	10	92690476	0.0326795	0.00215323	385801	Osteomyelitis	TRUE	reported	textfile	10	94450233	0.0121	6.41e-06	14733	GCST90274798.csv	TRUE	reported	qFEtR2	2	TRUE	0.00138014	20.359
rs9815073	A	C	A	C	0.2861	-0.0274797	0.3539	0.329077	FALSE	FALSE	FALSE	ro3QeX	3	188397894	0.0352399	0.435514	385801	Osteomyelitis	TRUE	reported	textfile	3	188115682	0.013	2.43e-107	14287	GCST90274798.csv	TRUE	reported	qFEtR2	2	TRUE	0.0327891	484.271
rs9826278	T	C	T	C	0.2124	0.00196628	0.0394	0.0163598	FALSE	FALSE	FALSE	ro3QeX	3	188394263	0.131701	0.988088	385801	Osteomyelitis	TRUE	reported	textfile	3	188112051	0.0332	1.58e-10	14734	GCST90274798.csv	TRUE	reported	qFEtR2	2	TRUE	0.00277018	40.9236
rs9875464	A	G	A	G	0.1722	-0.0266466	0.9655	0.964189	FALSE	FALSE	FALSE	ro3QeX	3	188386191	0.0889474	0.764499	385801	Osteomyelitis	TRUE	reported	textfile	3	188103979	0.0357	1.41e-06	14722	GCST90274798.csv	TRUE	reported	qFEtR2	2	TRUE	0.00157789	23.2633
rs9880787	A	G	A	G	0.1069	0.078515	0.8311	0.805212	FALSE	FALSE	FALSE	ro3QeX	3	188420544	0.0422775	0.0632922	385801	Osteomyelitis	TRUE	reported	textfile	3	188138332	0.0167	1.54e-10	14287	GCST90274798.csv	TRUE	reported	qFEtR2	2	TRUE	0.00285981	40.9696
rs9965402	A	G	A	G	0.0918	0.0805549	0.9081	0.904881	FALSE	FALSE	FALSE	ro3QeX	18	29044927	0.0560503	0.150664	385801	Osteomyelitis	TRUE	reported	textfile	18	26624891	0.0201	4.94e-06	14729	GCST90274798.csv	TRUE	reported	qFEtR2	2	TRUE	0.00141418	20.8562

## Sheet: Table S4
SNP	effect_allele.exposure	other_allele.exposure	effect_allele.outcome	other_allele.outcome	beta.exposure	beta.outcome	eaf.exposure	eaf.outcome	remove	palindromic	ambiguous	id.outcome	chr.outcome	pos.outcome	se.outcome	pval.outcome	samplesize.outcome	outcome	mr_keep.outcome	pval_origin.outcome	data_source.outcome	chr.exposure	pos.exposure	se.exposure	pval.exposure	samplesize.exposure	exposure	mr_keep.exposure	pval_origin.exposure	id.exposure	action	mr_keep	R2	F
rs1119444	A	G	A	G	-0.0651	-0.0886912	0.3386	0.401625	FALSE	FALSE	FALSE	DbwCUJ	10	106120049	0.0339175	0.00892524	385801	Osteomyelitis	TRUE	reported	textfile	10	107879807	0.0146	8.24e-06	11345	GCST90274845.csv	TRUE	reported	dWIcso	2	TRUE	0.00174941	19.8783
rs112206094	A	T	A	T	-0.0934	-0.0255337	0.1258	0.126111	FALSE	TRUE	FALSE	DbwCUJ	9	23277992	0.0496696	0.607202	385801	Osteomyelitis	TRUE	reported	textfile	9	23277990	0.0201	3.37e-06	11792	GCST90274845.csv	TRUE	reported	dWIcso	2	TRUE	0.00182776	21.5888
rs117095006	A	G	A	G	-0.1569	-0.0622174	0.0499	0.0317801	FALSE	FALSE	FALSE	DbwCUJ	10	34107042	0.0929613	0.503315	385801	Osteomyelitis	TRUE	reported	textfile	10	34395970	0.0338	3.45e-06	11345	GCST90274845.csv	TRUE	reported	dWIcso	2	TRUE	0.00189576	21.5445
rs118119134	A	G	A	G	-0.4423	-0.219365	0.0096	0.00206244	FALSE	FALSE	FALSE	DbwCUJ	17	29177545	0.373626	0.55712	385801	Osteomyelitis	TRUE	reported	textfile	17	27504563	0.0943	2.73e-06	8576	GCST90274845.csv	TRUE	reported	dWIcso	2	TRUE	0.00255866	21.9943
rs12448125	T	G	T	G	0.1784	0.161232	0.0353	0.0413045	FALSE	FALSE	FALSE	DbwCUJ	16	8712090	0.0829458	0.0519159	385801	Osteomyelitis	TRUE	reported	textfile	16	8805947	0.0367	1.17e-06	11792	GCST90274845.csv	TRUE	reported	dWIcso	2	TRUE	0.00199987	23.6257
rs12472785	C	G	C	G	-0.074	0.0157079	0.758	0.688749	FALSE	TRUE	FALSE	DbwCUJ	2	2623194	0.0354563	0.65775	385801	Osteomyelitis	TRUE	reported	textfile	2	2626966	0.0153	1.32e-06	11792	GCST90274845.csv	TRUE	reported	dWIcso	2	TRUE	0.00197985	23.3887
rs138903443	T	C	T	C	-0.1271	-0.149792	0.0803	0.0614235	FALSE	FALSE	FALSE	DbwCUJ	10	45669767	0.0691448	0.0302845	385801	Osteomyelitis	TRUE	reported	textfile	10	46165215	0.0281	6.09e-06	11345	GCST90274845.csv	TRUE	reported	dWIcso	2	TRUE	0.00180008	20.4551
rs140886020	A	G	A	G	0.1619	0.0503458	0.0381	0.0312669	FALSE	FALSE	FALSE	DbwCUJ	15	79622687	0.0938975	0.591835	385801	Osteomyelitis	TRUE	reported	textfile	15	79915029	0.0351	3.98e-06	11786	GCST90274845.csv	TRUE	reported	dWIcso	2	TRUE	0.0018019	21.2719
rs145111430	A	G	A	G	0.2674	-0.00844136	0.9812	0.992506	FALSE	FALSE	FALSE	DbwCUJ	11	122075502	0.189997	0.964563	385801	Osteomyelitis	TRUE	reported	textfile	11	121946210	0.0575	3.31e-06	11345	GCST90274845.csv	TRUE	reported	dWIcso	2	TRUE	0.00190264	21.6227
rs145549228	A	G	A	G	-0.18	-0.0524582	0.9664	0.968378	FALSE	FALSE	FALSE	DbwCUJ	3	49631500	0.0939474	0.576586	385801	Osteomyelitis	TRUE	reported	textfile	3	49668933	0.0405	8.81e-06	10727	GCST90274845.csv	TRUE	reported	dWIcso	2	TRUE	0.00183805	19.7494
rs1461335	T	G	T	G	-0.071	0.0519693	0.7693	0.792213	FALSE	FALSE	FALSE	DbwCUJ	9	24941454	0.0404371	0.198726	385801	Osteomyelitis	TRUE	reported	textfile	9	24941452	0.0157	6.12e-06	11345	GCST90274845.csv	TRUE	reported	dWIcso	2	TRUE	0.00179941	20.4475
rs147525049	T	C	T	C	0.1808	-0.000947827	0.0322	0.0118625	FALSE	FALSE	FALSE	DbwCUJ	10	6634191	0.148776	0.994917	385801	Osteomyelitis	TRUE	reported	textfile	10	6676153	0.0401	6.52e-06	11302	GCST90274845.csv	TRUE	reported	dWIcso	2	TRUE	0.00179545	20.325
rs185922111	A	G	A	G	0.3618	0.0475194	0.9877	0.992361	FALSE	FALSE	FALSE	DbwCUJ	20	39330990	0.191719	0.804243	385801	Osteomyelitis	TRUE	reported	textfile	20	37959633	0.0747	1.28e-06	10858	GCST90274845.csv	TRUE	reported	dWIcso	2	TRUE	0.0021558	23.4539
rs190906347	A	C	A	C	0.3219	-0.423048	0.0132	0.00402572	FALSE	FALSE	FALSE	DbwCUJ	15	59917016	0.258338	0.101511	385801	Osteomyelitis	TRUE	reported	textfile	15	60209215	0.066	1.08e-06	10858	GCST90274845.csv	TRUE	reported	dWIcso	2	TRUE	0.00218602	23.7834
rs2417521	T	C	T	C	-0.0794	0.00476886	0.7391	0.814089	FALSE	FALSE	FALSE	DbwCUJ	12	16064130	0.0421944	0.910014	385801	Osteomyelitis	TRUE	reported	textfile	12	16217064	0.0177	7.26e-06	8817	GCST90274845.csv	TRUE	reported	dWIcso	2	TRUE	0.00227711	20.1185
rs36046025	A	G	A	G	-0.1223	0.0324915	0.0756	0.0900831	FALSE	FALSE	FALSE	DbwCUJ	10	123176542	0.0576853	0.573262	385801	Osteomyelitis	TRUE	reported	textfile	10	124936058	0.0268	5.03e-06	11345	GCST90274845.csv	TRUE	reported	dWIcso	2	TRUE	0.00183224	20.8212
rs4270392	T	C	T	C	0.0625	-0.0115627	0.3566	0.285395	FALSE	FALSE	FALSE	DbwCUJ	2	41525318	0.0362793	0.749943	385801	Osteomyelitis	TRUE	reported	textfile	2	41752458	0.0137	5.07e-06	11777	GCST90274845.csv	TRUE	reported	dWIcso	2	TRUE	0.00176408	20.8087
rs4724126	T	G	T	G	0.0846	-0.00962566	0.2624	0.302384	FALSE	FALSE	FALSE	DbwCUJ	7	42690459	0.0358525	0.78833	385801	Osteomyelitis	TRUE	reported	textfile	7	42730058	0.0152	2.61e-08	11344	GCST90274845.csv	TRUE	reported	dWIcso	2	TRUE	0.00272335	30.9726
rs71366574	A	G	A	G	0.1886	0.007801	0.0299	0.028932	FALSE	FALSE	FALSE	DbwCUJ	17	3757758	0.0981329	0.93664	385801	Osteomyelitis	TRUE	reported	textfile	17	3661052	0.0416	5.8e-06	11793	GCST90274845.csv	TRUE	reported	dWIcso	2	TRUE	0.00173987	20.5505
rs72652144	A	G	A	G	0.1629	0.0915798	0.9535	0.938563	FALSE	FALSE	FALSE	DbwCUJ	8	68901733	0.0684725	0.18107	385801	Osteomyelitis	TRUE	reported	textfile	8	69813968	0.0345	2.34e-06	11782	GCST90274845.csv	TRUE	reported	dWIcso	2	TRUE	0.0018887	22.291
rs72811179	T	C	T	C	-0.2956	-0.254163	0.0141	0.0171275	FALSE	FALSE	FALSE	DbwCUJ	10	106966668	0.128767	0.0484016	385801	Osteomyelitis	TRUE	reported	textfile	10	108726426	0.063	2.7e-06	11345	GCST90274845.csv	TRUE	reported	dWIcso	2	TRUE	0.00193678	22.0116
rs72838667	A	C	A	C	0.1469	-0.00105012	0.0429	0.0283563	FALSE	FALSE	FALSE	DbwCUJ	10	100960720	0.0989524	0.991533	385801	Osteomyelitis	TRUE	reported	textfile	10	102720477	0.0329	8.01e-06	11778	GCST90274845.csv	TRUE	reported	dWIcso	2	TRUE	0.00168984	19.9332
rs7406537	A	G	A	G	-0.0643	0.0188518	0.4553	0.434197	FALSE	FALSE	FALSE	DbwCUJ	17	82961511	0.0332452	0.570678	385801	Osteomyelitis	TRUE	reported	textfile	17	80919387	0.0139	3.73e-06	11149	GCST90274845.csv	TRUE	reported	dWIcso	2	TRUE	0.00191568	21.3951
rs75129390	A	T	A	T	0.0743	-0.00967342	0.632	0.678508	FALSE	TRUE	FALSE	DbwCUJ	7	149149683	0.0351666	0.78326	385801	Osteomyelitis	TRUE	reported	textfile	7	148846775	0.0158	2.57e-06	8817	GCST90274845.csv	TRUE	reported	dWIcso	2	TRUE	0.00250181	22.1088
rs7550374	C	G	C	G	-0.0928	-0.0497381	0.8143	0.83973	FALSE	TRUE	FALSE	DbwCUJ	1	240680647	0.0456187	0.27558	385801	Osteomyelitis	TRUE	reported	textfile	1	240843947	0.0187	6.96e-07	11345	GCST90274845.csv	TRUE	reported	dWIcso	2	TRUE	0.00216604	24.6227
rs9928464	T	G	T	G	0.1233	0.0279606	0.0736	0.0892019	FALSE	FALSE	FALSE	DbwCUJ	16	77708185	0.0577938	0.628529	385801	Osteomyelitis	TRUE	reported	textfile	16	77742082	0.0278	9.2e-06	11345	GCST90274845.csv	TRUE	reported	dWIcso	2	TRUE	0.00173093	19.668

## Sheet: Table S5
SNP	effect_allele.exposure	other_allele.exposure	effect_allele.outcome	other_allele.outcome	beta.exposure	beta.outcome	eaf.exposure	eaf.outcome	remove	palindromic	ambiguous	id.outcome	chr.outcome	pos.outcome	se.outcome	pval.outcome	samplesize.outcome	outcome	mr_keep.outcome	pval_origin.outcome	data_source.outcome	chr.exposure	pos.exposure	se.exposure	pval.exposure	samplesize.exposure	exposure	mr_keep.exposure	pval_origin.exposure	id.exposure	action	mr_keep	R2	F
rs10163682	T	C	T	C	0.0592	-0.00721181	0.4533	0.40654	FALSE	FALSE	FALSE	Js9nhx	18	43121760	0.0335204	0.829653	385801	Osteomyelitis	TRUE	reported	textfile	18	40701725	0.0134	9.97e-06	11344	GCST90274840.csv	TRUE	reported	AqPnkW	2	TRUE	0.0017176	19.5145
rs10282173	A	C	A	C	-0.1516	-0.0297501	0.0412	0.0754054	FALSE	FALSE	FALSE	Js9nhx	7	38612334	0.0625397	0.634289	385801	Osteomyelitis	TRUE	reported	textfile	7	38651934	0.034	8.24e-06	11792	GCST90274840.csv	TRUE	reported	AqPnkW	2	TRUE	0.00168314	19.8777
rs10740467	A	C	A	C	-0.0628	-0.0106606	0.4585	0.486209	FALSE	FALSE	FALSE	Js9nhx	10	77416836	0.0332344	0.748387	385801	Osteomyelitis	TRUE	reported	textfile	10	79176594	0.014	7.27e-06	11344	GCST90274840.csv	TRUE	reported	AqPnkW	2	TRUE	0.00177063	20.1181
rs10744770	A	G	A	G	-0.0841	-0.0124138	0.2144	0.190119	FALSE	FALSE	FALSE	Js9nhx	12	111224774	0.0417456	0.766186	385801	Osteomyelitis	TRUE	reported	textfile	12	111662578	0.0159	1.23e-07	11771	GCST90274840.csv	TRUE	reported	AqPnkW	2	TRUE	0.00237112	27.972
rs111453592	T	C	T	C	0.227	-0.191325	0.0224	0.0231407	FALSE	FALSE	FALSE	Js9nhx	6	29745345	0.110295	0.0827999	385801	Osteomyelitis	TRUE	reported	textfile	6	29713122	0.048	2.25e-06	11787	GCST90274840.csv	TRUE	reported	AqPnkW	2	TRUE	0.00189384	22.3612
rs112317147	T	C	T	C	-0.1441	-0.0414775	0.0534	0.0947462	FALSE	FALSE	FALSE	Js9nhx	2	119025580	0.0568734	0.46582	385801	Osteomyelitis	TRUE	reported	textfile	2	119783156	0.0309	3.11e-06	11344	GCST90274840.csv	TRUE	reported	AqPnkW	2	TRUE	0.00191343	21.7437
rs112983129	T	C	T	C	-0.1854	-0.0255957	0.0343	0.0387197	FALSE	FALSE	FALSE	Js9nhx	16	11425196	0.0862613	0.766678	385801	Osteomyelitis	TRUE	reported	textfile	16	11519052	0.0409	5.81e-06	11768	GCST90274840.csv	TRUE	reported	AqPnkW	2	TRUE	0.00174306	20.5447
rs113244922	T	C	T	C	0.2324	0.135318	0.0237	0.0101317	FALSE	FALSE	FALSE	Js9nhx	4	35495386	0.163855	0.408896	385801	Osteomyelitis	TRUE	reported	textfile	4	35497008	0.0499	3.2e-06	10470	GCST90274840.csv	TRUE	reported	AqPnkW	2	TRUE	0.00206741	21.6864
rs113664581	A	G	A	G	0.1631	0.0744283	0.9568	0.923505	FALSE	FALSE	FALSE	Js9nhx	1	162582762	0.0622578	0.231897	385801	Osteomyelitis	TRUE	reported	textfile	1	162552552	0.0367	8.82e-06	11771	GCST90274840.csv	TRUE	reported	AqPnkW	2	TRUE	0.00167508	19.747
rs113800750	A	G	A	G	0.3221	-0.154454	0.0171	0.0186163	FALSE	FALSE	FALSE	Js9nhx	18	24905811	0.122817	0.208537	385801	Osteomyelitis	TRUE	reported	textfile	18	22485775	0.071	5.72e-06	8817	GCST90274840.csv	TRUE	reported	AqPnkW	2	TRUE	0.0023288	20.5763
rs114183633	T	C	T	C	-0.6973	-0.159042	0.028	0.0268651	FALSE	FALSE	FALSE	Js9nhx	6	31273464	0.102481	0.120681	385801	Osteomyelitis	TRUE	reported	textfile	6	31241241	0.0442	4.55e-56	11792	GCST90274840.csv	TRUE	reported	AqPnkW	2	TRUE	0.0206698	248.841
rs114198627	A	G	A	G	-0.1942	-0.0522991	0.0408	0.0423193	FALSE	FALSE	FALSE	Js9nhx	6	31227232	0.0816151	0.521652	385801	Osteomyelitis	TRUE	reported	textfile	6	31195009	0.0378	2.78e-07	11790	GCST90274840.csv	TRUE	reported	AqPnkW	2	TRUE	0.00223373	26.3901
rs114250919	T	C	T	C	0.2469	-0.0693589	0.9743	0.992128	FALSE	FALSE	FALSE	Js9nhx	5	21093619	0.185134	0.707926	385801	Osteomyelitis	TRUE	reported	textfile	5	21093728	0.049	4.69e-07	11305	GCST90274840.csv	TRUE	reported	AqPnkW	2	TRUE	0.00224081	25.3848
rs114733011	A	G	A	G	-1.1157	0.048015	0.0215	0.0208609	FALSE	FALSE	FALSE	Js9nhx	6	31663754	0.115011	0.676324	385801	Osteomyelitis	TRUE	reported	textfile	6	31631531	0.048	1.65e-119	11792	GCST90274840.csv	TRUE	reported	AqPnkW	2	TRUE	0.0438096	540.18
rs115231984	A	G	A	G	0.2641	-0.093802	0.0302	0.0292392	FALSE	FALSE	FALSE	Js9nhx	6	31507736	0.0977467	0.337235	385801	Osteomyelitis	TRUE	reported	textfile	6	31475513	0.0391	1.43e-11	11792	GCST90274840.csv	TRUE	reported	AqPnkW	2	TRUE	0.00385406	45.6152
rs115521166	A	G	A	G	-0.2844	-0.0122652	0.0415	0.0713081	FALSE	FALSE	FALSE	Js9nhx	6	31962286	0.0643009	0.848724	385801	Osteomyelitis	TRUE	reported	textfile	6	31930063	0.0365	6.61e-15	11776	GCST90274840.csv	TRUE	reported	AqPnkW	2	TRUE	0.00512911	60.7015
rs11575840	T	C	T	C	-1.0744	-0.173363	0.0203	0.0124449	FALSE	FALSE	FALSE	Js9nhx	6	31589863	0.148128	0.241855	385801	Osteomyelitis	TRUE	reported	textfile	6	31557640	0.051	1.61e-98	11791	GCST90274840.csv	TRUE	reported	AqPnkW	2	TRUE	0.0362739	443.729
rs115922566	T	C	T	C	-0.3956	0.150689	0.0204	0.00375333	FALSE	FALSE	FALSE	Js9nhx	6	30696569	0.277577	0.587216	385801	Osteomyelitis	TRUE	reported	textfile	6	30664346	0.0572	4.64e-12	10470	GCST90274840.csv	TRUE	reported	AqPnkW	2	TRUE	0.00454773	47.8231
rs116519179	A	G	A	G	-0.2639	-0.103008	0.0214	0.0182888	FALSE	FALSE	FALSE	Js9nhx	6	32191965	0.126354	0.414938	385801	Osteomyelitis	TRUE	reported	textfile	6	32159742	0.0534	7.73e-07	11344	GCST90274840.csv	TRUE	reported	AqPnkW	2	TRUE	0.00214831	24.4185
rs118033381	T	C	T	C	-0.197	-0.184493	0.0273	0.0060188	FALSE	FALSE	FALSE	Js9nhx	10	69560562	0.217949	0.397277	385801	Osteomyelitis	TRUE	reported	textfile	10	71320318	0.0441	7.93e-06	11785	GCST90274840.csv	TRUE	reported	AqPnkW	2	TRUE	0.00169041	19.9518
rs12197587	A	G	A	G	0.2528	-0.000814197	0.0354	0.0362376	FALSE	FALSE	FALSE	Js9nhx	6	31037997	0.0875115	0.992577	385801	Osteomyelitis	TRUE	reported	textfile	6	31005774	0.037	8.35e-12	11792	GCST90274840.csv	TRUE	reported	AqPnkW	2	TRUE	0.00394319	46.6742
rs12743015	C	G	C	G	-0.1918	0.183829	0.029	0.0138117	FALSE	TRUE	FALSE	Js9nhx	1	109714309	0.140814	0.191732	385801	Osteomyelitis	TRUE	reported	textfile	1	110256931	0.0403	1.94e-06	11784	GCST90274840.csv	TRUE	reported	AqPnkW	2	TRUE	0.00191849	22.6471
rs12883833	A	G	A	G	-0.1252	0.0242709	0.0934	0.116349	FALSE	FALSE	FALSE	Js9nhx	14	34411453	0.051687	0.638657	385801	Osteomyelitis	TRUE	reported	textfile	14	34880659	0.0259	1.34e-06	9259	GCST90274840.csv	TRUE	reported	AqPnkW	2	TRUE	0.00251739	23.3623
rs13194087	A	G	A	G	0.1626	-0.0492038	0.0749	0.047635	FALSE	FALSE	FALSE	Js9nhx	6	31891801	0.0769233	0.522402	385801	Osteomyelitis	TRUE	reported	textfile	6	31859578	0.0259	3.43e-10	11792	GCST90274840.csv	TRUE	reported	AqPnkW	2	TRUE	0.00333123	39.4065
rs1382846	A	G	A	G	-0.1213	-0.0224904	0.0655	0.0757131	FALSE	FALSE	FALSE	Js9nhx	3	152087018	0.0625003	0.718962	385801	Osteomyelitis	TRUE	reported	textfile	3	151804807	0.0274	9.55e-06	11792	GCST90274840.csv	TRUE	reported	AqPnkW	2	TRUE	0.00165925	19.5951
rs138471526	T	C	T	C	-0.3418	0.270576	0.0137	0.0024246	FALSE	FALSE	FALSE	Js9nhx	11	72955018	0.337204	0.422315	385801	Osteomyelitis	TRUE	reported	textfile	11	72666063	0.0735	3.31e-06	9983	GCST90274840.csv	TRUE	reported	AqPnkW	2	TRUE	0.00216157	21.6213
rs138678612	A	G	A	G	0.8431	0.162021	0.9708	0.984873	FALSE	FALSE	FALSE	Js9nhx	6	30964446	0.134071	0.226866	385801	Osteomyelitis	TRUE	reported	textfile	6	30932223	0.0415	9.35e-92	11788	GCST90274840.csv	TRUE	reported	AqPnkW	2	TRUE	0.033828	412.656
rs139511528	A	G	A	G	-0.2485	0.12587	0.0294	0.00520529	FALSE	FALSE	FALSE	Js9nhx	12	6320277	0.2403	0.600414	385801	Osteomyelitis	TRUE	reported	textfile	12	6429443	0.0521	1.85e-06	10280	GCST90274840.csv	TRUE	reported	AqPnkW	2	TRUE	0.00220813	22.7454
rs139832280	A	T	A	T	-0.4149	-0.326179	0.9923	0.997773	FALSE	TRUE	FALSE	Js9nhx	4	70854640	0.34665	0.346732	385801	Osteomyelitis	TRUE	reported	textfile	4	71720357	0.0939	9.94e-06	9983	GCST90274840.csv	TRUE	reported	AqPnkW	2	TRUE	0.00195185	19.5195
rs140622233	T	G	T	G	0.2762	0.0184601	0.9813	0.99635	FALSE	FALSE	FALSE	Js9nhx	2	112710429	0.282217	0.947847	385801	Osteomyelitis	TRUE	reported	textfile	2	113468006	0.0622	8.97e-06	9983	GCST90274840.csv	TRUE	reported	AqPnkW	2	TRUE	0.00197128	19.7142
rs141380757	T	G	T	G	-0.5533	1.5423	0.0141	0.000697816	FALSE	FALSE	FALSE	Js9nhx	6	31142982	0.604782	0.0107666	385801	Osteomyelitis	TRUE	reported	textfile	6	31110759	0.0911	1.25e-09	8187	GCST90274840.csv	TRUE	reported	AqPnkW	2	TRUE	0.00448546	36.8789
rs143019966	T	C	T	C	0.2122	-0.198718	0.9751	0.992287	FALSE	FALSE	FALSE	Js9nhx	13	47082241	0.187181	0.2884	385801	Osteomyelitis	TRUE	reported	textfile	13	47656376	0.0451	2.54e-06	10913	GCST90274840.csv	TRUE	reported	AqPnkW	2	TRUE	0.00202448	22.1339
rs145415430	A	T	A	T	0.2755	0.13526	0.0148	0.0115812	FALSE	TRUE	FALSE	Js9nhx	11	84486791	0.157922	0.391721	385801	Osteomyelitis	TRUE	reported	textfile	11	84197834	0.0615	7.48e-06	11344	GCST90274840.csv	TRUE	reported	AqPnkW	2	TRUE	0.00176587	20.0639
rs147423408	A	G	A	G	0.1732	0.120309	0.0415	0.0657796	FALSE	FALSE	FALSE	Js9nhx	12	51738740	0.0669681	0.0724119	385801	Osteomyelitis	TRUE	reported	textfile	12	52132524	0.035	7.48e-07	11344	GCST90274840.csv	TRUE	reported	AqPnkW	2	TRUE	0.00215406	24.484
rs149001409	A	G	A	G	-0.8519	0.138073	0.0184	0.0197467	FALSE	FALSE	FALSE	Js9nhx	6	32208531	0.118087	0.242304	385801	Osteomyelitis	TRUE	reported	textfile	6	32176308	0.0506	1.33e-63	11789	GCST90274840.csv	TRUE	reported	AqPnkW	2	TRUE	0.0234791	283.402
rs1610601	A	C	A	C	0.088	0.0913546	0.2375	0.155372	FALSE	FALSE	FALSE	Js9nhx	6	29732406	0.0451668	0.0431142	385801	Osteomyelitis	TRUE	reported	textfile	6	29700183	0.0153	8.84e-09	11791	GCST90274840.csv	TRUE	reported	AqPnkW	2	TRUE	0.00279779	33.0757
rs1634717	T	G	T	G	-0.0849	0.0410366	0.4302	0.34121	FALSE	FALSE	FALSE	Js9nhx	6	31004812	0.0345728	0.235243	385801	Osteomyelitis	TRUE	reported	textfile	6	30972589	0.0131	9.12e-11	11792	GCST90274840.csv	TRUE	reported	AqPnkW	2	TRUE	0.00354929	41.9951
rs16852556	T	C	T	C	0.1514	-0.00279703	0.0511	0.0196225	FALSE	FALSE	FALSE	Js9nhx	2	214710698	0.119496	0.981326	385801	Osteomyelitis	TRUE	reported	textfile	2	215575422	0.0317	1.79e-06	11344	GCST90274840.csv	TRUE	reported	AqPnkW	2	TRUE	0.00200676	22.8064
rs16869385	C	G	C	G	-0.213	-0.110093	0.1398	0.228309	FALSE	TRUE	FALSE	Js9nhx	6	32176214	0.039736	0.005595	385801	Osteomyelitis	TRUE	reported	textfile	6	32143991	0.0189	1.85e-29	11791	GCST90274840.csv	TRUE	reported	AqPnkW	2	TRUE	0.0106569	126.988
rs17191538	A	G	A	G	0.1956	-0.122814	0.9651	0.963185	FALSE	FALSE	FALSE	Js9nhx	6	31253592	0.0869308	0.157719	385801	Osteomyelitis	TRUE	reported	textfile	6	31221369	0.044	8.77e-06	11791	GCST90274840.csv	TRUE	reported	AqPnkW	2	TRUE	0.00167323	19.7587
rs17196137	A	C	A	C	-0.1311	-0.0500757	0.2654	0.262527	FALSE	FALSE	FALSE	Js9nhx	6	30965620	0.0377091	0.184196	385801	Osteomyelitis	TRUE	reported	textfile	6	30933397	0.0151	3.88e-18	11782	GCST90274840.csv	TRUE	reported	AqPnkW	2	TRUE	0.00635715	75.3664
rs17630235	A	G	A	G	0.1222	0.0343677	0.417	0.378418	FALSE	FALSE	FALSE	Js9nhx	12	112153882	0.0338521	0.309995	385801	Osteomyelitis	TRUE	reported	textfile	12	112591686	0.0136	2.58e-19	11344	GCST90274840.csv	TRUE	reported	AqPnkW	2	TRUE	0.00706673	80.7213
rs182914108	A	T	A	T	0.1425	0.085862	0.901	0.892047	FALSE	TRUE	FALSE	Js9nhx	6	31391649	0.0528521	0.104254	385801	Osteomyelitis	TRUE	reported	textfile	6	31359426	0.0243	4.51e-09	9906	GCST90274840.csv	TRUE	reported	AqPnkW	2	TRUE	0.0034595	34.3819
rs192303297	T	C	T	C	-0.3872	-0.52138	0.0118	0.00126315	FALSE	FALSE	FALSE	Js9nhx	3	141916098	0.450602	0.247242	385801	Osteomyelitis	TRUE	reported	textfile	3	141634940	0.0842	4.25e-06	7843	GCST90274840.csv	TRUE	reported	AqPnkW	2	TRUE	0.00268903	21.1415
rs2074475	T	C	T	C	0.2308	0.0197614	0.9618	0.948107	FALSE	FALSE	FALSE	Js9nhx	6	30170113	0.0745668	0.790997	385801	Osteomyelitis	TRUE	reported	textfile	6	30137890	0.0421	4.2e-08	11792	GCST90274840.csv	TRUE	reported	AqPnkW	2	TRUE	0.00254223	30.0493
rs2244027	A	G	A	G	-0.0908	-0.115006	0.7693	0.795929	FALSE	FALSE	FALSE	Js9nhx	6	31379789	0.0395061	0.00360155	385801	Osteomyelitis	TRUE	reported	textfile	6	31347566	0.0155	4.68e-09	11789	GCST90274840.csv	TRUE	reported	AqPnkW	2	TRUE	0.00290248	34.3111
rs2250264	A	G	A	G	-0.162	-0.0952673	0.2515	0.285688	FALSE	FALSE	FALSE	Js9nhx	6	30853410	0.0366867	0.00941022	385801	Osteomyelitis	TRUE	reported	textfile	6	30821187	0.0148	6.95e-28	11792	GCST90274840.csv	TRUE	reported	AqPnkW	2	TRUE	0.0100584	119.793
rs2364485	A	C	A	C	0.1759	-0.00173116	0.1645	0.195482	FALSE	FALSE	FALSE	Js9nhx	12	6405797	0.0422076	0.967284	385801	Osteomyelitis	TRUE	reported	textfile	12	6514963	0.0189	1.32e-20	11344	GCST90274840.csv	TRUE	reported	AqPnkW	2	TRUE	0.00757772	86.6027
rs2394893	A	G	A	G	-0.1158	0.0304118	0.61	0.662049	FALSE	FALSE	FALSE	Js9nhx	6	31238942	0.034716	0.38102	385801	Osteomyelitis	TRUE	reported	textfile	6	31206719	0.0133	3.13e-18	11792	GCST90274840.csv	TRUE	reported	AqPnkW	2	TRUE	0.00638768	75.7949
rs2395042	A	C	A	C	0.1841	-0.0992364	0.2847	0.291616	FALSE	FALSE	FALSE	Js9nhx	6	31494040	0.036345	0.00632587	385801	Osteomyelitis	TRUE	reported	textfile	6	31461817	0.0143	6.29e-38	11792	GCST90274840.csv	TRUE	reported	AqPnkW	2	TRUE	0.0138607	165.715
rs247096	T	C	T	C	-0.0691	0.00535326	0.6986	0.645748	FALSE	FALSE	FALSE	Js9nhx	5	128758184	0.0343645	0.876207	385801	Osteomyelitis	TRUE	reported	textfile	5	128093877	0.0152	5.47e-06	10296	GCST90274840.csv	TRUE	reported	AqPnkW	2	TRUE	0.00200322	20.6626
rs2517554	T	C	T	C	0.0656	-0.0176676	0.5952	0.519796	FALSE	FALSE	FALSE	Js9nhx	6	31025722	0.0328974	0.591232	385801	Osteomyelitis	TRUE	reported	textfile	6	30993499	0.0133	8.13e-07	11791	GCST90274840.csv	TRUE	reported	AqPnkW	2	TRUE	0.00205901	24.3238
rs2523675	A	G	A	G	-0.1658	-0.0688917	0.3424	0.274068	FALSE	FALSE	FALSE	Js9nhx	6	31468255	0.0367533	0.0608695	385801	Osteomyelitis	TRUE	reported	textfile	6	31436032	0.0139	8.45e-33	11757	GCST90274840.csv	TRUE	reported	AqPnkW	2	TRUE	0.0119569	142.254
rs2523721	T	C	T	C	0.0908	0.127627	0.2132	0.117764	FALSE	FALSE	FALSE	Js9nhx	6	30198489	0.0506333	0.0117152	385801	Osteomyelitis	TRUE	reported	textfile	6	30166266	0.0163	2.54e-08	11792	GCST90274840.csv	TRUE	reported	AqPnkW	2	TRUE	0.00262463	31.0258
rs2535294	A	G	A	G	0.1341	0.0138029	0.5063	0.500056	FALSE	FALSE	FALSE	Js9nhx	6	31094356	0.0328096	0.673977	385801	Osteomyelitis	TRUE	reported	textfile	6	31062133	0.013	6e-25	11792	GCST90274840.csv	TRUE	reported	AqPnkW	2	TRUE	0.00894298	106.389
rs2596464	T	C	T	C	-0.1119	-0.115359	0.5102	0.598139	FALSE	FALSE	FALSE	Js9nhx	6	31445184	0.0330249	0.000477441	385801	Osteomyelitis	TRUE	reported	textfile	6	31412961	0.0131	1.32e-17	11792	GCST90274840.csv	TRUE	reported	AqPnkW	2	TRUE	0.00614966	72.9531
rs2844495	A	G	A	G	-0.1123	-0.0540396	0.6793	0.699758	FALSE	FALSE	FALSE	Js9nhx	6	31515359	0.0357838	0.131	385801	Osteomyelitis	TRUE	reported	textfile	6	31483136	0.0139	6.52e-16	11786	GCST90274840.csv	TRUE	reported	AqPnkW	2	TRUE	0.00550763	65.2614
rs2844606	A	G	A	G	0.1791	0.0376574	0.5805	0.515841	FALSE	FALSE	FALSE	Js9nhx	6	31280655	0.0328032	0.250978	385801	Osteomyelitis	TRUE	reported	textfile	6	31248432	0.0131	1.5e-42	11792	GCST90274840.csv	TRUE	reported	AqPnkW	2	TRUE	0.0156038	186.885
rs28700215	T	C	T	C	-0.0626	-0.0158771	0.5824	0.533254	FALSE	FALSE	FALSE	Js9nhx	15	99524562	0.0328909	0.629295	385801	Osteomyelitis	TRUE	reported	textfile	15	100064767	0.0136	4.17e-06	11344	GCST90274840.csv	TRUE	reported	AqPnkW	2	TRUE	0.00186421	21.1833
rs28749138	A	C	A	C	0.1082	0.00469203	0.5982	0.559116	FALSE	FALSE	FALSE	Js9nhx	6	29940734	0.0330559	0.887126	385801	Osteomyelitis	TRUE	reported	textfile	6	29908511	0.0147	1.83e-13	9907	GCST90274840.csv	TRUE	reported	AqPnkW	2	TRUE	0.00543888	54.1667
rs2894233	A	G	A	G	-0.3651	0.0806463	0.9705	0.981379	FALSE	FALSE	FALSE	Js9nhx	6	32043901	0.127509	0.527076	385801	Osteomyelitis	TRUE	reported	textfile	6	32011678	0.0539	1.26e-11	8974	GCST90274840.csv	TRUE	reported	AqPnkW	2	TRUE	0.00508681	45.8722
rs3095345	T	C	T	C	-0.1346	0.0343286	0.8339	0.852283	FALSE	FALSE	FALSE	Js9nhx	6	30854636	0.0461786	0.457247	385801	Osteomyelitis	TRUE	reported	textfile	6	30822413	0.0177	2.86e-14	11792	GCST90274840.csv	TRUE	reported	AqPnkW	2	TRUE	0.00488013	57.8189
rs35986022	A	G	A	G	0.1101	-0.0282231	0.102	0.067542	FALSE	FALSE	FALSE	Js9nhx	12	112877586	0.0660777	0.669291	385801	Osteomyelitis	TRUE	reported	textfile	12	113315391	0.0235	2.8e-06	11344	GCST90274840.csv	TRUE	reported	AqPnkW	2	TRUE	0.00193123	21.9464
rs35996215	T	C	T	C	-0.2712	-0.102292	0.0314	0.0262978	FALSE	FALSE	FALSE	Js9nhx	6	28508776	0.101502	0.313559	385801	Osteomyelitis	TRUE	reported	textfile	6	28476553	0.0393	5.17e-12	11790	GCST90274840.csv	TRUE	reported	AqPnkW	2	TRUE	0.00402281	47.6125
rs3789087	T	C	T	C	-0.0819	0.0581706	0.1582	0.133675	FALSE	FALSE	FALSE	Js9nhx	2	111034076	0.0480629	0.226164	385801	Osteomyelitis	TRUE	reported	textfile	2	111791653	0.0179	4.75e-06	11788	GCST90274840.csv	TRUE	reported	AqPnkW	2	TRUE	0.00177276	20.9309
rs41315395	A	C	A	C	-0.1648	-0.0655618	0.1732	0.141785	FALSE	FALSE	FALSE	Js9nhx	6	32233692	0.0470306	0.16331	385801	Osteomyelitis	TRUE	reported	textfile	6	32201469	0.0175	4.64e-21	11792	GCST90274840.csv	TRUE	reported	AqPnkW	2	TRUE	0.00746443	88.6675
rs4767000	A	G	A	G	0.0703	0.00831067	0.4313	0.334431	FALSE	FALSE	FALSE	Js9nhx	12	112730563	0.0347828	0.811159	385801	Osteomyelitis	TRUE	reported	textfile	12	113168368	0.0132	1.01e-07	11786	GCST90274840.csv	TRUE	reported	AqPnkW	2	TRUE	0.00240078	28.3589
rs5024432	T	C	T	C	0.1527	-0.0271372	0.1076	0.0482991	FALSE	FALSE	FALSE	Js9nhx	6	32716691	0.0761942	0.721722	385801	Osteomyelitis	TRUE	reported	textfile	6	32684468	0.022	3.9e-12	11792	GCST90274840.csv	TRUE	reported	AqPnkW	2	TRUE	0.00406888	48.168
rs537860389	C	G	C	G	-0.229	-0.127268	0.9731	0.928172	FALSE	TRUE	FALSE	Js9nhx	13	23140295	0.064067	0.0469797	385801	Osteomyelitis	TRUE	reported	textfile	13	23714434	0.0491	3.1e-06	9240	GCST90274840.csv	TRUE	reported	AqPnkW	2	TRUE	0.00234863	21.7477
rs55822421	A	C	A	C	-0.6191	0.0572636	0.0105	0.0300953	FALSE	FALSE	FALSE	Js9nhx	6	30921626	0.0980635	0.559258	385801	Osteomyelitis	TRUE	reported	textfile	6	30889403	0.0782	2.44e-15	11344	GCST90274840.csv	TRUE	reported	AqPnkW	2	TRUE	0.00549476	62.6659
rs55914821	A	G	A	G	0.0748	0.0192655	0.7583	0.671194	FALSE	FALSE	FALSE	Js9nhx	17	67268092	0.0350002	0.582017	385801	Osteomyelitis	TRUE	reported	textfile	17	65264208	0.0159	2.55e-06	11344	GCST90274840.csv	TRUE	reported	AqPnkW	2	TRUE	0.00194714	22.1275
rs56044559	T	C	T	C	-0.2071	-0.0962447	0.1068	0.209985	FALSE	FALSE	FALSE	Js9nhx	6	31353333	0.040852	0.0184761	385801	Osteomyelitis	TRUE	reported	textfile	6	31321110	0.0259	1.28e-15	11344	GCST90274840.csv	TRUE	reported	AqPnkW	2	TRUE	0.00560471	63.927
rs569354059	A	G	A	G	0.3736	-0.392941	0.0134	0.00191761	FALSE	FALSE	FALSE	Js9nhx	1	243094190	0.376155	0.296197	385801	Osteomyelitis	TRUE	reported	textfile	1	243257492	0.0842	9.12e-06	6834	GCST90274840.csv	TRUE	reported	AqPnkW	2	TRUE	0.00287253	19.6817
rs576053233	T	G	T	G	-0.4986	-0.173481	0.007	0.01248	FALSE	FALSE	FALSE	Js9nhx	5	101864126	0.150159	0.24796	385801	Osteomyelitis	TRUE	reported	textfile	5	101199830	0.1116	7.9e-06	9339	GCST90274840.csv	TRUE	reported	AqPnkW	2	TRUE	0.00213279	19.9564
rs58634322	T	C	T	C	-0.1011	-0.00186331	0.8961	0.957152	FALSE	FALSE	FALSE	Js9nhx	2	12708392	0.0813713	0.981731	385801	Osteomyelitis	TRUE	reported	textfile	2	12848518	0.0226	7.7e-06	11344	GCST90274840.csv	TRUE	reported	AqPnkW	2	TRUE	0.00176098	20.0082
rs59803593	A	G	A	G	0.2404	-0.132337	0.9814	0.97148	FALSE	FALSE	FALSE	Js9nhx	6	32456719	0.0985593	0.179366	385801	Osteomyelitis	TRUE	reported	textfile	6	32424496	0.0534	6.74e-06	11791	GCST90274840.csv	TRUE	reported	AqPnkW	2	TRUE	0.00171589	20.2634
rs61739678	T	G	T	G	-0.2174	0.0202408	0.0225	0.0460016	FALSE	FALSE	FALSE	Js9nhx	12	112200682	0.0793844	0.798744	385801	Osteomyelitis	TRUE	reported	textfile	12	112638486	0.0491	9.52e-06	11792	GCST90274840.csv	TRUE	reported	AqPnkW	2	TRUE	0.00165977	19.6012
rs620202	T	G	T	G	-0.066	0.00827812	0.3011	0.441912	FALSE	FALSE	FALSE	Js9nhx	6	32974133	0.0330823	0.802411	385801	Osteomyelitis	TRUE	reported	textfile	6	32941910	0.0143	3.92e-06	11771	GCST90274840.csv	TRUE	reported	AqPnkW	2	TRUE	0.00180641	21.2982
rs62401413	T	C	T	C	-0.1941	-0.110106	0.0468	0.0537635	FALSE	FALSE	FALSE	Js9nhx	6	27891294	0.0728403	0.130632	385801	Osteomyelitis	TRUE	reported	textfile	6	27859072	0.0374	2.1e-07	11792	GCST90274840.csv	TRUE	reported	AqPnkW	2	TRUE	0.00227892	26.9299
rs62405992	C	G	C	G	-0.2575	-0.0182012	0.0327	0.0194721	FALSE	TRUE	FALSE	Js9nhx	6	29207700	0.117831	0.877241	385801	Osteomyelitis	TRUE	reported	textfile	6	29175477	0.0392	5.07e-11	11791	GCST90274840.csv	TRUE	reported	AqPnkW	2	TRUE	0.00364624	43.1428
rs62407169	T	C	T	C	0.437	0.0673243	0.9644	0.967804	FALSE	FALSE	FALSE	Js9nhx	6	30423762	0.0934382	0.471204	385801	Osteomyelitis	TRUE	reported	textfile	6	30391539	0.0377	4.55e-31	11787	GCST90274840.csv	TRUE	reported	AqPnkW	2	TRUE	0.0112708	134.34
rs6917130	A	G	A	G	-0.0669	-0.0600308	0.6248	0.720238	FALSE	FALSE	FALSE	Js9nhx	6	28439044	0.0365788	0.100769	385801	Osteomyelitis	TRUE	reported	textfile	6	28406821	0.0135	7.21e-07	11791	GCST90274840.csv	TRUE	reported	AqPnkW	2	TRUE	0.00207841	24.5534
rs707937	C	G	C	G	0.085	-0.0206123	0.8004	0.801695	FALSE	TRUE	FALSE	Js9nhx	6	31763237	0.0412101	0.616951	385801	Osteomyelitis	TRUE	reported	textfile	6	31731014	0.0175	1.19e-06	11344	GCST90274840.csv	TRUE	reported	AqPnkW	2	TRUE	0.00207536	23.5877
rs71563368	A	G	A	G	0.2272	0.049313	0.0703	0.0366018	FALSE	FALSE	FALSE	Js9nhx	6	31790463	0.0878314	0.574489	385801	Osteomyelitis	TRUE	reported	textfile	6	31758240	0.0264	7.56e-18	11791	GCST90274840.csv	TRUE	reported	AqPnkW	2	TRUE	0.00624221	74.0517
rs7210455	T	C	T	C	0.1349	0.107212	0.0564	0.0632523	FALSE	FALSE	FALSE	Js9nhx	17	2391824	0.0670379	0.109758	385801	Osteomyelitis	TRUE	reported	textfile	17	2295118	0.0304	9.1e-06	11790	GCST90274840.csv	TRUE	reported	AqPnkW	2	TRUE	0.00166739	19.6881
rs72850156	A	G	A	G	-0.5127	-0.115493	0.0237	0.0308777	FALSE	FALSE	FALSE	Js9nhx	6	31646282	0.0950851	0.224508	385801	Osteomyelitis	TRUE	reported	textfile	6	31614059	0.0488	8.09e-26	11784	GCST90274840.csv	TRUE	reported	AqPnkW	2	TRUE	0.00927994	110.36
rs7300170	A	G	A	G	-0.1	-0.00855908	0.2974	0.242082	FALSE	FALSE	FALSE	Js9nhx	12	6410671	0.0388384	0.825578	385801	Osteomyelitis	TRUE	reported	textfile	12	6519837	0.016	4.1e-10	11344	GCST90274840.csv	TRUE	reported	AqPnkW	2	TRUE	0.00343163	39.0556
rs73402240	T	C	T	C	-0.177	-0.100359	0.0391	0.012035	FALSE	FALSE	FALSE	Js9nhx	6	31425616	0.153015	0.511903	385801	Osteomyelitis	TRUE	reported	textfile	6	31393393	0.0358	7.65e-07	11789	GCST90274840.csv	TRUE	reported	AqPnkW	2	TRUE	0.00206921	24.4403
rs74363807	T	C	T	C	0.2496	0.197483	0.0218	0.0108491	FALSE	FALSE	FALSE	Js9nhx	7	46526638	0.158612	0.213106	385801	Osteomyelitis	TRUE	reported	textfile	7	46566236	0.0532	2.71e-06	11344	GCST90274840.csv	TRUE	reported	AqPnkW	2	TRUE	0.00193668	22.0084
rs7451017	T	C	T	C	0.1532	-0.0624632	0.1863	0.166315	FALSE	FALSE	FALSE	Js9nhx	6	31852882	0.0440364	0.156062	385801	Osteomyelitis	TRUE	reported	textfile	6	31820659	0.017	2.03e-19	11792	GCST90274840.csv	TRUE	reported	AqPnkW	2	TRUE	0.00683993	81.1981
rs7583622	A	G	A	G	0.0748	0.00632906	0.2098	0.231421	FALSE	FALSE	FALSE	Js9nhx	2	53704053	0.038929	0.870849	385801	Osteomyelitis	TRUE	reported	textfile	2	53931190	0.0161	3.38e-06	11769	GCST90274840.csv	TRUE	reported	AqPnkW	2	TRUE	0.0018307	21.5813
rs76481949	A	G	A	G	0.1152	0.0212374	0.923	0.949549	FALSE	FALSE	FALSE	Js9nhx	18	42121015	0.075559	0.778657	385801	Osteomyelitis	TRUE	reported	textfile	18	39700979	0.0254	5.75e-06	11344	GCST90274840.csv	TRUE	reported	AqPnkW	2	TRUE	0.00181002	20.5665
rs76913603	A	G	A	G	-0.1741	0.0369492	0.967	0.981205	FALSE	FALSE	FALSE	Js9nhx	5	168382086	0.121286	0.760636	385801	Osteomyelitis	TRUE	reported	textfile	5	167809091	0.0379	4.36e-06	11782	GCST90274840.csv	TRUE	reported	AqPnkW	2	TRUE	0.00178782	21.0982
rs7770048	T	C	T	C	-0.1365	-0.113189	0.1794	0.326341	FALSE	FALSE	FALSE	Js9nhx	6	32366977	0.0354545	0.00141046	385801	Osteomyelitis	TRUE	reported	textfile	6	32334754	0.0181	4.65e-14	11792	GCST90274840.csv	TRUE	reported	AqPnkW	2	TRUE	0.00479989	56.8636
rs77897196	T	C	T	C	-0.1917	-0.0663497	0.9711	0.978697	FALSE	FALSE	FALSE	Js9nhx	1	62994090	0.115215	0.564698	385801	Osteomyelitis	TRUE	reported	textfile	1	63459761	0.041	2.93e-06	11792	GCST90274840.csv	TRUE	reported	AqPnkW	2	TRUE	0.00185048	21.8576
rs78051721	A	G	A	G	-0.2581	0.136883	0.0172	0.0119962	FALSE	FALSE	FALSE	Js9nhx	17	1926515	0.149942	0.361291	385801	Osteomyelitis	TRUE	reported	textfile	17	1829809	0.0578	7.99e-06	10913	GCST90274840.csv	TRUE	reported	AqPnkW	2	TRUE	0.00182383	19.9361
rs7961650	A	C	A	C	-0.0936	0.00863016	0.1847	0.205574	FALSE	FALSE	FALSE	Js9nhx	12	112830014	0.040666	0.831935	385801	Osteomyelitis	TRUE	reported	textfile	12	113267819	0.0193	1.24e-06	9848	GCST90274840.csv	TRUE	reported	AqPnkW	2	TRUE	0.00238261	23.5152
rs8098045	A	T	A	T	0.0894	-0.0233572	0.1285	0.120465	FALSE	TRUE	FALSE	Js9nhx	18	64474268	0.0503902	0.642987	385801	Osteomyelitis	TRUE	reported	textfile	18	62141503	0.0197	5.68e-06	11783	GCST90274840.csv	TRUE	reported	AqPnkW	2	TRUE	0.00174473	20.5906
rs9262162	T	C	T	C	0.1776	0.0173313	0.817	0.805946	FALSE	FALSE	FALSE	Js9nhx	6	30739822	0.041499	0.676217	385801	Osteomyelitis	TRUE	reported	textfile	6	30707599	0.0174	1.85e-24	11792	GCST90274840.csv	TRUE	reported	AqPnkW	2	TRUE	0.00875749	104.163
rs9262508	A	G	A	G	-0.0691	0.0789895	0.6403	0.582303	FALSE	FALSE	FALSE	Js9nhx	6	31020813	0.0333785	0.0179585	385801	Osteomyelitis	TRUE	reported	textfile	6	30988590	0.0149	3.53e-06	9904	GCST90274840.csv	TRUE	reported	AqPnkW	2	TRUE	0.00216686	21.5028
rs9267650	A	T	A	T	0.1996	0.101065	0.9535	0.976742	FALSE	TRUE	FALSE	Js9nhx	6	31857135	0.107714	0.348104	385801	Osteomyelitis	TRUE	reported	textfile	6	31824912	0.0313	1.81e-10	11791	GCST90274840.csv	TRUE	reported	AqPnkW	2	TRUE	0.00343706	40.6592
rs9271348	A	G	A	G	-0.1076	0.0578018	0.7134	0.800312	FALSE	FALSE	FALSE	Js9nhx	6	32615965	0.0409955	0.158553	385801	Osteomyelitis	TRUE	reported	textfile	6	32583742	0.0147	2.48e-13	11792	GCST90274840.csv	TRUE	reported	AqPnkW	2	TRUE	0.00452307	53.5693
rs9368570	A	G	A	G	-0.0703	0.0372416	0.2603	0.260882	FALSE	FALSE	FALSE	Js9nhx	6	28708416	0.0374582	0.320117	385801	Osteomyelitis	TRUE	reported	textfile	6	28676193	0.0149	2.38e-06	11792	GCST90274840.csv	TRUE	reported	AqPnkW	2	TRUE	0.00188422	22.2569
rs9380326	T	C	T	C	0.14	0.108911	0.8757	0.791476	FALSE	FALSE	FALSE	Js9nhx	6	32830506	0.0411787	0.00817278	385801	Osteomyelitis	TRUE	reported	textfile	6	32798283	0.0198	1.54e-12	11791	GCST90274840.csv	TRUE	reported	AqPnkW	2	TRUE	0.00422219	49.9864
rs9501129	T	C	T	C	0.1465	0.0211068	0.8646	0.791252	FALSE	FALSE	FALSE	Js9nhx	6	31449619	0.0406157	0.603293	385801	Osteomyelitis	TRUE	reported	textfile	6	31417396	0.0192	2.34e-14	11792	GCST90274840.csv	TRUE	reported	AqPnkW	2	TRUE	0.004913	58.2102

## Sheet: Table S6
SNP	effect_allele.exposure	other_allele.exposure	effect_allele.outcome	other_allele.outcome	beta.exposure	beta.outcome	eaf.exposure	eaf.outcome	remove	palindromic	ambiguous	id.outcome	chr.outcome	pos.outcome	se.outcome	pval.outcome	samplesize.outcome	outcome	mr_keep.outcome	pval_origin.outcome	data_source.outcome	chr.exposure	pos.exposure	se.exposure	pval.exposure	samplesize.exposure	exposure	mr_keep.exposure	pval_origin.exposure	id.exposure	action	mr_keep	R2	F
rs10142466	A	G	A	G	0.057	0.024625	0.49	0.513229	FALSE	FALSE	FALSE	Ql4lXW	14	68805067	0.0328048	0.452862	385801	Osteomyelitis	TRUE	reported	textfile	14	69271784	0.0109	1.7e-07	14721	GCST90274830.csv	TRUE	reported	niHtOH	2	TRUE	0.00185419	27.3425
rs10506918	T	C	T	C	-0.0533	-0.0405378	0.3482	0.344448	FALSE	FALSE	FALSE	Ql4lXW	12	85834135	0.0346139	0.241541	385801	Osteomyelitis	TRUE	reported	textfile	12	86227913	0.0119	7.5e-06	14285	GCST90274830.csv	TRUE	reported	niHtOH	2	TRUE	0.0014024	20.0586
rs11114267	T	C	T	C	0.08	0.0444199	0.8689	0.907992	FALSE	FALSE	FALSE	Ql4lXW	12	79904959	0.0572178	0.437555	385801	Osteomyelitis	TRUE	reported	textfile	12	80298739	0.0178	6.98e-06	14733	GCST90274830.csv	TRUE	reported	niHtOH	2	TRUE	0.00136916	20.1967
rs112635299	T	G	T	G	0.2618	-0.226029	0.0205	0.0200949	FALSE	FALSE	FALSE	Ql4lXW	14	94371805	0.117077	0.053534	385801	Osteomyelitis	TRUE	reported	textfile	14	94838142	0.0433	1.48e-09	14733	GCST90274830.csv	TRUE	reported	niHtOH	2	TRUE	0.00247512	36.5514
rs113954333	T	C	T	C	-0.1055	0.0561264	0.9271	0.915827	FALSE	FALSE	FALSE	Ql4lXW	17	28251133	0.0593286	0.344136	385801	Osteomyelitis	TRUE	reported	textfile	17	26578159	0.0229	4.09e-06	12836	GCST90274830.csv	TRUE	reported	niHtOH	2	TRUE	0.00165077	21.221
rs114165349	C	G	C	G	-0.1948	-0.096416	0.0337	0.0376273	FALSE	TRUE	FALSE	Ql4lXW	1	26695422	0.0870863	0.268237	385801	Osteomyelitis	TRUE	reported	textfile	1	27021913	0.034	1.01e-08	14727	GCST90274830.csv	TRUE	reported	niHtOH	2	TRUE	0.00222402	32.8217
rs114805200	C	G	C	G	-0.2032	0.0359811	0.9827	0.992787	FALSE	TRUE	FALSE	Ql4lXW	2	155100321	0.20202	0.858639	385801	Osteomyelitis	TRUE	reported	textfile	2	155956833	0.0455	7.97e-06	14285	GCST90274830.csv	TRUE	reported	niHtOH	2	TRUE	0.00139424	19.9418
rs1230164	C	G	C	G	-0.0671	0.0134623	0.7288	0.751646	FALSE	TRUE	FALSE	Ql4lXW	4	99064872	0.038107	0.723882	385801	Osteomyelitis	TRUE	reported	textfile	4	99986023	0.0129	1.98e-07	14285	GCST90274830.csv	TRUE	reported	niHtOH	2	TRUE	0.00189044	27.0523
rs12637074	T	C	T	C	-0.0712	-0.0446967	0.8414	0.7462	FALSE	FALSE	FALSE	Ql4lXW	3	32282968	0.0378729	0.237929	385801	Osteomyelitis	TRUE	reported	textfile	3	32324460	0.0158	6.6e-06	14708	GCST90274830.csv	TRUE	reported	niHtOH	2	TRUE	0.00137877	20.3042
rs12674870	T	C	T	C	-0.077	0.0302627	0.1907	0.208279	FALSE	FALSE	FALSE	Ql4lXW	8	118714644	0.0404614	0.454497	385801	Osteomyelitis	TRUE	reported	textfile	8	119726883	0.0145	1.09e-07	14285	GCST90274830.csv	TRUE	reported	niHtOH	2	TRUE	0.00197019	28.1958
rs138408096	A	G	A	G	-0.2007	-0.0913247	0.0206	0.0127615	FALSE	FALSE	FALSE	Ql4lXW	15	83581896	0.145375	0.529872	385801	Osteomyelitis	TRUE	reported	textfile	15	84250648	0.0423	2.09e-06	14721	GCST90274830.csv	TRUE	reported	niHtOH	2	TRUE	0.00152691	22.5089
rs138502219	A	G	A	G	0.3707	-0.144918	0.0168	0.0247434	FALSE	FALSE	FALSE	Ql4lXW	8	118913940	0.107072	0.17591	385801	Osteomyelitis	TRUE	reported	textfile	8	119926179	0.0511	4.03e-13	14285	GCST90274830.csv	TRUE	reported	niHtOH	2	TRUE	0.00367051	52.619
rs138557324	T	C	T	C	-0.2253	0.0374943	0.0196	0.00487535	FALSE	FALSE	FALSE	Ql4lXW	12	119546325	0.235348	0.873421	385801	Osteomyelitis	TRUE	reported	textfile	12	119984130	0.0473	1.91e-06	14285	GCST90274830.csv	TRUE	reported	niHtOH	2	TRUE	0.00158574	22.685
rs1425066	T	G	T	G	0.0848	-0.00208766	0.8063	0.738959	FALSE	FALSE	FALSE	Ql4lXW	8	119260409	0.0373259	0.955397	385801	Osteomyelitis	TRUE	reported	textfile	8	120272649	0.014	1.39e-09	14702	GCST90274830.csv	TRUE	reported	niHtOH	2	TRUE	0.0024893	36.684
rs1437633	A	C	A	C	-0.079	0.0465938	0.2072	0.151262	FALSE	FALSE	FALSE	Ql4lXW	11	16250653	0.0457334	0.308292	385801	Osteomyelitis	TRUE	reported	textfile	11	16272199	0.0147	7.69e-08	12851	GCST90274830.csv	TRUE	reported	niHtOH	2	TRUE	0.00224237	28.877
rs1493936	T	C	T	C	-0.258	-0.0160722	0.0224	0.0256657	FALSE	FALSE	FALSE	Ql4lXW	8	118765401	0.104191	0.877407	385801	Osteomyelitis	TRUE	reported	textfile	8	119777640	0.046	2.04e-08	14246	GCST90274830.csv	TRUE	reported	niHtOH	2	TRUE	0.0022033	31.4531
rs17396131	A	G	A	G	0.0562	-0.0545303	0.3327	0.342888	FALSE	FALSE	FALSE	Ql4lXW	1	54680224	0.0348225	0.117359	385801	Osteomyelitis	TRUE	reported	textfile	1	55145897	0.0125	6.92e-06	14285	GCST90274830.csv	TRUE	reported	niHtOH	2	TRUE	0.00141305	20.2112
rs17600346	T	C	T	C	-0.1569	0.0765617	0.9631	0.953711	FALSE	FALSE	FALSE	Ql4lXW	3	172506192	0.0783654	0.328578	385801	Osteomyelitis	TRUE	reported	textfile	3	172223982	0.0299	1.54e-07	14723	GCST90274830.csv	TRUE	reported	niHtOH	2	TRUE	0.00186679	27.5324
rs2247769	T	C	T	C	-0.1705	0.0659898	0.5577	0.595733	FALSE	FALSE	FALSE	Ql4lXW	8	119068792	0.0336258	0.0497073	385801	Osteomyelitis	TRUE	reported	textfile	8	120081031	0.0114	1.42e-50	14285	GCST90274830.csv	TRUE	reported	niHtOH	2	TRUE	0.0154174	223.655
rs241778	A	T	A	T	-0.1009	0.0576507	0.8861	0.878388	FALSE	TRUE	FALSE	Ql4lXW	17	28306129	0.0501702	0.250513	385801	Osteomyelitis	TRUE	reported	textfile	17	26633155	0.0183	3.51e-08	14285	GCST90274830.csv	TRUE	reported	niHtOH	2	TRUE	0.00212362	30.3962
rs241789	A	G	A	G	-0.0669	0.0516451	0.2478	0.212134	FALSE	FALSE	FALSE	Ql4lXW	17	28237626	0.0401688	0.198547	385801	Osteomyelitis	TRUE	reported	textfile	17	26564652	0.0133	4.9e-07	14285	GCST90274830.csv	TRUE	reported	niHtOH	2	TRUE	0.00176807	25.2981
rs2468185	A	G	A	G	-0.1249	0.0557329	0.1074	0.074574	FALSE	FALSE	FALSE	Ql4lXW	8	119185800	0.0622669	0.370752	385801	Osteomyelitis	TRUE	reported	textfile	8	120198039	0.0196	1.86e-10	14285	GCST90274830.csv	TRUE	reported	niHtOH	2	TRUE	0.00283465	40.6024
rs2531866	A	G	A	G	-0.0549	0.0351497	0.6329	0.630955	FALSE	FALSE	FALSE	Ql4lXW	17	27816138	0.0340407	0.301801	385801	Osteomyelitis	TRUE	reported	textfile	17	26143164	0.0115	1.81e-06	14714	GCST90274830.csv	TRUE	reported	niHtOH	2	TRUE	0.00154649	22.7871
rs271665	T	C	T	C	-0.0672	0.0237298	0.748	0.680749	FALSE	FALSE	FALSE	Ql4lXW	17	49861158	0.0352952	0.501377	385801	Osteomyelitis	TRUE	reported	textfile	17	47938521	0.0129	1.9e-07	14710	GCST90274830.csv	TRUE	reported	niHtOH	2	TRUE	0.00184139	27.1331
rs28454196	C	G	C	G	-0.2242	-0.0419234	0.9758	0.976581	FALSE	TRUE	FALSE	Ql4lXW	4	32868836	0.108249	0.698544	385801	Osteomyelitis	TRUE	reported	textfile	4	32870458	0.0486	3.97e-06	14285	GCST90274830.csv	TRUE	reported	niHtOH	2	TRUE	0.00148755	21.2783
rs3134094	T	C	T	C	0.1009	-0.0199833	0.1974	0.251834	FALSE	FALSE	FALSE	Ql4lXW	8	118873640	0.0379108	0.598114	385801	Osteomyelitis	TRUE	reported	textfile	8	119885879	0.014	5.71e-13	14710	GCST90274830.csv	TRUE	reported	niHtOH	2	TRUE	0.0035187	51.9358
rs376613127	A	G	A	G	-0.2692	-0.0276666	0.0133	0.0122311	FALSE	FALSE	FALSE	Ql4lXW	12	71395251	0.148704	0.852404	385801	Osteomyelitis	TRUE	reported	textfile	12	71789031	0.0568	2.14e-06	13154	GCST90274830.csv	TRUE	reported	niHtOH	2	TRUE	0.00170473	22.4588
rs4870783	T	C	T	C	-0.0881	0.00435714	0.1424	0.177042	FALSE	FALSE	FALSE	Ql4lXW	8	119461857	0.0430163	0.91932	385801	Osteomyelitis	TRUE	reported	textfile	8	120474097	0.0188	2.78e-06	12403	GCST90274830.csv	TRUE	reported	niHtOH	2	TRUE	0.00176743	21.9567
rs55784633	A	C	A	C	-0.076	0.0464044	0.8345	0.826556	FALSE	FALSE	FALSE	Ql4lXW	4	189128756	0.0433136	0.284008	385801	Osteomyelitis	TRUE	reported	textfile	4	190049910	0.0167	5.34e-06	11760	GCST90274830.csv	TRUE	reported	niHtOH	2	TRUE	0.00175802	20.7072
rs58792577	T	C	T	C	-0.0665	0.0449737	0.6822	0.718677	FALSE	FALSE	FALSE	Ql4lXW	8	118793600	0.0364392	0.217123	385801	Osteomyelitis	TRUE	reported	textfile	8	119805839	0.0119	2.29e-08	14724	GCST90274830.csv	TRUE	reported	niHtOH	2	TRUE	0.00211643	31.2241
rs61968587	A	G	A	G	-0.2671	-0.155037	0.9843	0.993862	FALSE	FALSE	FALSE	Ql4lXW	13	108884834	0.206022	0.451733	385801	Osteomyelitis	TRUE	reported	textfile	13	109537182	0.0567	2.47e-06	13798	GCST90274830.csv	TRUE	reported	niHtOH	2	TRUE	0.00160571	22.188
rs6506157	A	G	A	G	0.0642	0.0123987	0.7937	0.787815	FALSE	FALSE	FALSE	Ql4lXW	18	4040656	0.0405194	0.759609	385801	Osteomyelitis	TRUE	reported	textfile	18	4040656	0.0144	8.26e-06	14285	GCST90274830.csv	TRUE	reported	niHtOH	2	TRUE	0.00138951	19.874
rs6985207	A	C	A	C	0.0522	0.0113224	0.5556	0.589458	FALSE	FALSE	FALSE	Ql4lXW	8	8746913	0.0334938	0.735331	385801	Osteomyelitis	TRUE	reported	textfile	8	8604423	0.0114	4.67e-06	14285	GCST90274830.csv	TRUE	reported	niHtOH	2	TRUE	0.0014656	20.9638
rs704	A	G	A	G	-0.1404	0.0556379	0.4726	0.419092	FALSE	FALSE	FALSE	Ql4lXW	17	28367840	0.0332003	0.0937735	385801	Osteomyelitis	TRUE	reported	textfile	17	26694861	0.0111	1.14e-36	14733	GCST90274830.csv	TRUE	reported	niHtOH	2	TRUE	0.0107425	159.967
rs72682418	T	C	T	C	-0.1309	-0.0609552	0.9516	0.976762	FALSE	FALSE	FALSE	Ql4lXW	8	119072751	0.109196	0.576695	385801	Osteomyelitis	TRUE	reported	textfile	8	120084990	0.0273	1.63e-06	14720	GCST90274830.csv	TRUE	reported	niHtOH	2	TRUE	0.00155944	22.9877
rs7350766	A	T	A	T	-0.0858	0.04723	0.9005	0.878194	FALSE	TRUE	FALSE	Ql4lXW	15	93009735	0.050237	0.347144	385801	Osteomyelitis	TRUE	reported	textfile	15	93552965	0.0194	9.75e-06	14285	GCST90274830.csv	TRUE	reported	niHtOH	2	TRUE	0.0013674	19.5574
rs74111611	T	C	T	C	-0.1471	0.0571655	0.9603	0.978119	FALSE	FALSE	FALSE	Ql4lXW	12	85213273	0.110619	0.60531	385801	Osteomyelitis	TRUE	reported	textfile	12	85607051	0.0298	7.96e-07	14732	GCST90274830.csv	TRUE	reported	niHtOH	2	TRUE	0.00165125	24.3632
rs74627924	A	G	A	G	-0.0827	0.0389612	0.8883	0.890979	FALSE	FALSE	FALSE	Ql4lXW	2	145063159	0.052996	0.462234	385801	Osteomyelitis	TRUE	reported	textfile	2	145820726	0.0183	6.21e-06	14710	GCST90274830.csv	TRUE	reported	niHtOH	2	TRUE	0.00138642	20.4197
rs75064915	A	T	A	T	-0.1311	0.135124	0.0452	0.0301571	FALSE	TRUE	FALSE	Ql4lXW	2	222409493	0.0959034	0.158846	385801	Osteomyelitis	TRUE	reported	textfile	2	223274212	0.0295	8.83e-06	14730	GCST90274830.csv	TRUE	reported	niHtOH	2	TRUE	0.00133899	19.7471
rs7703177	T	C	T	C	0.053	0.00288811	0.5883	0.599895	FALSE	FALSE	FALSE	Ql4lXW	5	53503626	0.0336565	0.931616	385801	Osteomyelitis	TRUE	reported	textfile	5	52799456	0.0117	5.9e-06	14285	GCST90274830.csv	TRUE	reported	niHtOH	2	TRUE	0.00143442	20.5173
rs77255899	A	T	A	T	-0.1653	0.122472	0.0375	0.0593938	FALSE	TRUE	FALSE	Ql4lXW	8	118902866	0.0692488	0.0769644	385801	Osteomyelitis	TRUE	reported	textfile	8	119915105	0.0321	2.61e-07	14733	GCST90274830.csv	TRUE	reported	niHtOH	2	TRUE	0.00179665	26.5141
rs77507094	A	G	A	G	0.1965	-0.12794	0.9791	0.963321	FALSE	FALSE	FALSE	Ql4lXW	10	53269275	0.0868825	0.14087	385801	Osteomyelitis	TRUE	reported	textfile	10	55029035	0.0429	4.64e-06	14726	GCST90274830.csv	TRUE	reported	niHtOH	2	TRUE	0.00142268	20.9774
rs928835	A	T	A	T	0.1047	-0.00302034	0.934	0.956204	FALSE	TRUE	FALSE	Ql4lXW	21	19743945	0.0805592	0.970093	385801	Osteomyelitis	TRUE	reported	textfile	21	21116259	0.0237	9.97e-06	14717	GCST90274830.csv	TRUE	reported	niHtOH	2	TRUE	0.00132435	19.5136
rs929465	A	G	A	G	0.0659	-0.0290728	0.6733	0.678096	FALSE	FALSE	FALSE	Ql4lXW	17	27956136	0.0352551	0.409575	385801	Osteomyelitis	TRUE	reported	textfile	17	26283162	0.0125	1.35e-07	14285	GCST90274830.csv	TRUE	reported	niHtOH	2	TRUE	0.0019419	27.7901
rs9894260	T	C	T	C	0.1044	-0.00947241	0.0871	0.119161	FALSE	FALSE	FALSE	Ql4lXW	17	28392606	0.0507748	0.852008	385801	Osteomyelitis	TRUE	reported	textfile	17	26719625	0.0203	2.71e-07	14285	GCST90274830.csv	TRUE	reported	niHtOH	2	TRUE	0.0018481	26.4453
rs9946923	T	C	T	C	0.172	0.306351	0.9707	0.989336	FALSE	FALSE	FALSE	Ql4lXW	18	78763646	0.160133	0.0557353	385801	Osteomyelitis	TRUE	reported	textfile	18	76523646	0.0376	4.77e-06	13230	GCST90274830.csv	TRUE	reported	niHtOH	2	TRUE	0.00157919	20.9226

## Sheet: Table S7
SNP	effect_allele.exposure	other_allele.exposure	effect_allele.outcome	other_allele.outcome	beta.exposure	beta.outcome	eaf.exposure	eaf.outcome	remove	palindromic	ambiguous	id.outcome	chr.outcome	pos.outcome	se.outcome	pval.outcome	samplesize.outcome	outcome	mr_keep.outcome	pval_origin.outcome	data_source.outcome	chr.exposure	pos.exposure	se.exposure	pval.exposure	samplesize.exposure	exposure	mr_keep.exposure	pval_origin.exposure	id.exposure	action	mr_keep	R2	F
rs10102792	T	G	T	G	-0.0664	-0.0278243	0.3245	0.332681	FALSE	FALSE	FALSE	4QXvhJ	8	115500750	0.034945	0.425898	385801	Osteomyelitis	TRUE	reported	textfile	8	116512977	0.0127	1.71e-07	14288	GCST90274824.csv	TRUE	reported	pO1Xhi	2	TRUE	0.00190953	27.3318
rs10140592	A	G	A	G	0.2704	-0.0863801	0.0209	0.0264608	FALSE	FALSE	FALSE	4QXvhJ	14	69984756	0.102504	0.399394	385801	Osteomyelitis	TRUE	reported	textfile	14	70451473	0.0553	1.01e-06	13753	GCST90274824.csv	TRUE	reported	pO1Xhi	2	TRUE	0.00173545	23.9056
rs10908711	A	G	A	G	0.0827	-0.0185511	0.5236	0.537775	FALSE	FALSE	FALSE	4QXvhJ	1	159351469	0.0329633	0.573583	385801	Osteomyelitis	TRUE	reported	textfile	1	159321259	0.0117	1.57e-12	14711	GCST90274824.csv	TRUE	reported	pO1Xhi	2	TRUE	0.00338473	49.9551
rs113739051	T	C	T	C	-0.1003	-0.0416131	0.8913	0.903797	FALSE	FALSE	FALSE	4QXvhJ	1	159274348	0.0558321	0.456075	385801	Osteomyelitis	TRUE	reported	textfile	1	159244138	0.0191	1.51e-07	14725	GCST90274824.csv	TRUE	reported	pO1Xhi	2	TRUE	0.00186925	27.5725
rs113911480	T	G	T	G	-0.1502	0.0703855	0.9632	0.968147	FALSE	FALSE	FALSE	4QXvhJ	14	28643961	0.0932765	0.450495	385801	Osteomyelitis	TRUE	reported	textfile	14	29113167	0.0333	6.47e-06	14709	GCST90274824.csv	TRUE	reported	pO1Xhi	2	TRUE	0.00138124	20.3419
rs114438927	A	G	A	G	0.2261	0.199228	0.0163	0.013897	FALSE	FALSE	FALSE	4QXvhJ	15	29779979	0.140714	0.156822	385801	Osteomyelitis	TRUE	reported	textfile	15	30072182	0.05	6.13e-06	12852	GCST90274824.csv	TRUE	reported	pO1Xhi	2	TRUE	0.00158855	20.4453
rs115511138	A	G	A	G	0.1956	-0.0667376	0.9694	0.991121	FALSE	FALSE	FALSE	4QXvhJ	4	114645835	0.177356	0.7067	385801	Osteomyelitis	TRUE	reported	textfile	4	115566991	0.042	3.21e-06	13944	GCST90274824.csv	TRUE	reported	pO1Xhi	2	TRUE	0.00155302	21.6859
rs12075	A	G	A	G	0.189	-0.00871751	0.5553	0.53233	FALSE	FALSE	FALSE	4QXvhJ	1	159205564	0.0329855	0.791562	385801	Osteomyelitis	TRUE	reported	textfile	1	159175354	0.0114	9.89e-62	14733	GCST90274824.csv	TRUE	reported	pO1Xhi	2	TRUE	0.0183145	274.824
rs140505982	T	C	T	C	-0.1907	-0.128962	0.0247	0.00966609	FALSE	FALSE	FALSE	4QXvhJ	3	46418258	0.166836	0.439531	385801	Osteomyelitis	TRUE	reported	textfile	3	46459749	0.0414	4.1e-06	13865	GCST90274824.csv	TRUE	reported	pO1Xhi	2	TRUE	0.00152798	21.2148
rs144118870	A	G	A	G	0.1749	0.0422038	0.963	0.960031	FALSE	FALSE	FALSE	4QXvhJ	6	31247030	0.0838871	0.614892	385801	Osteomyelitis	TRUE	reported	textfile	6	31214807	0.0368	2.01e-06	14735	GCST90274824.csv	TRUE	reported	pO1Xhi	2	TRUE	0.00153062	22.5853
rs144618566	T	C	T	C	0.3757	0.117386	0.0168	0.00365116	FALSE	FALSE	FALSE	4QXvhJ	17	34325288	0.276319	0.670968	385801	Osteomyelitis	TRUE	reported	textfile	17	32652307	0.0538	2.88e-12	13801	GCST90274824.csv	TRUE	reported	pO1Xhi	2	TRUE	0.00352108	48.759
rs144982290	T	C	T	C	0.2271	0.158441	0.025	0.0096536	FALSE	FALSE	FALSE	4QXvhJ	4	152620282	0.172165	0.357423	385801	Osteomyelitis	TRUE	reported	textfile	4	153541434	0.05	5.57e-06	13801	GCST90274824.csv	TRUE	reported	pO1Xhi	2	TRUE	0.00149257	20.6268
rs148228138	T	C	T	C	0.1341	-0.0527048	0.9465	0.981491	FALSE	FALSE	FALSE	4QXvhJ	1	159570527	0.121699	0.664959	385801	Osteomyelitis	TRUE	reported	textfile	1	159540317	0.0295	5.47e-06	12837	GCST90274824.csv	TRUE	reported	pO1Xhi	2	TRUE	0.00160713	20.6607
rs148945704	C	G	C	G	-0.2016	0.0472239	0.0179	0.00973116	FALSE	TRUE	FALSE	4QXvhJ	2	159233878	0.169214	0.780184	385801	Osteomyelitis	TRUE	reported	textfile	2	160090389	0.0456	9.82e-06	14232	GCST90274824.csv	TRUE	reported	pO1Xhi	2	TRUE	0.00137148	19.543
rs159290	A	G	A	G	0.0689	-0.0242513	0.5527	0.529442	FALSE	FALSE	FALSE	4QXvhJ	17	34373905	0.0328016	0.459705	385801	Osteomyelitis	TRUE	reported	textfile	17	32700924	0.0119	7.04e-09	14288	GCST90274824.csv	TRUE	reported	pO1Xhi	2	TRUE	0.00234075	33.5184
rs1800024	T	C	T	C	0.0892	-0.0278115	0.0971	0.0794688	FALSE	FALSE	FALSE	4QXvhJ	3	46371068	0.0605492	0.646004	385801	Osteomyelitis	TRUE	reported	textfile	3	46412559	0.0198	6.64e-06	14732	GCST90274824.csv	TRUE	reported	pO1Xhi	2	TRUE	0.00137575	20.2927
rs1860179	T	C	T	C	-0.0757	0.00727099	0.3591	0.381624	FALSE	FALSE	FALSE	4QXvhJ	17	34200839	0.0338662	0.830003	385801	Osteomyelitis	TRUE	reported	textfile	17	32527858	0.012	2.82e-10	14720	GCST90274824.csv	TRUE	reported	pO1Xhi	2	TRUE	0.00269618	39.7897
rs188602642	T	C	T	C	0.2103	-0.114392	0.0486	0.0189139	FALSE	FALSE	FALSE	4QXvhJ	4	143616746	0.121053	0.344674	385801	Osteomyelitis	TRUE	reported	textfile	4	144537899	0.0471	8.01e-06	13157	GCST90274824.csv	TRUE	reported	pO1Xhi	2	TRUE	0.00151294	19.9329
rs2192410	C	G	C	G	0.072	0.0713879	0.1934	0.210388	FALSE	TRUE	FALSE	4QXvhJ	3	172652868	0.0401699	0.075544	385801	Osteomyelitis	TRUE	reported	textfile	3	172370658	0.0158	5.19e-06	12836	GCST90274824.csv	TRUE	reported	pO1Xhi	2	TRUE	0.00161517	20.7627
rs2228467	T	C	T	C	-0.2349	0.12347	0.9288	0.92368	FALSE	FALSE	FALSE	4QXvhJ	3	42864624	0.0619156	0.0461328	385801	Osteomyelitis	TRUE	reported	textfile	3	42906116	0.0228	6.86e-25	14735	GCST90274824.csv	TRUE	reported	pO1Xhi	2	TRUE	0.00715202	106.13
rs2368698	T	G	T	G	0.0706	0.0131096	0.7482	0.805896	FALSE	FALSE	FALSE	4QXvhJ	17	34168828	0.0414744	0.751934	385801	Osteomyelitis	TRUE	reported	textfile	17	32495847	0.0134	1.37e-07	14734	GCST90274824.csv	TRUE	reported	pO1Xhi	2	TRUE	0.00188045	27.755
rs2497351	T	C	T	C	0.0668	0.0119957	0.2018	0.19564	FALSE	FALSE	FALSE	4QXvhJ	10	92760589	0.0413516	0.771747	385801	Osteomyelitis	TRUE	reported	textfile	10	94520346	0.0145	4.09e-06	14736	GCST90274824.csv	TRUE	reported	pO1Xhi	2	TRUE	0.00143818	21.2206
rs2631360	A	G	A	G	0.0609	-0.0330426	0.5448	0.655465	FALSE	FALSE	FALSE	4QXvhJ	5	132371737	0.0345726	0.339201	385801	Osteomyelitis	TRUE	reported	textfile	5	131707429	0.0131	3.34e-06	11782	GCST90274824.csv	TRUE	reported	pO1Xhi	2	TRUE	0.00183095	21.6082
rs2721961	T	G	T	G	-0.1201	0.0384373	0.7293	0.691082	FALSE	FALSE	FALSE	4QXvhJ	8	115645684	0.0355624	0.279768	385801	Osteomyelitis	TRUE	reported	textfile	8	116657911	0.0133	1.72e-19	14288	GCST90274824.csv	TRUE	reported	pO1Xhi	2	TRUE	0.00567466	81.5308
rs3136676	A	G	A	G	0.3903	-0.0555778	0.9384	0.945389	FALSE	FALSE	FALSE	4QXvhJ	17	34356270	0.0723839	0.442593	385801	Osteomyelitis	TRUE	reported	textfile	17	32683289	0.0251	1.6e-54	14728	GCST90274824.csv	TRUE	reported	pO1Xhi	2	TRUE	0.0161523	241.763
rs34202150	T	C	T	C	0.08	-0.0365046	0.8698	0.875544	FALSE	FALSE	FALSE	4QXvhJ	16	24007973	0.0499311	0.464717	385801	Osteomyelitis	TRUE	reported	textfile	16	24019294	0.0181	9.88e-06	14288	GCST90274824.csv	TRUE	reported	pO1Xhi	2	TRUE	0.00136539	19.5327
rs438824	A	G	A	G	-0.0548	0.0122561	0.4985	0.502154	FALSE	FALSE	FALSE	4QXvhJ	9	99254609	0.0329322	0.709772	385801	Osteomyelitis	TRUE	reported	textfile	9	102016891	0.0121	5.93e-06	14287	GCST90274824.csv	TRUE	reported	pO1Xhi	2	TRUE	0.00143359	20.5083
rs4795893	A	G	A	G	0.1532	-0.0271339	0.364	0.403132	FALSE	FALSE	FALSE	4QXvhJ	17	34247429	0.0333874	0.416391	385801	Osteomyelitis	TRUE	reported	textfile	17	32574448	0.012	2.52e-37	14735	GCST90274824.csv	TRUE	reported	pO1Xhi	2	TRUE	0.0109403	162.966
rs4980395	T	C	T	C	0.0748	0.0740726	0.184	0.134074	FALSE	FALSE	FALSE	4QXvhJ	11	1855364	0.0487729	0.128832	385801	Osteomyelitis	TRUE	reported	textfile	11	1876594	0.0164	5.09e-06	14288	GCST90274824.csv	TRUE	reported	pO1Xhi	2	TRUE	0.00145383	20.7996
rs527868298	A	G	A	G	0.1849	0.00273845	0.0469	0.0340977	FALSE	FALSE	FALSE	4QXvhJ	17	34185501	0.0910258	0.976	385801	Osteomyelitis	TRUE	reported	textfile	17	32512520	0.0355	1.9e-07	10264	GCST90274824.csv	TRUE	reported	pO1Xhi	2	TRUE	0.00263605	27.1227
rs55842014	A	G	A	G	-0.0638	-0.0163066	0.3598	0.293185	FALSE	FALSE	FALSE	4QXvhJ	3	46247622	0.0363297	0.65354	385801	Osteomyelitis	TRUE	reported	textfile	3	46289113	0.0131	1.11e-06	12404	GCST90274824.csv	TRUE	reported	pO1Xhi	2	TRUE	0.00190857	23.7153
rs56003568	C	G	C	G	0.0569	-0.0997441	0.2956	0.276403	FALSE	TRUE	FALSE	4QXvhJ	2	202626976	0.0370544	0.00710608	385801	Osteomyelitis	TRUE	reported	textfile	2	203491699	0.0126	6.31e-06	14734	GCST90274824.csv	TRUE	reported	pO1Xhi	2	TRUE	0.00138217	20.3903
rs62201455	A	C	A	C	-0.2136	0.00814718	0.9807	0.949169	FALSE	FALSE	FALSE	4QXvhJ	20	12708815	0.0752435	0.913775	385801	Osteomyelitis	TRUE	reported	textfile	20	12689462	0.0451	2.18e-06	14722	GCST90274824.csv	TRUE	reported	pO1Xhi	2	TRUE	0.00152132	22.428
rs62336911	T	C	T	C	0.1569	-0.0206566	0.0417	0.0357087	FALSE	FALSE	FALSE	4QXvhJ	4	175512557	0.0908466	0.820129	385801	Osteomyelitis	TRUE	reported	textfile	4	176433708	0.0332	2.29e-06	14288	GCST90274824.csv	TRUE	reported	pO1Xhi	2	TRUE	0.0015607	22.331
rs71379473	T	C	T	C	-0.0805	0.0307803	0.1975	0.169034	FALSE	FALSE	FALSE	4QXvhJ	17	34317256	0.0439195	0.483406	385801	Osteomyelitis	TRUE	reported	textfile	17	32644275	0.0149	6.57e-08	14288	GCST90274824.csv	TRUE	reported	pO1Xhi	2	TRUE	0.00203874	29.1849
rs72681808	T	C	T	C	0.2556	0.0430373	0.0177	0.00504581	FALSE	FALSE	FALSE	4QXvhJ	8	115845050	0.237117	0.855973	385801	Osteomyelitis	TRUE	reported	textfile	8	116857276	0.0519	8.44e-07	12935	GCST90274824.csv	TRUE	reported	pO1Xhi	2	TRUE	0.00187157	24.2505
rs72825017	T	G	T	G	-0.1997	0.0355373	0.0594	0.053772	FALSE	FALSE	FALSE	4QXvhJ	17	34202691	0.0729536	0.626173	385801	Osteomyelitis	TRUE	reported	textfile	17	32529710	0.0251	1.77e-15	14730	GCST90274824.csv	TRUE	reported	pO1Xhi	2	TRUE	0.00427901	63.2921
rs72832833	A	G	A	G	-0.0635	0.0339462	0.7811	0.829093	FALSE	FALSE	FALSE	4QXvhJ	10	115910356	0.0437383	0.437677	385801	Osteomyelitis	TRUE	reported	textfile	10	117669867	0.0143	8.97e-06	14734	GCST90274824.csv	TRUE	reported	pO1Xhi	2	TRUE	0.00133652	19.7159
rs73077238	T	C	T	C	-0.0691	0.0247196	0.7692	0.736386	FALSE	FALSE	FALSE	4QXvhJ	3	42817174	0.0375613	0.510465	385801	Osteomyelitis	TRUE	reported	textfile	3	42858666	0.0142	1.14e-06	14288	GCST90274824.csv	TRUE	reported	pO1Xhi	2	TRUE	0.00165458	23.6766
rs73288029	A	G	A	G	0.1978	-0.046252	0.0792	0.0626481	FALSE	FALSE	FALSE	4QXvhJ	17	34305219	0.0678368	0.495358	385801	Osteomyelitis	TRUE	reported	textfile	17	32632238	0.0225	1.48e-18	14288	GCST90274824.csv	TRUE	reported	pO1Xhi	2	TRUE	0.00537989	77.2728
rs74794857	T	C	T	C	0.0674	-0.00250505	0.4123	0.375656	FALSE	FALSE	FALSE	4QXvhJ	5	22143479	0.0343223	0.941817	385801	Osteomyelitis	TRUE	reported	textfile	5	22143588	0.0139	1.24e-06	11760	GCST90274824.csv	TRUE	reported	pO1Xhi	2	TRUE	0.00199533	23.508
rs7530926	T	G	T	G	-0.0978	-0.00793409	0.2148	0.285248	FALSE	FALSE	FALSE	4QXvhJ	1	159605113	0.036463	0.827746	385801	Osteomyelitis	TRUE	reported	textfile	1	159574903	0.0176	2.75e-08	9453	GCST90274824.csv	TRUE	reported	pO1Xhi	2	TRUE	0.00325587	30.8717
rs75928340	T	C	T	C	0.1459	0.127482	0.9507	0.94524	FALSE	FALSE	FALSE	4QXvhJ	17	34171323	0.0727424	0.0796875	385801	Osteomyelitis	TRUE	reported	textfile	17	32498342	0.031	2.52e-06	14288	GCST90274824.csv	TRUE	reported	pO1Xhi	2	TRUE	0.0015479	22.1476
rs7612912	T	C	T	C	0.1281	-0.0718078	0.6276	0.65609	FALSE	FALSE	FALSE	4QXvhJ	3	42869129	0.0345401	0.0376201	385801	Osteomyelitis	TRUE	reported	textfile	3	42910621	0.012	1.33e-26	14714	GCST90274824.csv	TRUE	reported	pO1Xhi	2	TRUE	0.00768519	113.94
rs7625839	T	C	T	C	-0.0528	0.0052091	0.5469	0.511409	FALSE	FALSE	FALSE	4QXvhJ	3	45866656	0.032852	0.874013	385801	Osteomyelitis	TRUE	reported	textfile	3	45908148	0.0118	7.66e-06	14288	GCST90274824.csv	TRUE	reported	pO1Xhi	2	TRUE	0.00139934	20.019
rs77609620	C	G	C	G	-0.1093	0.137878	0.0716	0.0960308	FALSE	TRUE	FALSE	4QXvhJ	19	18341977	0.0539161	0.0105495	385801	Osteomyelitis	TRUE	reported	textfile	19	18452787	0.0243	6.86e-06	14288	GCST90274824.csv	TRUE	reported	pO1Xhi	2	TRUE	0.00141398	20.2287
rs77688273	T	C	T	C	0.1153	-0.0771084	0.9112	0.904233	FALSE	FALSE	FALSE	4QXvhJ	1	159292941	0.0558066	0.167061	385801	Osteomyelitis	TRUE	reported	textfile	1	159262731	0.025	3.99e-06	9898	GCST90274824.csv	TRUE	reported	pO1Xhi	2	TRUE	0.00214437	21.2662
rs78115470	C	G	C	G	-0.2148	0.0759021	0.962	0.915223	FALSE	TRUE	FALSE	4QXvhJ	17	34302318	0.0598137	0.204449	385801	Osteomyelitis	TRUE	reported	textfile	17	32629337	0.0341	2.99e-10	14288	GCST90274824.csv	TRUE	reported	pO1Xhi	2	TRUE	0.00276939	39.6734
rs78208868	T	C	T	C	-0.1151	0.0955334	0.0658	0.0372158	FALSE	FALSE	FALSE	4QXvhJ	3	42831837	0.0863883	0.268787	385801	Osteomyelitis	TRUE	reported	textfile	3	42873329	0.0242	1.97e-06	14723	GCST90274824.csv	TRUE	reported	pO1Xhi	2	TRUE	0.00153411	22.6183
rs8112014	A	G	A	G	-0.0578	-0.0271099	0.2923	0.24808	FALSE	FALSE	FALSE	4QXvhJ	19	14662265	0.0379488	0.474992	385801	Osteomyelitis	TRUE	reported	textfile	19	14773077	0.0126	4.49e-06	14724	GCST90274824.csv	TRUE	reported	pO1Xhi	2	TRUE	0.00142715	21.0405
rs847767	A	G	A	G	0.077	0.0302416	0.8533	0.833028	FALSE	FALSE	FALSE	4QXvhJ	6	40083849	0.0438996	0.490899	385801	Osteomyelitis	TRUE	reported	textfile	6	40051588	0.0168	4.58e-06	14733	GCST90274824.csv	TRUE	reported	pO1Xhi	2	TRUE	0.00142381	21.0041
rs862990	T	C	T	C	-0.0714	0.0383398	0.7442	0.75168	FALSE	FALSE	FALSE	4QXvhJ	1	159193329	0.0379689	0.312606	385801	Osteomyelitis	TRUE	reported	textfile	1	159163119	0.0141	4.11e-07	13233	GCST90274824.csv	TRUE	reported	pO1Xhi	2	TRUE	0.00193401	25.6385
rs926646	T	C	T	C	0.1432	0.0890776	0.9545	0.963952	FALSE	FALSE	FALSE	4QXvhJ	20	20042682	0.087406	0.308144	385801	Osteomyelitis	TRUE	reported	textfile	20	20023326	0.0304	2.47e-06	14732	GCST90274824.csv	TRUE	reported	pO1Xhi	2	TRUE	0.00150392	22.186

## Sheet: Table S8
SNP	effect_allele.exposure	other_allele.exposure	effect_allele.outcome	other_allele.outcome	beta.exposure	beta.outcome	eaf.exposure	eaf.outcome	remove	palindromic	ambiguous	id.outcome	chr.outcome	pos.outcome	se.outcome	pval.outcome	samplesize.outcome	outcome	mr_keep.outcome	pval_origin.outcome	data_source.outcome	chr.exposure	pos.exposure	se.exposure	pval.exposure	samplesize.exposure	exposure	mr_keep.exposure	pval_origin.exposure	id.exposure	action	mr_keep	R2	F
rs10901257	A	G	A	G	0.1378	-0.0564814	0.2713	0.338707	FALSE	FALSE	FALSE	1MYwqS	9	133287998	0.0346927	0.103515	385801	Osteomyelitis	TRUE	reported	textfile	9	136163570	0.0138	1.76e-23	11782	GCST90274820.csv	TRUE	reported	uvC9oY	2	TRUE	0.00839192	99.6934
rs112883732	A	G	A	G	0.0639	-0.0109386	0.2266	0.155399	FALSE	FALSE	FALSE	1MYwqS	2	173938248	0.0455442	0.810195	385801	Osteomyelitis	TRUE	reported	textfile	2	174802976	0.0144	9.1e-06	11784	GCST90274820.csv	TRUE	reported	uvC9oY	2	TRUE	0.00166824	19.6881
rs115938660	T	C	T	C	-0.2181	0.00900056	0.0215	0.0309206	FALSE	FALSE	FALSE	1MYwqS	5	111448543	0.0954953	0.924909	385801	Osteomyelitis	TRUE	reported	textfile	5	110784241	0.0467	3.01e-06	11770	GCST90274820.csv	TRUE	reported	uvC9oY	2	TRUE	0.00184968	21.8074
rs117117000	A	G	A	G	0.1586	-0.122393	0.961	0.940602	FALSE	FALSE	FALSE	1MYwqS	8	118904823	0.0692469	0.0771472	385801	Osteomyelitis	TRUE	reported	textfile	8	119917062	0.0333	1.91e-06	11784	GCST90274820.csv	TRUE	reported	uvC9oY	2	TRUE	0.00192128	22.6801
rs117804300	A	G	A	G	-0.2281	0.0253541	0.0287	0.0229282	FALSE	FALSE	FALSE	1MYwqS	9	133158977	0.109875	0.817506	385801	Osteomyelitis	TRUE	reported	textfile	9	136034364	0.039	4.95e-09	11779	GCST90274820.csv	TRUE	reported	uvC9oY	2	TRUE	0.0028957	34.2017
rs12379461	A	G	A	G	-0.0697	-0.0545844	0.3504	0.355512	FALSE	FALSE	FALSE	1MYwqS	9	133205149	0.0344249	0.112828	385801	Osteomyelitis	TRUE	reported	textfile	9	136080536	0.0131	1.03e-07	11774	GCST90274820.csv	TRUE	reported	uvC9oY	2	TRUE	0.00239859	28.3041
rs1275374	A	G	A	G	-0.0611	0.015649	0.4056	0.398402	FALSE	FALSE	FALSE	1MYwqS	8	117626391	0.0337257	0.642642	385801	Osteomyelitis	TRUE	reported	textfile	8	118638630	0.0137	8.2e-06	11336	GCST90274820.csv	TRUE	reported	uvC9oY	2	TRUE	0.00175154	19.8868
rs12754806	A	G	A	G	0.0563	-0.0539302	0.4817	0.438629	FALSE	FALSE	FALSE	1MYwqS	1	238658153	0.033025	0.102467	385801	Osteomyelitis	TRUE	reported	textfile	1	238821453	0.0122	3.94e-06	11768	GCST90274820.csv	TRUE	reported	uvC9oY	2	TRUE	0.00180638	21.2923
rs138683771	A	C	A	C	0.3845	0.0313964	0.9792	0.994414	FALSE	FALSE	FALSE	1MYwqS	9	133230176	0.222991	0.88803	385801	Osteomyelitis	TRUE	reported	textfile	9	136105563	0.0536	7.31e-13	11336	GCST90274820.csv	TRUE	reported	uvC9oY	2	TRUE	0.00451894	51.4501
rs143212977	A	G	A	G	0.2467	-0.0243729	0.0184	0.0202965	FALSE	FALSE	FALSE	1MYwqS	12	114650638	0.117133	0.835167	385801	Osteomyelitis	TRUE	reported	textfile	12	115088443	0.0558	9.82e-06	11336	GCST90274820.csv	TRUE	reported	uvC9oY	2	TRUE	0.00172132	19.5431
rs147006060	A	G	A	G	-0.2602	0.1251	0.0179	0.0257744	FALSE	FALSE	FALSE	1MYwqS	21	42360698	0.105303	0.234834	385801	Osteomyelitis	TRUE	reported	textfile	21	43780807	0.0566	4.28e-06	11775	GCST90274820.csv	TRUE	reported	uvC9oY	2	TRUE	0.0017916	21.1304
rs1604713	A	C	A	C	-0.1451	0.0626301	0.9399	0.915494	FALSE	FALSE	FALSE	1MYwqS	8	106244160	0.059611	0.29342	385801	Osteomyelitis	TRUE	reported	textfile	8	107256388	0.0322	6.6e-06	11336	GCST90274820.csv	TRUE	reported	uvC9oY	2	TRUE	0.00178808	20.3024
rs1690678	A	C	A	C	0.0904	0.00380502	0.1109	0.134691	FALSE	FALSE	FALSE	1MYwqS	10	27641889	0.0485306	0.937506	385801	Osteomyelitis	TRUE	reported	textfile	10	27930818	0.0192	2.5e-06	11784	GCST90274820.csv	TRUE	reported	uvC9oY	2	TRUE	0.0018777	22.1646
rs184107024	T	C	T	C	0.2827	0.19875	0.9842	0.993197	FALSE	FALSE	FALSE	1MYwqS	17	31919690	0.198857	0.317571	385801	Osteomyelitis	TRUE	reported	textfile	17	30246709	0.0638	9.38e-06	10170	GCST90274820.csv	TRUE	reported	uvC9oY	2	TRUE	0.00192687	19.6302
rs2073935	T	G	T	G	-0.1034	0.0440896	0.273	0.299926	FALSE	FALSE	FALSE	1MYwqS	9	133475078	0.036074	0.221632	385801	Osteomyelitis	TRUE	reported	textfile	9	136340200	0.0156	3.4e-11	11336	GCST90274820.csv	TRUE	reported	uvC9oY	2	TRUE	0.00386058	43.9254
rs2289779	T	G	T	G	0.0788	-0.037987	0.5419	0.528694	FALSE	FALSE	FALSE	1MYwqS	5	38527126	0.0329158	0.248473	385801	Osteomyelitis	TRUE	reported	textfile	5	38527228	0.0134	4.09e-09	11336	GCST90274820.csv	TRUE	reported	uvC9oY	2	TRUE	0.00304131	34.5753
rs2569006	T	G	T	G	-0.0553	-0.037459	0.4142	0.365141	FALSE	FALSE	FALSE	1MYwqS	5	145866522	0.034159	0.272814	385801	Osteomyelitis	TRUE	reported	textfile	5	145246085	0.0125	9.69e-06	11780	GCST90274820.csv	TRUE	reported	uvC9oY	2	TRUE	0.00165869	19.5685
rs3124747	A	G	A	G	-0.0953	0.0377659	0.3202	0.237656	FALSE	FALSE	FALSE	1MYwqS	9	133402955	0.038848	0.330979	385801	Osteomyelitis	TRUE	reported	textfile	9	136268084	0.0148	1.2e-10	11336	GCST90274820.csv	TRUE	reported	uvC9oY	2	TRUE	0.00364432	41.4558
rs3124775	A	G	A	G	-0.0902	0.0581656	0.5403	0.483594	FALSE	FALSE	FALSE	1MYwqS	9	133496388	0.0331438	0.0792684	385801	Osteomyelitis	TRUE	reported	textfile	9	136361510	0.0149	1.42e-09	11336	GCST90274820.csv	TRUE	reported	uvC9oY	2	TRUE	0.0032224	36.6407
rs3763650	T	C	T	C	0.0874	-0.0242224	0.2519	0.368726	FALSE	FALSE	FALSE	1MYwqS	9	133530851	0.0343894	0.481212	385801	Osteomyelitis	TRUE	reported	textfile	9	136395973	0.015	5.65e-09	11782	GCST90274820.csv	TRUE	reported	uvC9oY	2	TRUE	0.00287324	33.9443
rs41296094	T	C	T	C	-0.204	-0.0538371	0.9576	0.990968	FALSE	FALSE	FALSE	1MYwqS	9	133439770	0.170465	0.752135	385801	Osteomyelitis	TRUE	reported	textfile	9	136304891	0.0347	4.13e-09	11297	GCST90274820.csv	TRUE	reported	uvC9oY	2	TRUE	0.00305008	34.5561
rs452976	T	C	T	C	0.0692	-0.0452248	0.8025	0.834419	FALSE	FALSE	FALSE	1MYwqS	5	85315761	0.0440224	0.304273	385801	Osteomyelitis	TRUE	reported	textfile	5	84611579	0.0153	6.1e-06	11770	GCST90274820.csv	TRUE	reported	uvC9oY	2	TRUE	0.001735	20.4529
rs4689540	T	C	T	C	0.0611	0.0681022	0.5834	0.573988	FALSE	FALSE	FALSE	1MYwqS	4	6751744	0.033239	0.0404753	385801	Osteomyelitis	TRUE	reported	textfile	4	6753471	0.0138	9.53e-06	11336	GCST90274820.csv	TRUE	reported	uvC9oY	2	TRUE	0.00172629	19.5996
rs4937122	T	G	T	G	0.1262	0.0132215	0.9129	0.895432	FALSE	FALSE	FALSE	1MYwqS	11	126358764	0.0539169	0.806287	385801	Osteomyelitis	TRUE	reported	textfile	11	126228659	0.0248	3.61e-07	11336	GCST90274820.csv	TRUE	reported	uvC9oY	2	TRUE	0.00227911	25.8904
rs582037	T	C	T	C	-0.0679	-0.0357852	0.3339	0.331923	FALSE	FALSE	FALSE	1MYwqS	11	126347975	0.0351465	0.308596	385801	Osteomyelitis	TRUE	reported	textfile	11	126217870	0.0148	4.48e-06	11335	GCST90274820.csv	TRUE	reported	uvC9oY	2	TRUE	0.00185348	21.0445
rs6002001	A	G	A	G	0.6489	-0.463025	0.0043	0.000465671	FALSE	FALSE	FALSE	1MYwqS	22	40658963	0.754761	0.539564	385801	Osteomyelitis	TRUE	reported	textfile	22	41054967	0.1417	4.66e-06	6861	GCST90274820.csv	TRUE	reported	uvC9oY	2	TRUE	0.00304721	20.9647
rs615940	T	C	T	C	-0.0635	-0.0640312	0.7179	0.626032	FALSE	FALSE	FALSE	1MYwqS	9	133132529	0.033908	0.0589739	385801	Osteomyelitis	TRUE	reported	textfile	9	136007916	0.014	5.74e-06	11770	GCST90274820.csv	TRUE	reported	uvC9oY	2	TRUE	0.00174484	20.5692
rs62161480	A	C	A	C	0.097	0.069031	0.9136	0.897781	FALSE	FALSE	FALSE	1MYwqS	2	77611942	0.0544657	0.205004	385801	Osteomyelitis	TRUE	reported	textfile	2	77839068	0.0216	7.1e-06	11780	GCST90274820.csv	TRUE	reported	uvC9oY	2	TRUE	0.00170902	20.1633
rs62258077	T	C	T	C	-0.063	-0.0132625	0.6603	0.752296	FALSE	FALSE	FALSE	1MYwqS	3	58377644	0.0380583	0.727482	385801	Osteomyelitis	TRUE	reported	textfile	3	58363371	0.013	1.26e-06	11762	GCST90274820.csv	TRUE	reported	uvC9oY	2	TRUE	0.00199272	23.4812
rs62355818	T	G	T	G	0.1441	0.0375429	0.9413	0.908839	FALSE	FALSE	FALSE	1MYwqS	5	38522443	0.0574148	0.513183	385801	Osteomyelitis	TRUE	reported	textfile	5	38522545	0.0265	5.4e-08	11784	GCST90274820.csv	TRUE	reported	uvC9oY	2	TRUE	0.00250297	29.564
rs635634	T	C	T	C	-0.2885	0.0592876	0.1918	0.202296	FALSE	FALSE	FALSE	1MYwqS	9	133279427	0.0409143	0.147318	385801	Osteomyelitis	TRUE	reported	textfile	9	136155000	0.0153	2.61e-79	11784	GCST90274820.csv	TRUE	reported	uvC9oY	2	TRUE	0.0292891	355.496
rs6671847	A	G	A	G	-0.0604	-0.0420198	0.4812	0.455485	FALSE	FALSE	FALSE	1MYwqS	1	161509020	0.0329956	0.202843	385801	Osteomyelitis	TRUE	reported	textfile	1	161478810	0.0135	7.67e-06	11336	GCST90274820.csv	TRUE	reported	uvC9oY	2	TRUE	0.00176271	20.0138
rs7033492	T	C	T	C	0.0968	-0.02298	0.5134	0.477278	FALSE	FALSE	FALSE	1MYwqS	9	133165599	0.0331887	0.488684	385801	Osteomyelitis	TRUE	reported	textfile	9	136040986	0.0147	4.55e-11	11336	GCST90274820.csv	TRUE	reported	uvC9oY	2	TRUE	0.00381064	43.355
rs7047277	T	C	T	C	0.0558	-0.0348852	0.6218	0.569764	FALSE	FALSE	FALSE	1MYwqS	9	14698079	0.0331553	0.292719	385801	Osteomyelitis	TRUE	reported	textfile	9	14698077	0.0126	9.49e-06	11774	GCST90274820.csv	TRUE	reported	uvC9oY	2	TRUE	0.00166295	19.6089
rs72730728	A	T	A	T	0.1414	-0.0855331	0.9403	0.9389	FALSE	TRUE	FALSE	1MYwqS	5	36424139	0.0694537	0.218131	385801	Osteomyelitis	TRUE	reported	textfile	5	36424241	0.0302	2.84e-06	11336	GCST90274820.csv	TRUE	reported	uvC9oY	2	TRUE	0.00193013	21.9184
rs72837682	T	C	T	C	-0.08	0.0291355	0.7807	0.718105	FALSE	FALSE	FALSE	1MYwqS	17	7160331	0.0370128	0.431181	385801	Osteomyelitis	TRUE	reported	textfile	17	7063650	0.0172	3.3e-06	11336	GCST90274820.csv	TRUE	reported	uvC9oY	2	TRUE	0.00190474	21.6295
rs73157388	T	C	T	C	-0.1306	0.0466097	0.9229	0.889468	FALSE	FALSE	FALSE	1MYwqS	7	79720414	0.053014	0.379296	385801	Osteomyelitis	TRUE	reported	textfile	7	79349730	0.0285	4.6e-06	11336	GCST90274820.csv	TRUE	reported	uvC9oY	2	TRUE	0.00184898	20.9952
rs7729320	A	G	A	G	0.0608	0.0491624	0.4863	0.473744	FALSE	FALSE	FALSE	1MYwqS	5	38725047	0.0331014	0.137489	385801	Osteomyelitis	TRUE	reported	textfile	5	38725149	0.0124	9.43e-07	11781	GCST90274820.csv	TRUE	reported	uvC9oY	2	TRUE	0.00203656	24.0375
rs778016	A	G	A	G	-0.0681	-0.0288472	0.2875	0.315654	FALSE	FALSE	FALSE	1MYwqS	6	68208688	0.0353825	0.414902	385801	Osteomyelitis	TRUE	reported	textfile	6	68918580	0.0145	2.65e-06	9883	GCST90274820.csv	TRUE	reported	uvC9oY	2	TRUE	0.0022269	22.0531
rs78981063	A	G	A	G	-0.1377	0.102805	0.9558	0.958107	FALSE	FALSE	FALSE	1MYwqS	2	83968759	0.0815573	0.207481	385801	Osteomyelitis	TRUE	reported	textfile	2	84195883	0.0302	5.13e-06	11784	GCST90274820.csv	TRUE	reported	uvC9oY	2	TRUE	0.00176115	20.7864
rs79158370	A	G	A	G	-0.1652	0.00582701	0.0991	0.109197	FALSE	FALSE	FALSE	1MYwqS	9	133306763	0.052845	0.912198	385801	Osteomyelitis	TRUE	reported	textfile	9	136182159	0.0205	7.72e-16	11774	GCST90274820.csv	TRUE	reported	uvC9oY	2	TRUE	0.00548529	64.929
rs8059299	A	G	A	G	0.1051	0.0128495	0.8941	0.882998	FALSE	FALSE	FALSE	1MYwqS	16	9152200	0.0514165	0.802657	385801	Osteomyelitis	TRUE	reported	textfile	16	9246057	0.0232	5.89e-06	11336	GCST90274820.csv	TRUE	reported	uvC9oY	2	TRUE	0.00180711	20.5188
rs9313148	C	G	C	G	-0.0824	0.037873	0.1414	0.115115	FALSE	TRUE	FALSE	1MYwqS	5	6378079	0.0514167	0.461372	385801	Osteomyelitis	TRUE	reported	textfile	5	6378192	0.0173	1.91e-06	11777	GCST90274820.csv	TRUE	reported	uvC9oY	2	TRUE	0.00192261	22.6824
rs9331726	T	G	T	G	-0.2335	0.00683053	0.0422	0.028159	FALSE	FALSE	FALSE	1MYwqS	9	133503563	0.10049	0.945808	385801	Osteomyelitis	TRUE	reported	textfile	9	136368685	0.0411	1.34e-08	8776	GCST90274820.csv	TRUE	reported	uvC9oY	2	TRUE	0.00366437	32.2694

## Sheet: Table S9
SNP	effect_allele.exposure	other_allele.exposure	effect_allele.outcome	other_allele.outcome	beta.exposure	beta.outcome	eaf.exposure	eaf.outcome	remove	palindromic	ambiguous	id.outcome	chr.outcome	pos.outcome	se.outcome	pval.outcome	samplesize.outcome	outcome	mr_keep.outcome	pval_origin.outcome	data_source.outcome	chr.exposure	pos.exposure	se.exposure	pval.exposure	samplesize.exposure	exposure	mr_keep.exposure	pval_origin.exposure	id.exposure	action	mr_keep	R2	F
rs10182644	T	C	T	C	-0.0828	0.0484422	0.1671	0.126155	FALSE	FALSE	FALSE	7QkGNX	2	46234515	0.0499836	0.332464	385801	Osteomyelitis	TRUE	reported	textfile	2	46461654	0.0186	8.52e-06	11344	GCST90274814.csv	TRUE	reported	suoHTa	2	TRUE	0.00174386	19.8134
rs10988407	A	G	A	G	0.0777	-0.0426795	0.2002	0.138315	FALSE	FALSE	FALSE	7QkGNX	9	129519322	0.0475983	0.369901	385801	Osteomyelitis	TRUE	reported	textfile	9	132281601	0.0167	3.28e-06	11791	GCST90274814.csv	TRUE	reported	suoHTa	2	TRUE	0.00183258	21.6439
rs112289272	T	C	T	C	-0.213	-0.103233	0.9743	0.972941	FALSE	FALSE	FALSE	7QkGNX	3	127191878	0.102097	0.311956	385801	Osteomyelitis	TRUE	reported	textfile	3	126910721	0.0471	6.12e-06	10905	GCST90274814.csv	TRUE	reported	suoHTa	2	TRUE	0.00187188	20.4474
rs114829303	T	C	T	C	0.1661	-0.100229	0.0436	0.0401754	FALSE	FALSE	FALSE	7QkGNX	1	37007713	0.0847051	0.236701	385801	Osteomyelitis	TRUE	reported	textfile	1	37473314	0.0361	4.2e-06	11344	GCST90274814.csv	TRUE	reported	suoHTa	2	TRUE	0.00186273	21.1665
rs12592185	T	C	T	C	0.0838	-0.0637228	0.8068	0.821589	FALSE	FALSE	FALSE	7QkGNX	15	70253793	0.042856	0.137039	385801	Osteomyelitis	TRUE	reported	textfile	15	70546132	0.0173	1.27e-06	11344	GCST90274814.csv	TRUE	reported	suoHTa	2	TRUE	0.00206411	23.4595
rs13159066	A	C	A	C	0.1951	-0.00199611	0.9736	0.963853	FALSE	FALSE	FALSE	7QkGNX	5	96159034	0.0881108	0.981926	385801	Osteomyelitis	TRUE	reported	textfile	5	95494738	0.0429	5.42e-06	11785	GCST90274814.csv	TRUE	reported	suoHTa	2	TRUE	0.0017519	20.6788
rs132210	T	C	T	C	-0.0686	-0.01176	0.3408	0.310144	FALSE	FALSE	FALSE	7QkGNX	22	47748164	0.0355432	0.740745	385801	Osteomyelitis	TRUE	reported	textfile	22	48143913	0.0141	1.14e-06	11344	GCST90274814.csv	TRUE	reported	suoHTa	2	TRUE	0.00208228	23.6665
rs139303816	A	G	A	G	0.1942	-0.133818	0.0315	0.0157802	FALSE	FALSE	FALSE	7QkGNX	1	61691830	0.131984	0.31063	385801	Osteomyelitis	TRUE	reported	textfile	1	62157502	0.0435	8.03e-06	9895	GCST90274814.csv	TRUE	reported	suoHTa	2	TRUE	0.00201016	19.9266
rs141941146	A	G	A	G	0.3833	0.0930797	0.9859	0.969147	FALSE	FALSE	FALSE	7QkGNX	6	124153139	0.0982115	0.343257	385801	Osteomyelitis	TRUE	reported	textfile	6	124474284	0.0825	3.38e-06	10280	GCST90274814.csv	TRUE	reported	suoHTa	2	TRUE	0.00209539	21.5817
rs144124166	T	G	T	G	0.211	-0.0932448	0.0271	0.0288387	FALSE	FALSE	FALSE	7QkGNX	15	56051024	0.0994703	0.348546	385801	Osteomyelitis	TRUE	reported	textfile	15	56343222	0.0465	5.69e-06	11768	GCST90274814.csv	TRUE	reported	suoHTa	2	TRUE	0.00174661	20.5866
rs17009223	A	G	A	G	-0.1169	0.000633611	0.0881	0.068561	FALSE	FALSE	FALSE	7QkGNX	1	207877015	0.0648759	0.992208	385801	Osteomyelitis	TRUE	reported	textfile	1	208050360	0.0236	7.29e-07	11789	GCST90274814.csv	TRUE	reported	suoHTa	2	TRUE	0.00207695	24.5319
rs2212484	T	G	T	G	-0.0732	0.074037	0.2044	0.231203	FALSE	FALSE	FALSE	7QkGNX	11	132405401	0.0390228	0.0577923	385801	Osteomyelitis	TRUE	reported	textfile	11	132275295	0.0162	6.23e-06	11792	GCST90274814.csv	TRUE	reported	suoHTa	2	TRUE	0.00172844	20.4135
rs2995998	T	C	T	C	-0.0623	-0.0308158	0.3561	0.338845	FALSE	FALSE	FALSE	7QkGNX	9	93332564	0.0347569	0.375289	385801	Osteomyelitis	TRUE	reported	textfile	9	96094846	0.0137	5.43e-06	11792	GCST90274814.csv	TRUE	reported	suoHTa	2	TRUE	0.0017506	20.6758
rs34639000	A	G	A	G	0.0765	-0.0391407	0.7289	0.635469	FALSE	FALSE	FALSE	7QkGNX	5	96194838	0.0341886	0.252274	385801	Osteomyelitis	TRUE	reported	textfile	5	95530542	0.0147	1.95e-07	11773	GCST90274814.csv	TRUE	reported	suoHTa	2	TRUE	0.00229511	27.0779
rs41264833	A	G	A	G	-0.2117	-0.0276278	0.0254	0.020087	FALSE	FALSE	FALSE	7QkGNX	1	159927538	0.11746	0.814045	385801	Osteomyelitis	TRUE	reported	textfile	1	159897328	0.0468	6.08e-06	11790	GCST90274814.csv	TRUE	reported	suoHTa	2	TRUE	0.00173254	20.4586
rs4277106	A	G	A	G	-0.2747	-0.00975815	0.9858	0.987553	FALSE	FALSE	FALSE	7QkGNX	11	10358676	0.146906	0.94704	385801	Osteomyelitis	TRUE	reported	textfile	11	10380223	0.0592	3.48e-06	11790	GCST90274814.csv	TRUE	reported	suoHTa	2	TRUE	0.00182292	21.5278
rs4815018	A	G	A	G	0.0615	-0.0579068	0.363	0.36828	FALSE	FALSE	FALSE	7QkGNX	20	2179145	0.0339505	0.0880785	385801	Osteomyelitis	TRUE	reported	textfile	20	2159791	0.0139	9.67e-06	11344	GCST90274814.csv	TRUE	reported	suoHTa	2	TRUE	0.00172268	19.5724
rs62069649	A	G	A	G	0.2206	-0.192601	0.0267	0.00538853	FALSE	FALSE	FALSE	7QkGNX	17	61325117	0.227078	0.396345	385801	Osteomyelitis	TRUE	reported	textfile	17	59402478	0.0482	4.72e-06	10431	GCST90274814.csv	TRUE	reported	suoHTa	2	TRUE	0.0020041	20.9427
rs67927317	T	C	T	C	-0.114	0.0340041	0.0784	0.0766944	FALSE	FALSE	FALSE	7QkGNX	16	6105799	0.0621434	0.584249	385801	Osteomyelitis	TRUE	reported	textfile	16	6155800	0.0255	7.8e-06	11344	GCST90274814.csv	TRUE	reported	suoHTa	2	TRUE	0.00175873	19.9826
rs706716	T	C	T	C	-0.0708	0.0324035	0.2459	0.240026	FALSE	FALSE	FALSE	7QkGNX	5	68252614	0.0386019	0.40123	385801	Osteomyelitis	TRUE	reported	textfile	5	67548442	0.0158	7.43e-06	11344	GCST90274814.csv	TRUE	reported	suoHTa	2	TRUE	0.00176692	20.0759
rs7142197	A	G	A	G	-0.0924	0.104359	0.1442	0.123179	FALSE	FALSE	FALSE	7QkGNX	14	92849774	0.0501074	0.0372769	385801	Osteomyelitis	TRUE	reported	textfile	14	93316119	0.0188	8.88e-07	11773	GCST90274814.csv	TRUE	reported	suoHTa	2	TRUE	0.00204763	24.1521
rs7193141	C	G	C	G	0.2407	0.0722327	0.0351	0.0262681	FALSE	TRUE	FALSE	7QkGNX	16	86900288	0.105104	0.491926	385801	Osteomyelitis	TRUE	reported	textfile	16	86933894	0.0521	3.84e-06	9377	GCST90274814.csv	TRUE	reported	suoHTa	2	TRUE	0.00227104	21.3395
rs72873944	T	C	T	C	-0.1649	0.130045	0.9609	0.967726	FALSE	FALSE	FALSE	7QkGNX	2	138815162	0.092592	0.160171	385801	Osteomyelitis	TRUE	reported	textfile	2	139572732	0.0368	7.43e-06	11792	GCST90274814.csv	TRUE	reported	suoHTa	2	TRUE	0.00169988	20.0758
rs9457226	A	G	A	G	0.1911	0.0126853	0.0282	0.03632	FALSE	FALSE	FALSE	7QkGNX	6	166837424	0.0874457	0.88466	385801	Osteomyelitis	TRUE	reported	textfile	6	167250912	0.0429	8.41e-06	11786	GCST90274814.csv	TRUE	reported	suoHTa	2	TRUE	0.00168078	19.8396

## Sheet: Table S10
SNP	effect_allele.exposure	other_allele.exposure	effect_allele.outcome	other_allele.outcome	beta.exposure	beta.outcome	eaf.exposure	eaf.outcome	remove	palindromic	ambiguous	id.outcome	chr.outcome	pos.outcome	se.outcome	pval.outcome	samplesize.outcome	outcome	mr_keep.outcome	pval_origin.outcome	data_source.outcome	chr.exposure	pos.exposure	se.exposure	pval.exposure	samplesize.exposure	exposure	mr_keep.exposure	pval_origin.exposure	id.exposure	action	mr_keep	R2	F
rs114416525	A	G	A	G	0.2819	-0.200317	0.0142	0.00740969	FALSE	FALSE	FALSE	x8BRn2	3	100025807	0.193782	0.301265	385801	Osteomyelitis	TRUE	reported	textfile	3	99744651	0.0619	5.26e-06	11345	GCST90274809.csv	TRUE	reported	8PfeNy	2	TRUE	0.00182478	20.7363
rs11607326	A	T	A	T	-0.0919	-0.0114722	0.1246	0.098472	FALSE	TRUE	FALSE	x8BRn2	11	83853392	0.0551414	0.835189	385801	Osteomyelitis	TRUE	reported	textfile	11	83564435	0.0206	8.15e-06	11345	GCST90274809.csv	TRUE	reported	8PfeNy	2	TRUE	0.00175118	19.8985
rs117263973	A	G	A	G	0.3467	0.149469	0.0109	0.00603442	FALSE	FALSE	FALSE	x8BRn2	21	40923228	0.212397	0.481603	385801	Osteomyelitis	TRUE	reported	textfile	21	42295154	0.0752	4.02e-06	10858	GCST90274809.csv	TRUE	reported	8PfeNy	2	TRUE	0.00195377	21.2516
rs117636462	A	G	A	G	0.3671	0.266919	0.9915	0.996892	FALSE	FALSE	FALSE	x8BRn2	20	16781178	0.291429	0.359721	385801	Osteomyelitis	TRUE	reported	textfile	20	16761823	0.0828	9.27e-06	10858	GCST90274809.csv	TRUE	reported	8PfeNy	2	TRUE	0.00180706	19.653
rs11777386	A	G	A	G	-0.1003	0.0386853	0.0953	0.113495	FALSE	FALSE	FALSE	x8BRn2	8	51855115	0.0517691	0.454903	385801	Osteomyelitis	TRUE	reported	textfile	8	52767675	0.0224	7.55e-06	11779	GCST90274809.csv	TRUE	reported	8PfeNy	2	TRUE	0.00169926	20.0462
rs12240324	A	G	A	G	0.2203	-0.109691	0.9713	0.957309	FALSE	FALSE	FALSE	x8BRn2	10	44173889	0.0818321	0.180101	385801	Osteomyelitis	TRUE	reported	textfile	10	44669337	0.047	2.77e-06	11793	GCST90274809.csv	TRUE	reported	8PfeNy	2	TRUE	0.00185952	21.9664
rs13169282	A	G	A	G	-0.0709	0.0703498	0.2216	0.185192	FALSE	FALSE	FALSE	x8BRn2	5	144877155	0.0423169	0.0964229	385801	Osteomyelitis	TRUE	reported	textfile	5	144256718	0.0158	7.21e-06	11783	GCST90274809.csv	TRUE	reported	8PfeNy	2	TRUE	0.00170601	20.1328
rs13257574	T	C	T	C	0.2714	-0.328526	0.0167	0.00955519	FALSE	FALSE	FALSE	x8BRn2	8	86473536	0.170118	0.0534626	385801	Osteomyelitis	TRUE	reported	textfile	8	87485765	0.0584	3.36e-06	11306	GCST90274809.csv	TRUE	reported	8PfeNy	2	TRUE	0.00190659	21.5932
rs134384	T	C	T	C	0.1402	-0.0481553	0.0518	0.069326	FALSE	FALSE	FALSE	x8BRn2	22	35177341	0.0648066	0.457444	385801	Osteomyelitis	TRUE	reported	textfile	22	35573334	0.0317	9.75e-06	10471	GCST90274809.csv	TRUE	reported	8PfeNy	2	TRUE	0.00186457	19.5567
rs143949731	T	C	T	C	0.1655	0.0156253	0.0384	0.0178256	FALSE	FALSE	FALSE	x8BRn2	18	24753748	0.123371	0.899216	385801	Osteomyelitis	TRUE	reported	textfile	18	22333712	0.0366	6.13e-06	11782	GCST90274809.csv	TRUE	reported	8PfeNy	2	TRUE	0.00173245	20.4437
rs1473089	A	C	A	C	0.2679	-0.0427591	0.0253	0.00260363	FALSE	FALSE	FALSE	x8BRn2	4	26141460	0.327673	0.896176	385801	Osteomyelitis	TRUE	reported	textfile	4	26143082	0.0561	1.79e-06	10916	GCST90274809.csv	TRUE	reported	8PfeNy	2	TRUE	0.00208473	22.8003
rs17256492	T	C	T	C	-0.0751	-0.0459453	0.7694	0.840242	FALSE	FALSE	FALSE	x8BRn2	14	61928189	0.0450431	0.307714	385801	Osteomyelitis	TRUE	reported	textfile	14	62394907	0.0162	3.56e-06	11345	GCST90274809.csv	TRUE	reported	8PfeNy	2	TRUE	0.0018907	21.4869
rs187050106	T	C	T	C	0.4278	-0.488414	0.0081	0.00346008	FALSE	FALSE	FALSE	x8BRn2	13	55632681	0.284143	0.0856328	385801	Osteomyelitis	TRUE	reported	textfile	13	56206816	0.0964	9.09e-06	8488	GCST90274809.csv	TRUE	reported	8PfeNy	2	TRUE	0.00231481	19.6891
rs187651556	T	C	T	C	-0.3827	0.418373	0.9838	0.999372	FALSE	FALSE	FALSE	x8BRn2	1	29158275	0.713442	0.557598	385801	Osteomyelitis	TRUE	reported	textfile	1	29484787	0.0859	8.38e-06	6752	GCST90274809.csv	TRUE	reported	8PfeNy	2	TRUE	0.00293105	19.8428
rs3181361	T	C	T	C	0.27	-0.119553	0.0163	0.0102483	FALSE	FALSE	FALSE	x8BRn2	9	114905169	0.161543	0.459258	385801	Osteomyelitis	TRUE	reported	textfile	9	117667449	0.0582	3.5e-06	11345	GCST90274809.csv	TRUE	reported	8PfeNy	2	TRUE	0.00189345	21.5182
rs4466	A	G	A	G	0.0906	-0.0298886	0.1324	0.200021	FALSE	FALSE	FALSE	x8BRn2	22	35327838	0.0411653	0.4678	385801	Osteomyelitis	TRUE	reported	textfile	22	35723831	0.0203	8.08e-06	11792	GCST90274809.csv	TRUE	reported	8PfeNy	2	TRUE	0.00168634	19.9155
rs4811167	T	C	T	C	0.0632	-0.0280368	0.5504	0.574314	FALSE	FALSE	FALSE	x8BRn2	20	51385215	0.0332293	0.398816	385801	Osteomyelitis	TRUE	reported	textfile	20	50001752	0.0134	2.4e-06	11793	GCST90274809.csv	TRUE	reported	8PfeNy	2	TRUE	0.0018827	22.2408
rs56282088	A	G	A	G	0.2815	0.0208784	0.0165	0.00262784	FALSE	FALSE	FALSE	x8BRn2	8	80590101	0.305683	0.945546	385801	Osteomyelitis	TRUE	reported	textfile	8	81502336	0.0571	8.23e-07	10919	GCST90274809.csv	TRUE	reported	8PfeNy	2	TRUE	0.00222094	24.2999
rs75590335	A	G	A	G	0.1722	-0.0836723	0.0376	0.0456811	FALSE	FALSE	FALSE	x8BRn2	4	156110593	0.079326	0.291521	385801	Osteomyelitis	TRUE	reported	textfile	4	157031745	0.037	3.25e-06	11345	GCST90274809.csv	TRUE	reported	8PfeNy	2	TRUE	0.00190559	21.6564
rs78538894	A	T	A	T	-0.1217	0.00515631	0.0755	0.0517669	FALSE	TRUE	FALSE	x8BRn2	14	90516320	0.0744264	0.944766	385801	Osteomyelitis	TRUE	reported	textfile	14	90982664	0.0275	9.62e-06	11778	GCST90274809.csv	TRUE	reported	8PfeNy	2	TRUE	0.00166006	19.5813
rs78594373	T	C	T	C	-0.1271	-0.025488	0.0671	0.0455031	FALSE	FALSE	FALSE	x8BRn2	2	85092921	0.0789989	0.74697	385801	Osteomyelitis	TRUE	reported	textfile	2	85320044	0.0273	3.23e-06	11767	GCST90274809.csv	TRUE	reported	8PfeNy	2	TRUE	0.00183866	21.6717
rs79229049	A	T	A	T	-0.2102	0.175823	0.9695	0.982717	FALSE	TRUE	FALSE	x8BRn2	7	81525425	0.127214	0.16694	385801	Osteomyelitis	TRUE	reported	textfile	7	81154741	0.0412	3.36e-07	11781	GCST90274809.csv	TRUE	reported	8PfeNy	2	TRUE	0.0022046	26.0254

[truncated: 1 more sheets: Table S11]
