# Supplementary material for: Circulating inflammatory proteins and osteomyelitis: A bidirectional Mendelian randomization and colocalization analysis
Source: Medicine (Baltimore). 2025 Oct 17;104(42):e44916. doi: 10.1097/MD.0000000000044916 (PMC12537171; doi:10.1097/MD.0000000000044916)
Supplement: Supplementary file 5 [file medi-104-e44916-s005.xls]

## Sheet: Table S12
SNP	effect_allele.exposure	other_allele.exposure	effect_allele.outcome	other_allele.outcome	beta.exposure	beta.outcome	eaf.exposure	eaf.outcome	remove	palindromic	ambiguous	id.outcome	chr.outcome	pos.outcome	se.outcome	pval.outcome	samplesize.outcome	outcome	mr_keep.outcome	pval_origin.outcome	chr.exposure	pos.exposure	se.exposure	pval.exposure	samplesize.exposure	exposure	mr_keep.exposure	pval_origin.exposure	id.exposure	data_source.exposure	chrpos	action	mr_keep	R2	F
rs1055388	T	C	T	C	0.167354	-0.0362	0.625132	0.7325	FALSE	FALSE	FALSE	niHtOH	6	31501737	0.013	0.00536	14743	GCST90274778_CX3CL1	TRUE	reported	6	31533960	0.0342023	9.9275e-07	385801	Osteomyelitisfang	TRUE	reported	1enn2t	textfile	6:31533960	2	TRUE	6.20542e-05	23.9419
rs11009639	T	C	T	C	0.485094	-0.0084	0.0177517	0.0351	FALSE	FALSE	FALSE	niHtOH	10	34354752	0.0354	0.812	14742	GCST90274778_CX3CL1	TRUE	reported	10	34065824	0.106538	5.28263e-06	385801	Osteomyelitisfang	TRUE	reported	1enn2t	textfile	10:34065824	2	TRUE	5.37348e-05	20.732
rs11244	A	G	A	G	0.16957	0.014	0.281897	0.2823	FALSE	FALSE	FALSE	niHtOH	6	32780724	0.0127	0.27	14743	GCST90274778_CX3CL1	TRUE	reported	6	32812947	0.0351948	1.44971e-06	385801	Osteomyelitisfang	TRUE	reported	1enn2t	textfile	6:32812947	2	TRUE	6.01661e-05	23.2134
rs112892934	C	A	C	A	-0.162054	-0.0132	0.634197	0.5731	FALSE	FALSE	FALSE	niHtOH	8	49913614	0.0124	0.287	12845	GCST90274778_CX3CL1	TRUE	reported	8	49001055	0.0333364	1.16684e-06	385801	Osteomyelitisfang	TRUE	reported	1enn2t	textfile	8:49001055	2	TRUE	6.1248e-05	23.6309
rs114463908	A	G	A	G	0.288478	-0.0197	0.102967	0.0743	FALSE	FALSE	FALSE	niHtOH	6	32891884	0.0235	0.402	14295	GCST90274778_CX3CL1	TRUE	reported	6	32924107	0.0499184	7.51502e-09	385801	Osteomyelitisfang	TRUE	reported	1enn2t	textfile	6:32924107	2	TRUE	8.65572e-05	33.3966
rs115025936	G	A	G	A	0.50524	-0.0101	0.0161254	0.0129	FALSE	FALSE	FALSE	niHtOH	6	56208959	0.0591	0.864	13808	GCST90274778_CX3CL1	TRUE	reported	6	56344161	0.110448	4.7743e-06	385801	Osteomyelitisfang	TRUE	reported	1enn2t	textfile	6:56344161	2	TRUE	5.42366e-05	20.9256
rs115197623	G	A	G	A	0.333337	0.0439	0.0418964	0.0323	FALSE	FALSE	FALSE	niHtOH	2	52113833	0.0342	0.199	14743	GCST90274778_CX3CL1	TRUE	reported	2	51886695	0.0732355	5.32439e-06	385801	Osteomyelitisfang	TRUE	reported	1enn2t	textfile	2:51886695	2	TRUE	5.36954e-05	20.7167
rs115469976	C	T	C	T	0.417959	-0.049	0.0446316	0.0418	FALSE	FALSE	FALSE	niHtOH	6	32986508	0.0333	0.141	14742	GCST90274778_CX3CL1	TRUE	reported	6	33018731	0.0701521	2.55499e-09	385801	Osteomyelitisfang	TRUE	reported	1enn2t	textfile	6:33018731	2	TRUE	9.19989e-05	35.4964
rs116356993	T	C	T	C	0.522784	-0.0319	0.0172447	0.0209	FALSE	FALSE	FALSE	niHtOH	1	3212881	0.0454	0.482	13679	GCST90274778_CX3CL1	TRUE	reported	1	3296317	0.109468	1.79102e-06	385801	Osteomyelitisfang	TRUE	reported	1enn2t	textfile	1:3296317	2	TRUE	5.91128e-05	22.807
rs117448051	A	G	A	G	0.536051	-0.0047	0.014769	0.0184	FALSE	FALSE	FALSE	niHtOH	15	67206947	0.0457	0.918	14740	GCST90274778_CX3CL1	TRUE	reported	15	66914609	0.114446	2.81488e-06	385801	Osteomyelitisfang	TRUE	reported	1enn2t	textfile	15:66914609	2	TRUE	5.68621e-05	21.9386
rs118176308	T	C	T	C	-0.9497	0.2708	0.0105405	0.0235	FALSE	FALSE	FALSE	niHtOH	10	115768191	0.0992	0.00634	8379	GCST90274778_CX3CL1	TRUE	reported	10	114008432	0.213767	8.88383e-06	385801	Osteomyelitisfang	TRUE	reported	1enn2t	textfile	10:114008432	2	TRUE	5.11571e-05	19.7374
rs12196956	A	G	A	G	-0.229137	-0.0099	0.161688	0.1256	FALSE	FALSE	FALSE	niHtOH	6	38143395	0.0173	0.567	14737	GCST90274778_CX3CL1	TRUE	reported	6	38175619	0.0466515	9.03025e-07	385801	Osteomyelitisfang	TRUE	reported	1enn2t	textfile	6:38175619	2	TRUE	6.25272e-05	24.1244
rs12770334	T	C	T	C	0.149264	-0.013	0.555944	0.5389	FALSE	FALSE	FALSE	niHtOH	10	102702495	0.0115	0.258	14734	GCST90274778_CX3CL1	TRUE	reported	10	100942738	0.033079	6.41165e-06	385801	Osteomyelitisfang	TRUE	reported	1enn2t	textfile	10:100942738	2	TRUE	5.27739e-05	20.3612
rs13202327	A	G	A	G	0.367812	-0.0189	0.0351737	0.0301	FALSE	FALSE	FALSE	niHtOH	6	33806278	0.0393	0.631	12853	GCST90274778_CX3CL1	TRUE	reported	6	33838501	0.0793158	3.5298e-06	385801	Osteomyelitisfang	TRUE	reported	1enn2t	textfile	6:33838501	2	TRUE	5.57372e-05	21.5045
rs13212522	C	T	C	T	0.47618	-0.0399	0.0187284	0.0155	FALSE	FALSE	FALSE	niHtOH	6	23974656	0.0493	0.418	14743	GCST90274778_CX3CL1	TRUE	reported	6	23974428	0.102791	3.6126e-06	385801	Osteomyelitisfang	TRUE	reported	1enn2t	textfile	6:23974428	2	TRUE	5.56217e-05	21.46
rs139577002	A	G	A	G	1.01163	0.0274	0.00264233	0.0142	FALSE	FALSE	FALSE	niHtOH	9	37971987	0.0632	0.665	12798	GCST90274778_CX3CL1	TRUE	reported	9	37971990	0.227886	9.03046e-06	385801	Osteomyelitisfang	TRUE	reported	1enn2t	textfile	9:37971990	2	TRUE	5.10767e-05	19.7063
rs145269503	A	G	A	G	0.41719	-0.0554	0.0341384	0.0315	FALSE	FALSE	FALSE	niHtOH	6	31705126	0.0381	0.146	14743	GCST90274778_CX3CL1	TRUE	reported	6	31737349	0.0794367	1.50574e-07	385801	Osteomyelitisfang	TRUE	reported	1enn2t	textfile	6:31737349	2	TRUE	7.14876e-05	27.5818
rs146740523	G	A	G	A	0.323819	-0.066	0.047153	0.0142	FALSE	FALSE	FALSE	niHtOH	18	75564264	0.0628	0.293	14295	GCST90274778_CX3CL1	TRUE	reported	18	77852308	0.0712379	5.47785e-06	385801	Osteomyelitisfang	TRUE	reported	1enn2t	textfile	18:77852308	2	TRUE	5.35545e-05	20.6624
rs17118036	G	T	G	T	-0.196619	-0.0119	0.192892	0.2382	FALSE	FALSE	FALSE	niHtOH	14	47548647	0.0139	0.392	14295	GCST90274778_CX3CL1	TRUE	reported	14	47079444	0.0431492	5.19589e-06	385801	Osteomyelitisfang	TRUE	reported	1enn2t	textfile	14:47079444	2	TRUE	5.38169e-05	20.7636
rs182816645	C	T	C	T	-1.64439	-0.0402	0.00548362	0.0139	FALSE	FALSE	FALSE	niHtOH	2	65636891	0.0613	0.512	12934	GCST90274778_CX3CL1	TRUE	reported	2	65409757	0.368494	8.10177e-06	385801	Osteomyelitisfang	TRUE	reported	1enn2t	textfile	2:65409757	2	TRUE	5.16135e-05	19.9135
rs2507960	A	G	A	G	-0.187074	-0.042	0.210621	0.1749	FALSE	FALSE	FALSE	niHtOH	6	31569704	0.016	0.00866	14295	GCST90274778_CX3CL1	TRUE	reported	6	31601927	0.0417907	7.58944e-06	385801	Osteomyelitisfang	TRUE	reported	1enn2t	textfile	6:31601927	2	TRUE	5.19376e-05	20.0385
rs2523668	A	C	A	C	0.22287	-0.0074	0.173425	0.149	FALSE	FALSE	FALSE	niHtOH	6	31438096	0.0164	0.652	14743	GCST90274778_CX3CL1	TRUE	reported	6	31470319	0.0409485	5.2482e-08	385801	Osteomyelitisfang	TRUE	reported	1enn2t	textfile	6:31470319	2	TRUE	7.67769e-05	29.6227
rs28357082	A	G	A	G	0.165956	-0.0195	0.238628	0.3357	FALSE	FALSE	FALSE	niHtOH	6	32558176	0.0187	0.297	9852	GCST90274778_CX3CL1	TRUE	reported	6	32590399	0.0374923	9.58142e-06	385801	Osteomyelitisfang	TRUE	reported	1enn2t	textfile	6:32590399	2	TRUE	5.07828e-05	19.5929
rs3013296	G	A	G	A	-0.147846	0.016	0.443998	0.4535	FALSE	FALSE	FALSE	niHtOH	6	170490758	0.0122	0.19	14295	GCST90274778_CX3CL1	TRUE	reported	6	170175534	0.0331418	8.15793e-06	385801	Osteomyelitisfang	TRUE	reported	1enn2t	textfile	6:170175534	2	TRUE	5.158e-05	19.9005
rs35074855	G	C	G	C	0.25093	-0.0505	0.150582	0.1554	FALSE	TRUE	FALSE	niHtOH	6	32561140	0.0178	0.00455	14295	GCST90274778_CX3CL1	TRUE	reported	6	32593363	0.0429056	4.96307e-09	385801	Osteomyelitisfang	TRUE	reported	1enn2t	textfile	6:32593363	2	TRUE	8.86493e-05	34.2038
rs3806155	T	A	T	A	0.473588	-0.048	0.0546189	0.0442	FALSE	TRUE	FALSE	niHtOH	6	32373378	0.033	0.146	14295	GCST90274778_CX3CL1	TRUE	reported	6	32405601	0.0629186	5.19159e-14	385801	Osteomyelitisfang	TRUE	reported	1enn2t	textfile	6:32405601	2	TRUE	0.00014683	56.6554
rs7098561	C	T	C	T	-0.656062	0.0297	0.991483	0.9581	FALSE	FALSE	FALSE	niHtOH	10	118213733	0.0316	0.347	14295	GCST90274778_CX3CL1	TRUE	reported	10	116454221	0.145438	6.45431e-06	385801	Osteomyelitisfang	TRUE	reported	1enn2t	textfile	10:116454221	2	TRUE	5.27409e-05	20.3485
rs74518700	T	A	T	A	0.175901	-0.0264	0.211354	0.1479	FALSE	TRUE	FALSE	niHtOH	2	213593443	0.018	0.142	14294	GCST90274778_CX3CL1	TRUE	reported	2	212728719	0.0392141	7.26909e-06	385801	Osteomyelitisfang	TRUE	reported	1enn2t	textfile	2:212728719	2	TRUE	5.21514e-05	20.121
rs77793744	G	C	G	C	-0.661939	0.0768	0.0199834	0.0151	FALSE	TRUE	FALSE	niHtOH	4	173962417	0.0515	0.136	14295	GCST90274778_CX3CL1	TRUE	reported	4	173041266	0.145323	5.2395e-06	385801	Osteomyelitisfang	TRUE	reported	1enn2t	textfile	4:173041266	2	TRUE	5.3775e-05	20.7475
rs7851244	T	C	T	C	0.234	-0.0079	0.0974886	0.1111	FALSE	FALSE	FALSE	niHtOH	9	1496915	0.0186	0.671	14715	GCST90274778_CX3CL1	TRUE	reported	9	1496915	0.0521937	7.34988e-06	385801	Osteomyelitisfang	TRUE	reported	1enn2t	textfile	9:1496915	2	TRUE	5.20966e-05	20.0999
rs915894	G	T	G	T	0.191071	-0.0068	0.317465	0.3681	FALSE	FALSE	FALSE	niHtOH	6	32190390	0.0119	0.568	14743	GCST90274778_CX3CL1	TRUE	reported	6	32222613	0.0340904	2.08463e-08	385801	Osteomyelitisfang	TRUE	reported	1enn2t	textfile	6:32222613	2	TRUE	8.14192e-05	31.414
rs9273367	T	A	T	A	0.221381	-0.0214	0.277906	0.2786	FALSE	TRUE	FALSE	niHtOH	6	32626438	0.0145	0.14	11768	GCST90274778_CX3CL1	TRUE	reported	6	32658661	0.0350302	2.62023e-10	385801	Osteomyelitisfang	TRUE	reported	1enn2t	textfile	6:32658661	2	TRUE	0.000103511	39.9386
rs9273410	A	C	A	C	0.162493	-0.017	0.464615	0.5044	FALSE	FALSE	FALSE	niHtOH	6	32627250	0.0127	0.181	13651	GCST90274778_CX3CL1	TRUE	reported	6	32659473	0.0324877	5.68355e-07	385801	Osteomyelitisfang	TRUE	reported	1enn2t	textfile	6:32659473	2	TRUE	6.48395e-05	25.0166
rs9605091	T	G	T	G	-0.195582	0.0061	0.19027	0.2693	FALSE	FALSE	FALSE	niHtOH	22	20219492	0.0144	0.672	13230	GCST90274778_CX3CL1	TRUE	reported	22	20231969	0.0433055	6.29216e-06	385801	Osteomyelitisfang	TRUE	reported	1enn2t	textfile	22:20231969	2	TRUE	5.28671e-05	20.3971

## Sheet: Table S13
SNP	effect_allele.exposure	other_allele.exposure	effect_allele.outcome	other_allele.outcome	beta.exposure	beta.outcome	eaf.exposure	eaf.outcome	remove	palindromic	ambiguous	id.outcome	chr.outcome	pos.outcome	se.outcome	pval.outcome	samplesize.outcome	outcome	mr_keep.outcome	pval_origin.outcome	chr.exposure	pos.exposure	se.exposure	pval.exposure	samplesize.exposure	exposure	mr_keep.exposure	pval_origin.exposure	id.exposure	data_source.exposure	chrpos	action	mr_keep	R2	F
rs1055388	T	C	T	C	0.167354	-0.044	0.625132	0.7319	FALSE	FALSE	FALSE	niHtOH	6	31501737	0.0132	0.000858	14744	GCST90274795_IL1A	TRUE	reported	6	31533960	0.0342023	9.9275e-07	385801	Osteomyelitisfang	TRUE	reported	1enn2t	textfile	6:31533960	2	TRUE	6.20542e-05	23.9419
rs11009639	T	C	T	C	0.485094	-0.0455	0.0177517	0.0355	FALSE	FALSE	FALSE	niHtOH	10	34354752	0.0358	0.204	14743	GCST90274795_IL1A	TRUE	reported	10	34065824	0.106538	5.28263e-06	385801	Osteomyelitisfang	TRUE	reported	1enn2t	textfile	10:34065824	2	TRUE	5.37348e-05	20.732
rs11244	A	G	A	G	0.16957	-0.0025	0.281897	0.2819	FALSE	FALSE	FALSE	niHtOH	6	32780724	0.013	0.848	14744	GCST90274795_IL1A	TRUE	reported	6	32812947	0.0351948	1.44971e-06	385801	Osteomyelitisfang	TRUE	reported	1enn2t	textfile	6:32812947	2	TRUE	6.01661e-05	23.2134
rs112892934	C	A	C	A	-0.162054	-0.0074	0.634197	0.5724	FALSE	FALSE	FALSE	niHtOH	8	49913614	0.0126	0.557	12845	GCST90274795_IL1A	TRUE	reported	8	49001055	0.0333364	1.16684e-06	385801	Osteomyelitisfang	TRUE	reported	1enn2t	textfile	8:49001055	2	TRUE	6.1248e-05	23.6309
rs114463908	A	G	A	G	0.288478	0.0441	0.102967	0.0749	FALSE	FALSE	FALSE	niHtOH	6	32891884	0.0237	0.0628	14296	GCST90274795_IL1A	TRUE	reported	6	32924107	0.0499184	7.51502e-09	385801	Osteomyelitisfang	TRUE	reported	1enn2t	textfile	6:32924107	2	TRUE	8.65572e-05	33.3966
rs115025936	G	A	G	A	0.50524	0.073	0.0161254	0.013	FALSE	FALSE	FALSE	niHtOH	6	56208959	0.0597	0.221	13809	GCST90274795_IL1A	TRUE	reported	6	56344161	0.110448	4.7743e-06	385801	Osteomyelitisfang	TRUE	reported	1enn2t	textfile	6:56344161	2	TRUE	5.42366e-05	20.9256
rs115197623	G	A	G	A	0.333337	-0.0156	0.0418964	0.0323	FALSE	FALSE	FALSE	niHtOH	2	52113833	0.0349	0.655	14744	GCST90274795_IL1A	TRUE	reported	2	51886695	0.0732355	5.32439e-06	385801	Osteomyelitisfang	TRUE	reported	1enn2t	textfile	2:51886695	2	TRUE	5.36954e-05	20.7167
rs115469976	C	T	C	T	0.417959	-0.0167	0.0446316	0.0408	FALSE	FALSE	FALSE	niHtOH	6	32986508	0.034	0.623	14743	GCST90274795_IL1A	TRUE	reported	6	33018731	0.0701521	2.55499e-09	385801	Osteomyelitisfang	TRUE	reported	1enn2t	textfile	6:33018731	2	TRUE	9.19989e-05	35.4964
rs116356993	T	C	T	C	0.522784	0.036	0.0172447	0.021	FALSE	FALSE	FALSE	niHtOH	1	3212881	0.0462	0.436	13680	GCST90274795_IL1A	TRUE	reported	1	3296317	0.109468	1.79102e-06	385801	Osteomyelitisfang	TRUE	reported	1enn2t	textfile	1:3296317	2	TRUE	5.91128e-05	22.807
rs117448051	A	G	A	G	0.536051	-0.0167	0.014769	0.0185	FALSE	FALSE	FALSE	niHtOH	15	67206947	0.0463	0.718	14741	GCST90274795_IL1A	TRUE	reported	15	66914609	0.114446	2.81488e-06	385801	Osteomyelitisfang	TRUE	reported	1enn2t	textfile	15:66914609	2	TRUE	5.68621e-05	21.9386
rs118176308	T	C	T	C	-0.9497	0.0879	0.0105405	0.0237	FALSE	FALSE	FALSE	niHtOH	10	115768191	0.0986	0.373	8380	GCST90274795_IL1A	TRUE	reported	10	114008432	0.213767	8.88383e-06	385801	Osteomyelitisfang	TRUE	reported	1enn2t	textfile	10:114008432	2	TRUE	5.11571e-05	19.7374
rs12196956	A	G	A	G	-0.229137	0.001	0.161688	0.1256	FALSE	FALSE	FALSE	niHtOH	6	38143395	0.0176	0.955	14738	GCST90274795_IL1A	TRUE	reported	6	38175619	0.0466515	9.03025e-07	385801	Osteomyelitisfang	TRUE	reported	1enn2t	textfile	6:38175619	2	TRUE	6.25272e-05	24.1244
rs12770334	T	C	T	C	0.149264	0.0015	0.555944	0.5395	FALSE	FALSE	FALSE	niHtOH	10	102702495	0.0117	0.898	14735	GCST90274795_IL1A	TRUE	reported	10	100942738	0.033079	6.41165e-06	385801	Osteomyelitisfang	TRUE	reported	1enn2t	textfile	10:100942738	2	TRUE	5.27739e-05	20.3612
rs13202327	A	G	A	G	0.367812	0.0333	0.0351737	0.0299	FALSE	FALSE	FALSE	niHtOH	6	33806278	0.0401	0.406	12853	GCST90274795_IL1A	TRUE	reported	6	33838501	0.0793158	3.5298e-06	385801	Osteomyelitisfang	TRUE	reported	1enn2t	textfile	6:33838501	2	TRUE	5.57372e-05	21.5045
rs13212522	C	T	C	T	0.47618	-0.0365	0.0187284	0.0154	FALSE	FALSE	FALSE	niHtOH	6	23974656	0.0505	0.47	14744	GCST90274795_IL1A	TRUE	reported	6	23974428	0.102791	3.6126e-06	385801	Osteomyelitisfang	TRUE	reported	1enn2t	textfile	6:23974428	2	TRUE	5.56217e-05	21.46
rs139577002	A	G	A	G	1.01163	0.0404	0.00264233	0.0143	FALSE	FALSE	FALSE	niHtOH	9	37971987	0.0641	0.529	12799	GCST90274795_IL1A	TRUE	reported	9	37971990	0.227886	9.03046e-06	385801	Osteomyelitisfang	TRUE	reported	1enn2t	textfile	9:37971990	2	TRUE	5.10767e-05	19.7063
rs145269503	A	G	A	G	0.41719	0.0442	0.0341384	0.0307	FALSE	FALSE	FALSE	niHtOH	6	31705126	0.0393	0.261	14744	GCST90274795_IL1A	TRUE	reported	6	31737349	0.0794367	1.50574e-07	385801	Osteomyelitisfang	TRUE	reported	1enn2t	textfile	6:31737349	2	TRUE	7.14876e-05	27.5818
rs146740523	G	A	G	A	0.323819	0.0963	0.047153	0.0145	FALSE	FALSE	FALSE	niHtOH	18	75564264	0.063	0.126	14296	GCST90274795_IL1A	TRUE	reported	18	77852308	0.0712379	5.47785e-06	385801	Osteomyelitisfang	TRUE	reported	1enn2t	textfile	18:77852308	2	TRUE	5.35545e-05	20.6624
rs17118036	G	T	G	T	-0.196619	0.0075	0.192892	0.2382	FALSE	FALSE	FALSE	niHtOH	14	47548647	0.0141	0.595	14296	GCST90274795_IL1A	TRUE	reported	14	47079444	0.0431492	5.19589e-06	385801	Osteomyelitisfang	TRUE	reported	1enn2t	textfile	14:47079444	2	TRUE	5.38169e-05	20.7636
rs17206350	C	T	C	T	-0.156309	0.0014	0.412028	0.4598	FALSE	FALSE	FALSE	niHtOH	6	32675067	0.0118	0.906	14743	GCST90274795_IL1A	TRUE	reported	6	32707290	0.0333232	2.72258e-06	385801	Osteomyelitisfang	TRUE	reported	1enn2t	textfile	6:32707290	2	TRUE	5.70278e-05	22.0025
rs182816645	C	T	C	T	-1.64439	-0.0383	0.00548362	0.014	FALSE	FALSE	FALSE	niHtOH	2	65636891	0.0622	0.538	12935	GCST90274795_IL1A	TRUE	reported	2	65409757	0.368494	8.10177e-06	385801	Osteomyelitisfang	TRUE	reported	1enn2t	textfile	2:65409757	2	TRUE	5.16135e-05	19.9135
rs2507960	A	G	A	G	-0.187074	-0.012	0.210621	0.1745	FALSE	FALSE	FALSE	niHtOH	6	31569704	0.0162	0.459	14296	GCST90274795_IL1A	TRUE	reported	6	31601927	0.0417907	7.58944e-06	385801	Osteomyelitisfang	TRUE	reported	1enn2t	textfile	6:31601927	2	TRUE	5.19376e-05	20.0385
rs2523668	A	C	A	C	0.22287	-0.0183	0.173425	0.1484	FALSE	FALSE	FALSE	niHtOH	6	31438096	0.0168	0.276	14744	GCST90274795_IL1A	TRUE	reported	6	31470319	0.0409485	5.2482e-08	385801	Osteomyelitisfang	TRUE	reported	1enn2t	textfile	6:31470319	2	TRUE	7.67769e-05	29.6227
rs28357082	A	G	A	G	0.165956	-0.0272	0.238628	0.3305	FALSE	FALSE	FALSE	niHtOH	6	32558176	0.0192	0.157	9852	GCST90274795_IL1A	TRUE	reported	6	32590399	0.0374923	9.58142e-06	385801	Osteomyelitisfang	TRUE	reported	1enn2t	textfile	6:32590399	2	TRUE	5.07828e-05	19.5929
rs3013296	G	A	G	A	-0.147846	0.0099	0.443998	0.4539	FALSE	FALSE	FALSE	niHtOH	6	170490758	0.0123	0.421	14296	GCST90274795_IL1A	TRUE	reported	6	170175534	0.0331418	8.15793e-06	385801	Osteomyelitisfang	TRUE	reported	1enn2t	textfile	6:170175534	2	TRUE	5.158e-05	19.9005
rs35074855	G	C	G	C	0.25093	0.0059	0.150582	0.1559	FALSE	TRUE	FALSE	niHtOH	6	32561140	0.018	0.743	14296	GCST90274795_IL1A	TRUE	reported	6	32593363	0.0429056	4.96307e-09	385801	Osteomyelitisfang	TRUE	reported	1enn2t	textfile	6:32593363	2	TRUE	8.86493e-05	34.2038
rs3806155	T	A	T	A	0.473588	-0.0102	0.0546189	0.0447	FALSE	TRUE	FALSE	niHtOH	6	32373378	0.0332	0.759	14296	GCST90274795_IL1A	TRUE	reported	6	32405601	0.0629186	5.19159e-14	385801	Osteomyelitisfang	TRUE	reported	1enn2t	textfile	6:32405601	2	TRUE	0.00014683	56.6554
rs7098561	C	T	C	T	-0.656062	0.0031	0.991483	0.9584	FALSE	FALSE	FALSE	niHtOH	10	118213733	0.0322	0.923	14296	GCST90274795_IL1A	TRUE	reported	10	116454221	0.145438	6.45431e-06	385801	Osteomyelitisfang	TRUE	reported	1enn2t	textfile	10:116454221	2	TRUE	5.27409e-05	20.3485
rs74518700	T	A	T	A	0.175901	0.0094	0.211354	0.1481	FALSE	TRUE	FALSE	niHtOH	2	213593443	0.0182	0.606	14295	GCST90274795_IL1A	TRUE	reported	2	212728719	0.0392141	7.26909e-06	385801	Osteomyelitisfang	TRUE	reported	1enn2t	textfile	2:212728719	2	TRUE	5.21514e-05	20.121
rs77793744	G	C	G	C	-0.661939	0.1095	0.0199834	0.0152	FALSE	TRUE	FALSE	niHtOH	4	173962417	0.052	0.0352	14296	GCST90274795_IL1A	TRUE	reported	4	173041266	0.145323	5.2395e-06	385801	Osteomyelitisfang	TRUE	reported	1enn2t	textfile	4:173041266	2	TRUE	5.3775e-05	20.7475
rs7851244	T	C	T	C	0.234	-0.0261	0.0974886	0.1108	FALSE	FALSE	FALSE	niHtOH	9	1496915	0.019	0.17	14716	GCST90274795_IL1A	TRUE	reported	9	1496915	0.0521937	7.34988e-06	385801	Osteomyelitisfang	TRUE	reported	1enn2t	textfile	9:1496915	2	TRUE	5.20966e-05	20.0999
rs915894	G	T	G	T	0.191071	-0.0331	0.317465	0.3684	FALSE	FALSE	FALSE	niHtOH	6	32190390	0.0121	0.00623	14744	GCST90274795_IL1A	TRUE	reported	6	32222613	0.0340904	2.08463e-08	385801	Osteomyelitisfang	TRUE	reported	1enn2t	textfile	6:32222613	2	TRUE	8.14192e-05	31.414
rs9273367	T	A	T	A	0.221381	-0.0248	0.277906	0.2791	FALSE	TRUE	FALSE	niHtOH	6	32626438	0.0147	0.0916	11768	GCST90274795_IL1A	TRUE	reported	6	32658661	0.0350302	2.62023e-10	385801	Osteomyelitisfang	TRUE	reported	1enn2t	textfile	6:32658661	2	TRUE	0.000103511	39.9386
rs9273410	A	C	A	C	0.162493	-0.0286	0.464615	0.5038	FALSE	FALSE	FALSE	niHtOH	6	32627250	0.0129	0.0266	13652	GCST90274795_IL1A	TRUE	reported	6	32659473	0.0324877	5.68355e-07	385801	Osteomyelitisfang	TRUE	reported	1enn2t	textfile	6:32659473	2	TRUE	6.48395e-05	25.0166
rs9605091	T	G	T	G	-0.195582	0.0052	0.19027	0.2697	FALSE	FALSE	FALSE	niHtOH	22	20219492	0.0146	0.722	13231	GCST90274795_IL1A	TRUE	reported	22	20231969	0.0433055	6.29216e-06	385801	Osteomyelitisfang	TRUE	reported	1enn2t	textfile	22:20231969	2	TRUE	5.28671e-05	20.3971

## Sheet: Table S14
SNP	effect_allele.exposure	other_allele.exposure	effect_allele.outcome	other_allele.outcome	beta.exposure	beta.outcome	eaf.exposure	eaf.outcome	remove	palindromic	ambiguous	id.outcome	chr.outcome	pos.outcome	se.outcome	pval.outcome	samplesize.outcome	outcome	mr_keep.outcome	pval_origin.outcome	chr.exposure	pos.exposure	se.exposure	pval.exposure	samplesize.exposure	exposure	mr_keep.exposure	pval_origin.exposure	id.exposure	data_source.exposure	chrpos	action	mr_keep	R2	F
rs1055388	T	C	T	C	0.167354	0.0256	0.625132	0.7252	FALSE	FALSE	FALSE	BCa5Gq	6	31501737	0.0144	0.0754	11792	GCST90274799_IL12B	TRUE	reported	6	31533960	0.0342023	9.9275e-07	385801	Osteomyelitisfang	TRUE	reported	1enn2t	textfile	6:31533960	2	TRUE	6.20542e-05	23.9419
rs11009639	T	C	T	C	0.485094	0.0535	0.0177517	0.0373	FALSE	FALSE	FALSE	BCa5Gq	10	34354752	0.0383	0.162	11791	GCST90274799_IL12B	TRUE	reported	10	34065824	0.106538	5.28263e-06	385801	Osteomyelitisfang	TRUE	reported	1enn2t	textfile	10:34065824	2	TRUE	5.37348e-05	20.732
rs11244	A	G	A	G	0.16957	0.0137	0.281897	0.2814	FALSE	FALSE	FALSE	BCa5Gq	6	32780724	0.0143	0.338	11792	GCST90274799_IL12B	TRUE	reported	6	32812947	0.0351948	1.44971e-06	385801	Osteomyelitisfang	TRUE	reported	1enn2t	textfile	6:32812947	2	TRUE	6.01661e-05	23.2134
rs112892934	C	A	C	A	-0.162054	-0.0189	0.634197	0.5649	FALSE	FALSE	FALSE	BCa5Gq	8	49913614	0.0142	0.183	9894	GCST90274799_IL12B	TRUE	reported	8	49001055	0.0333364	1.16684e-06	385801	Osteomyelitisfang	TRUE	reported	1enn2t	textfile	8:49001055	2	TRUE	6.1248e-05	23.6309
rs114463908	A	G	A	G	0.288478	0.0609	0.102967	0.0795	FALSE	FALSE	FALSE	BCa5Gq	6	32891884	0.0259	0.0187	11344	GCST90274799_IL12B	TRUE	reported	6	32924107	0.0499184	7.51502e-09	385801	Osteomyelitisfang	TRUE	reported	1enn2t	textfile	6:32924107	2	TRUE	8.65572e-05	33.3966
rs115025936	G	A	G	A	0.50524	0.0371	0.0161254	0.0135	FALSE	FALSE	FALSE	BCa5Gq	6	56208959	0.067	0.58	10857	GCST90274799_IL12B	TRUE	reported	6	56344161	0.110448	4.7743e-06	385801	Osteomyelitisfang	TRUE	reported	1enn2t	textfile	6:56344161	2	TRUE	5.42366e-05	20.9256
rs115197623	G	A	G	A	0.333337	-0.0047	0.0418964	0.033	FALSE	FALSE	FALSE	BCa5Gq	2	52113833	0.0381	0.902	11792	GCST90274799_IL12B	TRUE	reported	2	51886695	0.0732355	5.32439e-06	385801	Osteomyelitisfang	TRUE	reported	1enn2t	textfile	2:51886695	2	TRUE	5.36954e-05	20.7167
rs115469976	C	T	C	T	0.417959	0.0574	0.0446316	0.0445	FALSE	FALSE	FALSE	BCa5Gq	6	32986508	0.0348	0.0991	11791	GCST90274799_IL12B	TRUE	reported	6	33018731	0.0701521	2.55499e-09	385801	Osteomyelitisfang	TRUE	reported	1enn2t	textfile	6:33018731	2	TRUE	9.19989e-05	35.4964
rs116356993	T	C	T	C	0.522784	0.0383	0.0172447	0.0212	FALSE	FALSE	FALSE	BCa5Gq	1	3212881	0.0503	0.446	10728	GCST90274799_IL12B	TRUE	reported	1	3296317	0.109468	1.79102e-06	385801	Osteomyelitisfang	TRUE	reported	1enn2t	textfile	1:3296317	2	TRUE	5.91128e-05	22.807
rs117448051	A	G	A	G	0.536051	-0.0057	0.014769	0.0186	FALSE	FALSE	FALSE	BCa5Gq	15	67206947	0.0518	0.912	11789	GCST90274799_IL12B	TRUE	reported	15	66914609	0.114446	2.81488e-06	385801	Osteomyelitisfang	TRUE	reported	1enn2t	textfile	15:66914609	2	TRUE	5.68621e-05	21.9386
rs118176308	T	C	T	C	-0.9497	0.1822	0.0105405	0.024	FALSE	FALSE	FALSE	BCa5Gq	10	115768191	0.097	0.0603	8379	GCST90274799_IL12B	TRUE	reported	10	114008432	0.213767	8.88383e-06	385801	Osteomyelitisfang	TRUE	reported	1enn2t	textfile	10:114008432	2	TRUE	5.11571e-05	19.7374
rs12196956	A	G	A	G	-0.229137	0.0071	0.161688	0.1258	FALSE	FALSE	FALSE	BCa5Gq	6	38143395	0.0196	0.717	11786	GCST90274799_IL12B	TRUE	reported	6	38175619	0.0466515	9.03025e-07	385801	Osteomyelitisfang	TRUE	reported	1enn2t	textfile	6:38175619	2	TRUE	6.25272e-05	24.1244
rs12770334	T	C	T	C	0.149264	0.0058	0.555944	0.5468	FALSE	FALSE	FALSE	BCa5Gq	10	102702495	0.0131	0.658	11783	GCST90274799_IL12B	TRUE	reported	10	100942738	0.033079	6.41165e-06	385801	Osteomyelitisfang	TRUE	reported	1enn2t	textfile	10:100942738	2	TRUE	5.27739e-05	20.3612
rs13202327	A	G	A	G	0.367812	0.0864	0.0351737	0.0327	FALSE	FALSE	FALSE	BCa5Gq	6	33806278	0.042	0.0397	9902	GCST90274799_IL12B	TRUE	reported	6	33838501	0.0793158	3.5298e-06	385801	Osteomyelitisfang	TRUE	reported	1enn2t	textfile	6:33838501	2	TRUE	5.57372e-05	21.5045
rs13212522	C	T	C	T	0.47618	-0.1361	0.0187284	0.0157	FALSE	FALSE	FALSE	BCa5Gq	6	23974656	0.0562	0.0154	11792	GCST90274799_IL12B	TRUE	reported	6	23974428	0.102791	3.6126e-06	385801	Osteomyelitisfang	TRUE	reported	1enn2t	textfile	6:23974428	2	TRUE	5.56217e-05	21.46
rs139577002	A	G	A	G	1.01163	0.0619	0.00264233	0.015	FALSE	FALSE	FALSE	BCa5Gq	9	37971987	0.069	0.37	9847	GCST90274799_IL12B	TRUE	reported	9	37971990	0.227886	9.03046e-06	385801	Osteomyelitisfang	TRUE	reported	1enn2t	textfile	9:37971990	2	TRUE	5.10767e-05	19.7063
rs145269503	A	G	A	G	0.41719	0.0368	0.0341384	0.0345	FALSE	FALSE	FALSE	BCa5Gq	6	31705126	0.0414	0.374	11792	GCST90274799_IL12B	TRUE	reported	6	31737349	0.0794367	1.50574e-07	385801	Osteomyelitisfang	TRUE	reported	1enn2t	textfile	6:31737349	2	TRUE	7.14876e-05	27.5818
rs146740523	G	A	G	A	0.323819	0.1247	0.047153	0.0162	FALSE	FALSE	FALSE	BCa5Gq	18	75564264	0.0675	0.0647	11344	GCST90274799_IL12B	TRUE	reported	18	77852308	0.0712379	5.47785e-06	385801	Osteomyelitisfang	TRUE	reported	1enn2t	textfile	18:77852308	2	TRUE	5.35545e-05	20.6624
rs17118036	G	T	G	T	-0.196619	0.0249	0.192892	0.2384	FALSE	FALSE	FALSE	BCa5Gq	14	47548647	0.0158	0.115	11344	GCST90274799_IL12B	TRUE	reported	14	47079444	0.0431492	5.19589e-06	385801	Osteomyelitisfang	TRUE	reported	1enn2t	textfile	14:47079444	2	TRUE	5.38169e-05	20.7636
rs17206350	C	T	C	T	-0.156309	-0.0314	0.412028	0.4414	FALSE	FALSE	FALSE	BCa5Gq	6	32675067	0.0131	0.0165	11791	GCST90274799_IL12B	TRUE	reported	6	32707290	0.0333232	2.72258e-06	385801	Osteomyelitisfang	TRUE	reported	1enn2t	textfile	6:32707290	2	TRUE	5.70278e-05	22.0025
rs182816645	C	T	C	T	-1.64439	0.0883	0.00548362	0.0149	FALSE	FALSE	FALSE	BCa5Gq	2	65636891	0.0683	0.196	9983	GCST90274799_IL12B	TRUE	reported	2	65409757	0.368494	8.10177e-06	385801	Osteomyelitisfang	TRUE	reported	1enn2t	textfile	2:65409757	2	TRUE	5.16135e-05	19.9135
rs2507960	A	G	A	G	-0.187074	-0.0042	0.210621	0.169	FALSE	FALSE	FALSE	BCa5Gq	6	31569704	0.0184	0.819	11344	GCST90274799_IL12B	TRUE	reported	6	31601927	0.0417907	7.58944e-06	385801	Osteomyelitisfang	TRUE	reported	1enn2t	textfile	6:31601927	2	TRUE	5.19376e-05	20.0385
rs2523668	A	C	A	C	0.22287	-0.0042	0.173425	0.1575	FALSE	FALSE	FALSE	BCa5Gq	6	31438096	0.0182	0.817	11792	GCST90274799_IL12B	TRUE	reported	6	31470319	0.0409485	5.2482e-08	385801	Osteomyelitisfang	TRUE	reported	1enn2t	textfile	6:31470319	2	TRUE	7.67769e-05	29.6227
rs28357082	A	G	A	G	0.165956	0.0168	0.238628	0.2481	FALSE	FALSE	FALSE	BCa5Gq	6	32558176	0.0259	0.517	6901	GCST90274799_IL12B	TRUE	reported	6	32590399	0.0374923	9.58142e-06	385801	Osteomyelitisfang	TRUE	reported	1enn2t	textfile	6:32590399	2	TRUE	5.07828e-05	19.5929
rs3013296	G	A	G	A	-0.147846	0	0.443998	0.4576	FALSE	FALSE	FALSE	BCa5Gq	6	170490758	0.0139	1	11344	GCST90274799_IL12B	TRUE	reported	6	170175534	0.0331418	8.15793e-06	385801	Osteomyelitisfang	TRUE	reported	1enn2t	textfile	6:170175534	2	TRUE	5.158e-05	19.9005
rs35074855	G	C	G	C	0.25093	0.0077	0.150582	0.1609	FALSE	TRUE	FALSE	BCa5Gq	6	32561140	0.0206	0.709	11344	GCST90274799_IL12B	TRUE	reported	6	32593363	0.0429056	4.96307e-09	385801	Osteomyelitisfang	TRUE	reported	1enn2t	textfile	6:32593363	2	TRUE	8.86493e-05	34.2038
rs3806155	T	A	T	A	0.473588	0.0637	0.0546189	0.0485	FALSE	TRUE	FALSE	BCa5Gq	6	32373378	0.0357	0.0744	11344	GCST90274799_IL12B	TRUE	reported	6	32405601	0.0629186	5.19159e-14	385801	Osteomyelitisfang	TRUE	reported	1enn2t	textfile	6:32405601	2	TRUE	0.00014683	56.6554
rs7098561	C	T	C	T	-0.656062	-0.0409	0.991483	0.963	FALSE	FALSE	FALSE	BCa5Gq	10	118213733	0.0389	0.293	11344	GCST90274799_IL12B	TRUE	reported	10	116454221	0.145438	6.45431e-06	385801	Osteomyelitisfang	TRUE	reported	1enn2t	textfile	10:116454221	2	TRUE	5.27409e-05	20.3485
rs74518700	T	A	T	A	0.175901	0.0127	0.211354	0.1516	FALSE	TRUE	FALSE	BCa5Gq	2	213593443	0.0202	0.53	11343	GCST90274799_IL12B	TRUE	reported	2	212728719	0.0392141	7.26909e-06	385801	Osteomyelitisfang	TRUE	reported	1enn2t	textfile	2:212728719	2	TRUE	5.21514e-05	20.121
rs77793744	G	C	G	C	-0.661939	-0.0895	0.0199834	0.0159	FALSE	TRUE	FALSE	BCa5Gq	4	173962417	0.0569	0.116	11344	GCST90274799_IL12B	TRUE	reported	4	173041266	0.145323	5.2395e-06	385801	Osteomyelitisfang	TRUE	reported	1enn2t	textfile	4:173041266	2	TRUE	5.3775e-05	20.7475
rs7851244	T	C	T	C	0.234	0.038	0.0974886	0.1045	FALSE	FALSE	FALSE	BCa5Gq	9	1496915	0.0215	0.0772	11764	GCST90274799_IL12B	TRUE	reported	9	1496915	0.0521937	7.34988e-06	385801	Osteomyelitisfang	TRUE	reported	1enn2t	textfile	9:1496915	2	TRUE	5.20966e-05	20.0999
rs915894	G	T	G	T	0.191071	0.0137	0.317465	0.3724	FALSE	FALSE	FALSE	BCa5Gq	6	32190390	0.0134	0.307	11792	GCST90274799_IL12B	TRUE	reported	6	32222613	0.0340904	2.08463e-08	385801	Osteomyelitisfang	TRUE	reported	1enn2t	textfile	6:32222613	2	TRUE	8.14192e-05	31.414
rs9273367	T	A	T	A	0.221381	0.0164	0.277906	0.2853	FALSE	TRUE	FALSE	BCa5Gq	6	32626438	0.0169	0.332	8817	GCST90274799_IL12B	TRUE	reported	6	32658661	0.0350302	2.62023e-10	385801	Osteomyelitisfang	TRUE	reported	1enn2t	textfile	6:32658661	2	TRUE	0.000103511	39.9386
rs9273410	A	C	A	C	0.162493	0.0075	0.464615	0.4972	FALSE	FALSE	FALSE	BCa5Gq	6	32627250	0.0148	0.612	10700	GCST90274799_IL12B	TRUE	reported	6	32659473	0.0324877	5.68355e-07	385801	Osteomyelitisfang	TRUE	reported	1enn2t	textfile	6:32659473	2	TRUE	6.48395e-05	25.0166
rs9605091	T	G	T	G	-0.195582	-0.0209	0.19027	0.2743	FALSE	FALSE	FALSE	BCa5Gq	22	20219492	0.0161	0.194	10279	GCST90274799_IL12B	TRUE	reported	22	20231969	0.0433055	6.29216e-06	385801	Osteomyelitisfang	TRUE	reported	1enn2t	textfile	22:20231969	2	TRUE	5.28671e-05	20.3971

## Sheet: Table S15
SNP	effect_allele.exposure	other_allele.exposure	effect_allele.outcome	other_allele.outcome	beta.exposure	beta.outcome	eaf.exposure	eaf.outcome	remove	palindromic	ambiguous	id.outcome	chr.outcome	pos.outcome	se.outcome	pval.outcome	samplesize.outcome	outcome	mr_keep.outcome	pval_origin.outcome	chr.exposure	pos.exposure	se.exposure	pval.exposure	samplesize.exposure	exposure	mr_keep.exposure	pval_origin.exposure	id.exposure	data_source.exposure	chrpos	action	mr_keep	R2	F
rs1055388	T	C	T	C	0.167354	0.0178	0.625132	0.7251	FALSE	FALSE	FALSE	P6W7hk	6	31501737	0.0144	0.216	11784	GCST90274801_IL15RA	TRUE	reported	6	31533960	0.0342023	9.9275e-07	385801	Osteomyelitisfang	TRUE	reported	1enn2t	textfile	6:31533960	2	TRUE	6.20542e-05	23.9419
rs11009639	T	C	T	C	0.485094	-0.0042	0.0177517	0.0372	FALSE	FALSE	FALSE	P6W7hk	10	34354752	0.0382	0.912	11783	GCST90274801_IL15RA	TRUE	reported	10	34065824	0.106538	5.28263e-06	385801	Osteomyelitisfang	TRUE	reported	1enn2t	textfile	10:34065824	2	TRUE	5.37348e-05	20.732
rs11244	A	G	A	G	0.16957	0.0016	0.281897	0.2813	FALSE	FALSE	FALSE	P6W7hk	6	32780724	0.0143	0.911	11784	GCST90274801_IL15RA	TRUE	reported	6	32812947	0.0351948	1.44971e-06	385801	Osteomyelitisfang	TRUE	reported	1enn2t	textfile	6:32812947	2	TRUE	6.01661e-05	23.2134
rs112892934	C	A	C	A	-0.162054	0.0113	0.634197	0.5651	FALSE	FALSE	FALSE	P6W7hk	8	49913614	0.0143	0.429	9886	GCST90274801_IL15RA	TRUE	reported	8	49001055	0.0333364	1.16684e-06	385801	Osteomyelitisfang	TRUE	reported	1enn2t	textfile	8:49001055	2	TRUE	6.1248e-05	23.6309
rs114463908	A	G	A	G	0.288478	0.049	0.102967	0.0795	FALSE	FALSE	FALSE	P6W7hk	6	32891884	0.0258	0.0575	11336	GCST90274801_IL15RA	TRUE	reported	6	32924107	0.0499184	7.51502e-09	385801	Osteomyelitisfang	TRUE	reported	1enn2t	textfile	6:32924107	2	TRUE	8.65572e-05	33.3966
rs115025936	G	A	G	A	0.50524	-0.026	0.0161254	0.0135	FALSE	FALSE	FALSE	P6W7hk	6	56208959	0.067	0.698	10849	GCST90274801_IL15RA	TRUE	reported	6	56344161	0.110448	4.7743e-06	385801	Osteomyelitisfang	TRUE	reported	1enn2t	textfile	6:56344161	2	TRUE	5.42366e-05	20.9256
rs115197623	G	A	G	A	0.333337	0.0396	0.0418964	0.033	FALSE	FALSE	FALSE	P6W7hk	2	52113833	0.0381	0.299	11784	GCST90274801_IL15RA	TRUE	reported	2	51886695	0.0732355	5.32439e-06	385801	Osteomyelitisfang	TRUE	reported	1enn2t	textfile	2:51886695	2	TRUE	5.36954e-05	20.7167
rs115469976	C	T	C	T	0.417959	0.021	0.0446316	0.0445	FALSE	FALSE	FALSE	P6W7hk	6	32986508	0.0347	0.545	11783	GCST90274801_IL15RA	TRUE	reported	6	33018731	0.0701521	2.55499e-09	385801	Osteomyelitisfang	TRUE	reported	1enn2t	textfile	6:33018731	2	TRUE	9.19989e-05	35.4964
rs116356993	T	C	T	C	0.522784	-0.0345	0.0172447	0.0212	FALSE	FALSE	FALSE	P6W7hk	1	3212881	0.0502	0.492	10720	GCST90274801_IL15RA	TRUE	reported	1	3296317	0.109468	1.79102e-06	385801	Osteomyelitisfang	TRUE	reported	1enn2t	textfile	1:3296317	2	TRUE	5.91128e-05	22.807
rs117448051	A	G	A	G	0.536051	-0.0695	0.014769	0.0186	FALSE	FALSE	FALSE	P6W7hk	15	67206947	0.0519	0.181	11781	GCST90274801_IL15RA	TRUE	reported	15	66914609	0.114446	2.81488e-06	385801	Osteomyelitisfang	TRUE	reported	1enn2t	textfile	15:66914609	2	TRUE	5.68621e-05	21.9386
rs118176308	T	C	T	C	-0.9497	-0.0129	0.0105405	0.0242	FALSE	FALSE	FALSE	P6W7hk	10	115768191	0.0964	0.894	8371	GCST90274801_IL15RA	TRUE	reported	10	114008432	0.213767	8.88383e-06	385801	Osteomyelitisfang	TRUE	reported	1enn2t	textfile	10:114008432	2	TRUE	5.11571e-05	19.7374
rs12196956	A	G	A	G	-0.229137	-0.0088	0.161688	0.1258	FALSE	FALSE	FALSE	P6W7hk	6	38143395	0.0196	0.653	11778	GCST90274801_IL15RA	TRUE	reported	6	38175619	0.0466515	9.03025e-07	385801	Osteomyelitisfang	TRUE	reported	1enn2t	textfile	6:38175619	2	TRUE	6.25272e-05	24.1244
rs12770334	T	C	T	C	0.149264	0.0014	0.555944	0.5467	FALSE	FALSE	FALSE	P6W7hk	10	102702495	0.0131	0.915	11775	GCST90274801_IL15RA	TRUE	reported	10	100942738	0.033079	6.41165e-06	385801	Osteomyelitisfang	TRUE	reported	1enn2t	textfile	10:100942738	2	TRUE	5.27739e-05	20.3612
rs13202327	A	G	A	G	0.367812	0.0721	0.0351737	0.0327	FALSE	FALSE	FALSE	P6W7hk	6	33806278	0.0419	0.0853	9894	GCST90274801_IL15RA	TRUE	reported	6	33838501	0.0793158	3.5298e-06	385801	Osteomyelitisfang	TRUE	reported	1enn2t	textfile	6:33838501	2	TRUE	5.57372e-05	21.5045
rs13212522	C	T	C	T	0.47618	-0.0742	0.0187284	0.0157	FALSE	FALSE	FALSE	P6W7hk	6	23974656	0.0563	0.188	11784	GCST90274801_IL15RA	TRUE	reported	6	23974428	0.102791	3.6126e-06	385801	Osteomyelitisfang	TRUE	reported	1enn2t	textfile	6:23974428	2	TRUE	5.56217e-05	21.46
rs139577002	A	G	A	G	1.01163	0.0209	0.00264233	0.015	FALSE	FALSE	FALSE	P6W7hk	9	37971987	0.0689	0.762	9839	GCST90274801_IL15RA	TRUE	reported	9	37971990	0.227886	9.03046e-06	385801	Osteomyelitisfang	TRUE	reported	1enn2t	textfile	9:37971990	2	TRUE	5.10767e-05	19.7063
rs145269503	A	G	A	G	0.41719	0.052	0.0341384	0.0345	FALSE	FALSE	FALSE	P6W7hk	6	31705126	0.0413	0.208	11784	GCST90274801_IL15RA	TRUE	reported	6	31737349	0.0794367	1.50574e-07	385801	Osteomyelitisfang	TRUE	reported	1enn2t	textfile	6:31737349	2	TRUE	7.14876e-05	27.5818
rs146740523	G	A	G	A	0.323819	0.0498	0.047153	0.0163	FALSE	FALSE	FALSE	P6W7hk	18	75564264	0.0675	0.461	11336	GCST90274801_IL15RA	TRUE	reported	18	77852308	0.0712379	5.47785e-06	385801	Osteomyelitisfang	TRUE	reported	1enn2t	textfile	18:77852308	2	TRUE	5.35545e-05	20.6624
rs17118036	G	T	G	T	-0.196619	-0.0104	0.192892	0.2385	FALSE	FALSE	FALSE	P6W7hk	14	47548647	0.0158	0.51	11336	GCST90274801_IL15RA	TRUE	reported	14	47079444	0.0431492	5.19589e-06	385801	Osteomyelitisfang	TRUE	reported	1enn2t	textfile	14:47079444	2	TRUE	5.38169e-05	20.7636
rs17206350	C	T	C	T	-0.156309	-0.0134	0.412028	0.4414	FALSE	FALSE	FALSE	P6W7hk	6	32675067	0.0131	0.306	11783	GCST90274801_IL15RA	TRUE	reported	6	32707290	0.0333232	2.72258e-06	385801	Osteomyelitisfang	TRUE	reported	1enn2t	textfile	6:32707290	2	TRUE	5.70278e-05	22.0025
rs182816645	C	T	C	T	-1.64439	-0.0685	0.00548362	0.0149	FALSE	FALSE	FALSE	P6W7hk	2	65636891	0.0683	0.316	9983	GCST90274801_IL15RA	TRUE	reported	2	65409757	0.368494	8.10177e-06	385801	Osteomyelitisfang	TRUE	reported	1enn2t	textfile	2:65409757	2	TRUE	5.16135e-05	19.9135
rs2507960	A	G	A	G	-0.187074	-0.0092	0.210621	0.169	FALSE	FALSE	FALSE	P6W7hk	6	31569704	0.0184	0.617	11336	GCST90274801_IL15RA	TRUE	reported	6	31601927	0.0417907	7.58944e-06	385801	Osteomyelitisfang	TRUE	reported	1enn2t	textfile	6:31601927	2	TRUE	5.19376e-05	20.0385
rs2523668	A	C	A	C	0.22287	-0.0203	0.173425	0.1575	FALSE	FALSE	FALSE	P6W7hk	6	31438096	0.0182	0.265	11784	GCST90274801_IL15RA	TRUE	reported	6	31470319	0.0409485	5.2482e-08	385801	Osteomyelitisfang	TRUE	reported	1enn2t	textfile	6:31470319	2	TRUE	7.67769e-05	29.6227
rs28357082	A	G	A	G	0.165956	0.0633	0.238628	0.2471	FALSE	FALSE	FALSE	P6W7hk	6	32558176	0.0259	0.0145	6893	GCST90274801_IL15RA	TRUE	reported	6	32590399	0.0374923	9.58142e-06	385801	Osteomyelitisfang	TRUE	reported	1enn2t	textfile	6:32590399	2	TRUE	5.07828e-05	19.5929
rs3013296	G	A	G	A	-0.147846	0.0297	0.443998	0.4577	FALSE	FALSE	FALSE	P6W7hk	6	170490758	0.0138	0.0314	11336	GCST90274801_IL15RA	TRUE	reported	6	170175534	0.0331418	8.15793e-06	385801	Osteomyelitisfang	TRUE	reported	1enn2t	textfile	6:170175534	2	TRUE	5.158e-05	19.9005
rs35074855	G	C	G	C	0.25093	0.0609	0.150582	0.1607	FALSE	TRUE	FALSE	P6W7hk	6	32561140	0.0206	0.00311	11336	GCST90274801_IL15RA	TRUE	reported	6	32593363	0.0429056	4.96307e-09	385801	Osteomyelitisfang	TRUE	reported	1enn2t	textfile	6:32593363	2	TRUE	8.86493e-05	34.2038
rs3806155	T	A	T	A	0.473588	0.0563	0.0546189	0.0484	FALSE	TRUE	FALSE	P6W7hk	6	32373378	0.0357	0.115	11336	GCST90274801_IL15RA	TRUE	reported	6	32405601	0.0629186	5.19159e-14	385801	Osteomyelitisfang	TRUE	reported	1enn2t	textfile	6:32405601	2	TRUE	0.00014683	56.6554
rs7098561	C	T	C	T	-0.656062	-0.0654	0.991483	0.963	FALSE	FALSE	FALSE	P6W7hk	10	118213733	0.0389	0.0927	11336	GCST90274801_IL15RA	TRUE	reported	10	116454221	0.145438	6.45431e-06	385801	Osteomyelitisfang	TRUE	reported	1enn2t	textfile	10:116454221	2	TRUE	5.27409e-05	20.3485
rs74518700	T	A	T	A	0.175901	0.0135	0.211354	0.1515	FALSE	TRUE	FALSE	P6W7hk	2	213593443	0.0202	0.504	11335	GCST90274801_IL15RA	TRUE	reported	2	212728719	0.0392141	7.26909e-06	385801	Osteomyelitisfang	TRUE	reported	1enn2t	textfile	2:212728719	2	TRUE	5.21514e-05	20.121
rs77793744	G	C	G	C	-0.661939	-0.0052	0.0199834	0.0159	FALSE	TRUE	FALSE	P6W7hk	4	173962417	0.0569	0.927	11336	GCST90274801_IL15RA	TRUE	reported	4	173041266	0.145323	5.2395e-06	385801	Osteomyelitisfang	TRUE	reported	1enn2t	textfile	4:173041266	2	TRUE	5.3775e-05	20.7475
rs7851244	T	C	T	C	0.234	-0.0277	0.0974886	0.1044	FALSE	FALSE	FALSE	P6W7hk	9	1496915	0.0214	0.196	11756	GCST90274801_IL15RA	TRUE	reported	9	1496915	0.0521937	7.34988e-06	385801	Osteomyelitisfang	TRUE	reported	1enn2t	textfile	9:1496915	2	TRUE	5.20966e-05	20.0999
rs915894	G	T	G	T	0.191071	0.0143	0.317465	0.3724	FALSE	FALSE	FALSE	P6W7hk	6	32190390	0.0134	0.286	11784	GCST90274801_IL15RA	TRUE	reported	6	32222613	0.0340904	2.08463e-08	385801	Osteomyelitisfang	TRUE	reported	1enn2t	textfile	6:32222613	2	TRUE	8.14192e-05	31.414
rs9273367	T	A	T	A	0.221381	-0.0106	0.277906	0.2852	FALSE	TRUE	FALSE	P6W7hk	6	32626438	0.0169	0.531	8809	GCST90274801_IL15RA	TRUE	reported	6	32658661	0.0350302	2.62023e-10	385801	Osteomyelitisfang	TRUE	reported	1enn2t	textfile	6:32658661	2	TRUE	0.000103511	39.9386
rs9273410	A	C	A	C	0.162493	0.0231	0.464615	0.4972	FALSE	FALSE	FALSE	P6W7hk	6	32627250	0.0148	0.119	10692	GCST90274801_IL15RA	TRUE	reported	6	32659473	0.0324877	5.68355e-07	385801	Osteomyelitisfang	TRUE	reported	1enn2t	textfile	6:32659473	2	TRUE	6.48395e-05	25.0166
rs9605091	T	G	T	G	-0.195582	0.0116	0.19027	0.2742	FALSE	FALSE	FALSE	P6W7hk	22	20219492	0.0161	0.471	10271	GCST90274801_IL15RA	TRUE	reported	22	20231969	0.0433055	6.29216e-06	385801	Osteomyelitisfang	TRUE	reported	1enn2t	textfile	22:20231969	2	TRUE	5.28671e-05	20.3971

## Sheet: Table S16
SNP	effect_allele.exposure	other_allele.exposure	effect_allele.outcome	other_allele.outcome	beta.exposure	beta.outcome	eaf.exposure	eaf.outcome	remove	palindromic	ambiguous	id.outcome	chr.outcome	pos.outcome	se.outcome	pval.outcome	samplesize.outcome	outcome	mr_keep.outcome	pval_origin.outcome	chr.exposure	pos.exposure	se.exposure	pval.exposure	samplesize.exposure	exposure	mr_keep.exposure	pval_origin.exposure	id.exposure	data_source.exposure	chrpos	action	mr_keep	R2	F
rs1055388	T	C	T	C	0.167354	0.0004	0.625132	0.7255	FALSE	FALSE	FALSE	niHtOH	6	31501737	0.0144	0.978	11788	GCST90274805_IL18R1	TRUE	reported	6	31533960	0.0342023	9.9275e-07	385801	Osteomyelitisfang	TRUE	reported	1enn2t	textfile	6:31533960	2	TRUE	6.20542e-05	23.9419
rs11009639	T	C	T	C	0.485094	0.0419	0.0177517	0.037	FALSE	FALSE	FALSE	niHtOH	10	34354752	0.0383	0.274	11787	GCST90274805_IL18R1	TRUE	reported	10	34065824	0.106538	5.28263e-06	385801	Osteomyelitisfang	TRUE	reported	1enn2t	textfile	10:34065824	2	TRUE	5.37348e-05	20.732
rs11244	A	G	A	G	0.16957	0.0201	0.281897	0.2815	FALSE	FALSE	FALSE	niHtOH	6	32780724	0.0143	0.16	11788	GCST90274805_IL18R1	TRUE	reported	6	32812947	0.0351948	1.44971e-06	385801	Osteomyelitisfang	TRUE	reported	1enn2t	textfile	6:32812947	2	TRUE	6.01661e-05	23.2134
rs112892934	C	A	C	A	-0.162054	-0.0058	0.634197	0.5654	FALSE	FALSE	FALSE	niHtOH	8	49913614	0.0142	0.683	9894	GCST90274805_IL18R1	TRUE	reported	8	49001055	0.0333364	1.16684e-06	385801	Osteomyelitisfang	TRUE	reported	1enn2t	textfile	8:49001055	2	TRUE	6.1248e-05	23.6309
rs114463908	A	G	A	G	0.288478	0.0307	0.102967	0.0792	FALSE	FALSE	FALSE	niHtOH	6	32891884	0.026	0.238	11340	GCST90274805_IL18R1	TRUE	reported	6	32924107	0.0499184	7.51502e-09	385801	Osteomyelitisfang	TRUE	reported	1enn2t	textfile	6:32924107	2	TRUE	8.65572e-05	33.3966
rs115025936	G	A	G	A	0.50524	0.0602	0.0161254	0.0135	FALSE	FALSE	FALSE	niHtOH	6	56208959	0.0671	0.37	10853	GCST90274805_IL18R1	TRUE	reported	6	56344161	0.110448	4.7743e-06	385801	Osteomyelitisfang	TRUE	reported	1enn2t	textfile	6:56344161	2	TRUE	5.42366e-05	20.9256
rs115197623	G	A	G	A	0.333337	0.0181	0.0418964	0.0331	FALSE	FALSE	FALSE	niHtOH	2	52113833	0.0379	0.633	11788	GCST90274805_IL18R1	TRUE	reported	2	51886695	0.0732355	5.32439e-06	385801	Osteomyelitisfang	TRUE	reported	1enn2t	textfile	2:51886695	2	TRUE	5.36954e-05	20.7167
rs115469976	C	T	C	T	0.417959	0.0683	0.0446316	0.0452	FALSE	FALSE	FALSE	niHtOH	6	32986508	0.0345	0.0477	11787	GCST90274805_IL18R1	TRUE	reported	6	33018731	0.0701521	2.55499e-09	385801	Osteomyelitisfang	TRUE	reported	1enn2t	textfile	6:33018731	2	TRUE	9.19989e-05	35.4964
rs116356993	T	C	T	C	0.522784	0.0161	0.0172447	0.021	FALSE	FALSE	FALSE	niHtOH	1	3212881	0.0502	0.748	10724	GCST90274805_IL18R1	TRUE	reported	1	3296317	0.109468	1.79102e-06	385801	Osteomyelitisfang	TRUE	reported	1enn2t	textfile	1:3296317	2	TRUE	5.91128e-05	22.807
rs117448051	A	G	A	G	0.536051	0.0126	0.014769	0.0185	FALSE	FALSE	FALSE	niHtOH	15	67206947	0.0518	0.808	11785	GCST90274805_IL18R1	TRUE	reported	15	66914609	0.114446	2.81488e-06	385801	Osteomyelitisfang	TRUE	reported	1enn2t	textfile	15:66914609	2	TRUE	5.68621e-05	21.9386
rs118176308	T	C	T	C	-0.9497	-0.0048	0.0105405	0.0239	FALSE	FALSE	FALSE	niHtOH	10	115768191	0.0982	0.961	8377	GCST90274805_IL18R1	TRUE	reported	10	114008432	0.213767	8.88383e-06	385801	Osteomyelitisfang	TRUE	reported	1enn2t	textfile	10:114008432	2	TRUE	5.11571e-05	19.7374
rs12196956	A	G	A	G	-0.229137	0.0313	0.161688	0.1258	FALSE	FALSE	FALSE	niHtOH	6	38143395	0.0195	0.108	11782	GCST90274805_IL18R1	TRUE	reported	6	38175619	0.0466515	9.03025e-07	385801	Osteomyelitisfang	TRUE	reported	1enn2t	textfile	6:38175619	2	TRUE	6.25272e-05	24.1244
rs12770334	T	C	T	C	0.149264	0.0118	0.555944	0.5467	FALSE	FALSE	FALSE	niHtOH	10	102702495	0.013	0.364	11779	GCST90274805_IL18R1	TRUE	reported	10	100942738	0.033079	6.41165e-06	385801	Osteomyelitisfang	TRUE	reported	1enn2t	textfile	10:100942738	2	TRUE	5.27739e-05	20.3612
rs13202327	A	G	A	G	0.367812	0.0401	0.0351737	0.0328	FALSE	FALSE	FALSE	niHtOH	6	33806278	0.0418	0.337	9902	GCST90274805_IL18R1	TRUE	reported	6	33838501	0.0793158	3.5298e-06	385801	Osteomyelitisfang	TRUE	reported	1enn2t	textfile	6:33838501	2	TRUE	5.57372e-05	21.5045
rs13212522	C	T	C	T	0.47618	0.1006	0.0187284	0.0158	FALSE	FALSE	FALSE	niHtOH	6	23974656	0.0559	0.0719	11788	GCST90274805_IL18R1	TRUE	reported	6	23974428	0.102791	3.6126e-06	385801	Osteomyelitisfang	TRUE	reported	1enn2t	textfile	6:23974428	2	TRUE	5.56217e-05	21.46
rs139577002	A	G	A	G	1.01163	0.0575	0.00264233	0.015	FALSE	FALSE	FALSE	niHtOH	9	37971987	0.0692	0.406	9843	GCST90274805_IL18R1	TRUE	reported	9	37971990	0.227886	9.03046e-06	385801	Osteomyelitisfang	TRUE	reported	1enn2t	textfile	9:37971990	2	TRUE	5.10767e-05	19.7063
rs145269503	A	G	A	G	0.41719	-0.0267	0.0341384	0.0351	FALSE	FALSE	FALSE	niHtOH	6	31705126	0.0409	0.514	11788	GCST90274805_IL18R1	TRUE	reported	6	31737349	0.0794367	1.50574e-07	385801	Osteomyelitisfang	TRUE	reported	1enn2t	textfile	6:31737349	2	TRUE	7.14876e-05	27.5818
rs146740523	G	A	G	A	0.323819	-0.0035	0.047153	0.016	FALSE	FALSE	FALSE	niHtOH	18	75564264	0.0682	0.959	11340	GCST90274805_IL18R1	TRUE	reported	18	77852308	0.0712379	5.47785e-06	385801	Osteomyelitisfang	TRUE	reported	1enn2t	textfile	18:77852308	2	TRUE	5.35545e-05	20.6624
rs17118036	G	T	G	T	-0.196619	-0.0219	0.192892	0.2386	FALSE	FALSE	FALSE	niHtOH	14	47548647	0.0159	0.168	11340	GCST90274805_IL18R1	TRUE	reported	14	47079444	0.0431492	5.19589e-06	385801	Osteomyelitisfang	TRUE	reported	1enn2t	textfile	14:47079444	2	TRUE	5.38169e-05	20.7636
rs17206350	C	T	C	T	-0.156309	-0.0236	0.412028	0.4416	FALSE	FALSE	FALSE	niHtOH	6	32675067	0.0131	0.0716	11787	GCST90274805_IL18R1	TRUE	reported	6	32707290	0.0333232	2.72258e-06	385801	Osteomyelitisfang	TRUE	reported	1enn2t	textfile	6:32707290	2	TRUE	5.70278e-05	22.0025
rs182816645	C	T	C	T	-1.64439	-0.0995	0.00548362	0.0149	FALSE	FALSE	FALSE	niHtOH	2	65636891	0.0684	0.146	9979	GCST90274805_IL18R1	TRUE	reported	2	65409757	0.368494	8.10177e-06	385801	Osteomyelitisfang	TRUE	reported	1enn2t	textfile	2:65409757	2	TRUE	5.16135e-05	19.9135
rs2507960	A	G	A	G	-0.187074	-0.0323	0.210621	0.1689	FALSE	FALSE	FALSE	niHtOH	6	31569704	0.0185	0.0808	11340	GCST90274805_IL18R1	TRUE	reported	6	31601927	0.0417907	7.58944e-06	385801	Osteomyelitisfang	TRUE	reported	1enn2t	textfile	6:31601927	2	TRUE	5.19376e-05	20.0385
rs2523668	A	C	A	C	0.22287	0.0217	0.173425	0.1583	FALSE	FALSE	FALSE	niHtOH	6	31438096	0.0181	0.231	11788	GCST90274805_IL18R1	TRUE	reported	6	31470319	0.0409485	5.2482e-08	385801	Osteomyelitisfang	TRUE	reported	1enn2t	textfile	6:31470319	2	TRUE	7.67769e-05	29.6227
rs28357082	A	G	A	G	0.165956	0.0585	0.238628	0.247	FALSE	FALSE	FALSE	niHtOH	6	32558176	0.0261	0.025	6901	GCST90274805_IL18R1	TRUE	reported	6	32590399	0.0374923	9.58142e-06	385801	Osteomyelitisfang	TRUE	reported	1enn2t	textfile	6:32590399	2	TRUE	5.07828e-05	19.5929
rs3013296	G	A	G	A	-0.147846	-0.0042	0.443998	0.4576	FALSE	FALSE	FALSE	niHtOH	6	170490758	0.0139	0.763	11340	GCST90274805_IL18R1	TRUE	reported	6	170175534	0.0331418	8.15793e-06	385801	Osteomyelitisfang	TRUE	reported	1enn2t	textfile	6:170175534	2	TRUE	5.158e-05	19.9005
rs35074855	G	C	G	C	0.25093	0.0609	0.150582	0.1608	FALSE	TRUE	FALSE	niHtOH	6	32561140	0.0207	0.00326	11340	GCST90274805_IL18R1	TRUE	reported	6	32593363	0.0429056	4.96307e-09	385801	Osteomyelitisfang	TRUE	reported	1enn2t	textfile	6:32593363	2	TRUE	8.86493e-05	34.2038
rs3806155	T	A	T	A	0.473588	0.0386	0.0546189	0.0483	FALSE	TRUE	FALSE	niHtOH	6	32373378	0.0359	0.282	11340	GCST90274805_IL18R1	TRUE	reported	6	32405601	0.0629186	5.19159e-14	385801	Osteomyelitisfang	TRUE	reported	1enn2t	textfile	6:32405601	2	TRUE	0.00014683	56.6554
rs7098561	C	T	C	T	-0.656062	0.0807	0.991483	0.9632	FALSE	FALSE	FALSE	niHtOH	10	118213733	0.0392	0.0395	11340	GCST90274805_IL18R1	TRUE	reported	10	116454221	0.145438	6.45431e-06	385801	Osteomyelitisfang	TRUE	reported	1enn2t	textfile	10:116454221	2	TRUE	5.27409e-05	20.3485
rs74518700	T	A	T	A	0.175901	-0.0027	0.211354	0.1517	FALSE	TRUE	FALSE	niHtOH	2	213593443	0.0203	0.894	11339	GCST90274805_IL18R1	TRUE	reported	2	212728719	0.0392141	7.26909e-06	385801	Osteomyelitisfang	TRUE	reported	1enn2t	textfile	2:212728719	2	TRUE	5.21514e-05	20.121
rs77793744	G	C	G	C	-0.661939	0.0385	0.0199834	0.016	FALSE	TRUE	FALSE	niHtOH	4	173962417	0.0571	0.5	11340	GCST90274805_IL18R1	TRUE	reported	4	173041266	0.145323	5.2395e-06	385801	Osteomyelitisfang	TRUE	reported	1enn2t	textfile	4:173041266	2	TRUE	5.3775e-05	20.7475
rs7851244	T	C	T	C	0.234	0.0346	0.0974886	0.1043	FALSE	FALSE	FALSE	niHtOH	9	1496915	0.0214	0.106	11760	GCST90274805_IL18R1	TRUE	reported	9	1496915	0.0521937	7.34988e-06	385801	Osteomyelitisfang	TRUE	reported	1enn2t	textfile	9:1496915	2	TRUE	5.20966e-05	20.0999
rs915894	G	T	G	T	0.191071	0.0383	0.317465	0.3727	FALSE	FALSE	FALSE	niHtOH	6	32190390	0.0134	0.00426	11788	GCST90274805_IL18R1	TRUE	reported	6	32222613	0.0340904	2.08463e-08	385801	Osteomyelitisfang	TRUE	reported	1enn2t	textfile	6:32222613	2	TRUE	8.14192e-05	31.414
rs9273410	A	C	A	C	0.162493	0.032	0.464615	0.4974	FALSE	FALSE	FALSE	niHtOH	6	32627250	0.0149	0.0317	10696	GCST90274805_IL18R1	TRUE	reported	6	32659473	0.0324877	5.68355e-07	385801	Osteomyelitisfang	TRUE	reported	1enn2t	textfile	6:32659473	2	TRUE	6.48395e-05	25.0166
rs9605091	T	G	T	G	-0.195582	-0.0348	0.19027	0.2747	FALSE	FALSE	FALSE	niHtOH	22	20219492	0.0162	0.0317	10275	GCST90274805_IL18R1	TRUE	reported	22	20231969	0.0433055	6.29216e-06	385801	Osteomyelitisfang	TRUE	reported	1enn2t	textfile	22:20231969	2	TRUE	5.28671e-05	20.3971

## Sheet: Table S17
SNP	effect_allele.exposure	other_allele.exposure	effect_allele.outcome	other_allele.outcome	beta.exposure	beta.outcome	eaf.exposure	eaf.outcome	remove	palindromic	ambiguous	id.outcome	chr.outcome	pos.outcome	se.outcome	pval.outcome	samplesize.outcome	outcome	mr_keep.outcome	pval_origin.outcome	chr.exposure	pos.exposure	se.exposure	pval.exposure	samplesize.exposure	exposure	mr_keep.exposure	pval_origin.exposure	id.exposure	data_source.exposure	chrpos	action	mr_keep	R2	F
rs1055388	T	C	T	C	0.167354	-0.0149	0.625132	0.7256	FALSE	FALSE	FALSE	niHtOH	6	31501737	0.0146	0.307	11792	GCST90274808_IL20RA	TRUE	reported	6	31533960	0.0342023	9.9275e-07	385801	Osteomyelitisfang	TRUE	reported	1enn2t	textfile	6:31533960	2	TRUE	6.20542e-05	23.9419
rs11009639	T	C	T	C	0.485094	0.0672	0.0177517	0.0372	FALSE	FALSE	FALSE	niHtOH	10	34354752	0.0386	0.0817	11791	GCST90274808_IL20RA	TRUE	reported	10	34065824	0.106538	5.28263e-06	385801	Osteomyelitisfang	TRUE	reported	1enn2t	textfile	10:34065824	2	TRUE	5.37348e-05	20.732
rs11244	A	G	A	G	0.16957	-0.0156	0.281897	0.2814	FALSE	FALSE	FALSE	niHtOH	6	32780724	0.0144	0.279	11792	GCST90274808_IL20RA	TRUE	reported	6	32812947	0.0351948	1.44971e-06	385801	Osteomyelitisfang	TRUE	reported	1enn2t	textfile	6:32812947	2	TRUE	6.01661e-05	23.2134
rs112892934	C	A	C	A	-0.162054	0.0379	0.634197	0.5653	FALSE	FALSE	FALSE	niHtOH	8	49913614	0.0144	0.00849	9894	GCST90274808_IL20RA	TRUE	reported	8	49001055	0.0333364	1.16684e-06	385801	Osteomyelitisfang	TRUE	reported	1enn2t	textfile	8:49001055	2	TRUE	6.1248e-05	23.6309
rs114463908	A	G	A	G	0.288478	-0.001	0.102967	0.0791	FALSE	FALSE	FALSE	niHtOH	6	32891884	0.026	0.969	11344	GCST90274808_IL20RA	TRUE	reported	6	32924107	0.0499184	7.51502e-09	385801	Osteomyelitisfang	TRUE	reported	1enn2t	textfile	6:32924107	2	TRUE	8.65572e-05	33.3966
rs115025936	G	A	G	A	0.50524	0.0166	0.0161254	0.0135	FALSE	FALSE	FALSE	niHtOH	6	56208959	0.0671	0.805	10857	GCST90274808_IL20RA	TRUE	reported	6	56344161	0.110448	4.7743e-06	385801	Osteomyelitisfang	TRUE	reported	1enn2t	textfile	6:56344161	2	TRUE	5.42366e-05	20.9256
rs115197623	G	A	G	A	0.333337	0.0085	0.0418964	0.0329	FALSE	FALSE	FALSE	niHtOH	2	52113833	0.0384	0.825	11792	GCST90274808_IL20RA	TRUE	reported	2	51886695	0.0732355	5.32439e-06	385801	Osteomyelitisfang	TRUE	reported	1enn2t	textfile	2:51886695	2	TRUE	5.36954e-05	20.7167
rs115469976	C	T	C	T	0.417959	-0.0099	0.0446316	0.0442	FALSE	FALSE	FALSE	niHtOH	6	32986508	0.0351	0.778	11791	GCST90274808_IL20RA	TRUE	reported	6	33018731	0.0701521	2.55499e-09	385801	Osteomyelitisfang	TRUE	reported	1enn2t	textfile	6:33018731	2	TRUE	9.19989e-05	35.4964
rs116356993	T	C	T	C	0.522784	-0.084	0.0172447	0.0211	FALSE	FALSE	FALSE	niHtOH	1	3212881	0.0506	0.0969	10728	GCST90274808_IL20RA	TRUE	reported	1	3296317	0.109468	1.79102e-06	385801	Osteomyelitisfang	TRUE	reported	1enn2t	textfile	1:3296317	2	TRUE	5.91128e-05	22.807
rs117448051	A	G	A	G	0.536051	0.0123	0.014769	0.0186	FALSE	FALSE	FALSE	niHtOH	15	67206947	0.0521	0.813	11789	GCST90274808_IL20RA	TRUE	reported	15	66914609	0.114446	2.81488e-06	385801	Osteomyelitisfang	TRUE	reported	1enn2t	textfile	15:66914609	2	TRUE	5.68621e-05	21.9386
rs118176308	T	C	T	C	-0.9497	0.2087	0.0105405	0.0237	FALSE	FALSE	FALSE	niHtOH	10	115768191	0.0986	0.0343	8379	GCST90274808_IL20RA	TRUE	reported	10	114008432	0.213767	8.88383e-06	385801	Osteomyelitisfang	TRUE	reported	1enn2t	textfile	10:114008432	2	TRUE	5.11571e-05	19.7374
rs12196956	A	G	A	G	-0.229137	0.0064	0.161688	0.1259	FALSE	FALSE	FALSE	niHtOH	6	38143395	0.0197	0.745	11786	GCST90274808_IL20RA	TRUE	reported	6	38175619	0.0466515	9.03025e-07	385801	Osteomyelitisfang	TRUE	reported	1enn2t	textfile	6:38175619	2	TRUE	6.25272e-05	24.1244
rs12770334	T	C	T	C	0.149264	-0.0112	0.555944	0.5471	FALSE	FALSE	FALSE	niHtOH	10	102702495	0.0132	0.396	11783	GCST90274808_IL20RA	TRUE	reported	10	100942738	0.033079	6.41165e-06	385801	Osteomyelitisfang	TRUE	reported	1enn2t	textfile	10:100942738	2	TRUE	5.27739e-05	20.3612
rs13202327	A	G	A	G	0.367812	0.0042	0.0351737	0.0325	FALSE	FALSE	FALSE	niHtOH	6	33806278	0.0425	0.921	9902	GCST90274808_IL20RA	TRUE	reported	6	33838501	0.0793158	3.5298e-06	385801	Osteomyelitisfang	TRUE	reported	1enn2t	textfile	6:33838501	2	TRUE	5.57372e-05	21.5045
rs13212522	C	T	C	T	0.47618	-0.1132	0.0187284	0.0157	FALSE	FALSE	FALSE	niHtOH	6	23974656	0.0567	0.0459	11792	GCST90274808_IL20RA	TRUE	reported	6	23974428	0.102791	3.6126e-06	385801	Osteomyelitisfang	TRUE	reported	1enn2t	textfile	6:23974428	2	TRUE	5.56217e-05	21.46
rs139577002	A	G	A	G	1.01163	0.0858	0.00264233	0.015	FALSE	FALSE	FALSE	niHtOH	9	37971987	0.0692	0.215	9847	GCST90274808_IL20RA	TRUE	reported	9	37971990	0.227886	9.03046e-06	385801	Osteomyelitisfang	TRUE	reported	1enn2t	textfile	9:37971990	2	TRUE	5.10767e-05	19.7063
rs145269503	A	G	A	G	0.41719	-0.0118	0.0341384	0.0342	FALSE	FALSE	FALSE	niHtOH	6	31705126	0.0417	0.777	11792	GCST90274808_IL20RA	TRUE	reported	6	31737349	0.0794367	1.50574e-07	385801	Osteomyelitisfang	TRUE	reported	1enn2t	textfile	6:31737349	2	TRUE	7.14876e-05	27.5818
rs146740523	G	A	G	A	0.323819	0.0157	0.047153	0.0159	FALSE	FALSE	FALSE	niHtOH	18	75564264	0.0684	0.818	11344	GCST90274808_IL20RA	TRUE	reported	18	77852308	0.0712379	5.47785e-06	385801	Osteomyelitisfang	TRUE	reported	1enn2t	textfile	18:77852308	2	TRUE	5.35545e-05	20.6624
rs17118036	G	T	G	T	-0.196619	0.0006	0.192892	0.2385	FALSE	FALSE	FALSE	niHtOH	14	47548647	0.0159	0.97	11344	GCST90274808_IL20RA	TRUE	reported	14	47079444	0.0431492	5.19589e-06	385801	Osteomyelitisfang	TRUE	reported	1enn2t	textfile	14:47079444	2	TRUE	5.38169e-05	20.7636
rs17206350	C	T	C	T	-0.156309	0.0146	0.412028	0.4419	FALSE	FALSE	FALSE	niHtOH	6	32675067	0.0132	0.269	11791	GCST90274808_IL20RA	TRUE	reported	6	32707290	0.0333232	2.72258e-06	385801	Osteomyelitisfang	TRUE	reported	1enn2t	textfile	6:32707290	2	TRUE	5.70278e-05	22.0025
rs182816645	C	T	C	T	-1.64439	-0.0834	0.00548362	0.0149	FALSE	FALSE	FALSE	niHtOH	2	65636891	0.0684	0.223	9983	GCST90274808_IL20RA	TRUE	reported	2	65409757	0.368494	8.10177e-06	385801	Osteomyelitisfang	TRUE	reported	1enn2t	textfile	2:65409757	2	TRUE	5.16135e-05	19.9135
rs2507960	A	G	A	G	-0.187074	-0.0102	0.210621	0.1689	FALSE	FALSE	FALSE	niHtOH	6	31569704	0.0185	0.581	11344	GCST90274808_IL20RA	TRUE	reported	6	31601927	0.0417907	7.58944e-06	385801	Osteomyelitisfang	TRUE	reported	1enn2t	textfile	6:31601927	2	TRUE	5.19376e-05	20.0385
rs2523668	A	C	A	C	0.22287	0.0009	0.173425	0.1571	FALSE	FALSE	FALSE	niHtOH	6	31438096	0.0183	0.961	11792	GCST90274808_IL20RA	TRUE	reported	6	31470319	0.0409485	5.2482e-08	385801	Osteomyelitisfang	TRUE	reported	1enn2t	textfile	6:31470319	2	TRUE	7.67769e-05	29.6227
rs28357082	A	G	A	G	0.165956	-0.0308	0.238628	0.2471	FALSE	FALSE	FALSE	niHtOH	6	32558176	0.0261	0.238	6901	GCST90274808_IL20RA	TRUE	reported	6	32590399	0.0374923	9.58142e-06	385801	Osteomyelitisfang	TRUE	reported	1enn2t	textfile	6:32590399	2	TRUE	5.07828e-05	19.5929
rs3013296	G	A	G	A	-0.147846	0.0063	0.443998	0.4575	FALSE	FALSE	FALSE	niHtOH	6	170490758	0.0139	0.65	11344	GCST90274808_IL20RA	TRUE	reported	6	170175534	0.0331418	8.15793e-06	385801	Osteomyelitisfang	TRUE	reported	1enn2t	textfile	6:170175534	2	TRUE	5.158e-05	19.9005
rs35074855	G	C	G	C	0.25093	0.0124	0.150582	0.1608	FALSE	TRUE	FALSE	niHtOH	6	32561140	0.0207	0.549	11344	GCST90274808_IL20RA	TRUE	reported	6	32593363	0.0429056	4.96307e-09	385801	Osteomyelitisfang	TRUE	reported	1enn2t	textfile	6:32593363	2	TRUE	8.86493e-05	34.2038
rs3806155	T	A	T	A	0.473588	-0.0339	0.0546189	0.0483	FALSE	TRUE	FALSE	niHtOH	6	32373378	0.0358	0.344	11344	GCST90274808_IL20RA	TRUE	reported	6	32405601	0.0629186	5.19159e-14	385801	Osteomyelitisfang	TRUE	reported	1enn2t	textfile	6:32405601	2	TRUE	0.00014683	56.6554
rs7098561	C	T	C	T	-0.656062	0.1135	0.991483	0.9632	FALSE	FALSE	FALSE	niHtOH	10	118213733	0.0392	0.00379	11344	GCST90274808_IL20RA	TRUE	reported	10	116454221	0.145438	6.45431e-06	385801	Osteomyelitisfang	TRUE	reported	1enn2t	textfile	10:116454221	2	TRUE	5.27409e-05	20.3485
rs74518700	T	A	T	A	0.175901	-0.0085	0.211354	0.1517	FALSE	TRUE	FALSE	niHtOH	2	213593443	0.0203	0.675	11343	GCST90274808_IL20RA	TRUE	reported	2	212728719	0.0392141	7.26909e-06	385801	Osteomyelitisfang	TRUE	reported	1enn2t	textfile	2:212728719	2	TRUE	5.21514e-05	20.121
rs77793744	G	C	G	C	-0.661939	-0.0058	0.0199834	0.016	FALSE	TRUE	FALSE	niHtOH	4	173962417	0.0571	0.919	11344	GCST90274808_IL20RA	TRUE	reported	4	173041266	0.145323	5.2395e-06	385801	Osteomyelitisfang	TRUE	reported	1enn2t	textfile	4:173041266	2	TRUE	5.3775e-05	20.7475
rs7851244	T	C	T	C	0.234	-0.0169	0.0974886	0.1044	FALSE	FALSE	FALSE	niHtOH	9	1496915	0.0217	0.436	11764	GCST90274808_IL20RA	TRUE	reported	9	1496915	0.0521937	7.34988e-06	385801	Osteomyelitisfang	TRUE	reported	1enn2t	textfile	9:1496915	2	TRUE	5.20966e-05	20.0999
rs915894	G	T	G	T	0.191071	-0.0005	0.317465	0.3729	FALSE	FALSE	FALSE	niHtOH	6	32190390	0.0135	0.97	11792	GCST90274808_IL20RA	TRUE	reported	6	32222613	0.0340904	2.08463e-08	385801	Osteomyelitisfang	TRUE	reported	1enn2t	textfile	6:32222613	2	TRUE	8.14192e-05	31.414
rs9273367	T	A	T	A	0.221381	0.0001	0.277906	0.2857	FALSE	TRUE	FALSE	niHtOH	6	32626438	0.017	0.995	8817	GCST90274808_IL20RA	TRUE	reported	6	32658661	0.0350302	2.62023e-10	385801	Osteomyelitisfang	TRUE	reported	1enn2t	textfile	6:32658661	2	TRUE	0.000103511	39.9386
rs9273410	A	C	A	C	0.162493	-0.0066	0.464615	0.4976	FALSE	FALSE	FALSE	niHtOH	6	32627250	0.0149	0.658	10700	GCST90274808_IL20RA	TRUE	reported	6	32659473	0.0324877	5.68355e-07	385801	Osteomyelitisfang	TRUE	reported	1enn2t	textfile	6:32659473	2	TRUE	6.48395e-05	25.0166
rs9605091	T	G	T	G	-0.195582	0.0097	0.19027	0.2746	FALSE	FALSE	FALSE	niHtOH	22	20219492	0.0162	0.549	10279	GCST90274808_IL20RA	TRUE	reported	22	20231969	0.0433055	6.29216e-06	385801	Osteomyelitisfang	TRUE	reported	1enn2t	textfile	22:20231969	2	TRUE	5.28671e-05	20.3971

## Sheet: Table S18
SNP	effect_allele.exposure	other_allele.exposure	effect_allele.outcome	other_allele.outcome	beta.exposure	beta.outcome	eaf.exposure	eaf.outcome	remove	palindromic	ambiguous	id.outcome	chr.outcome	pos.outcome	se.outcome	pval.outcome	samplesize.outcome	outcome	mr_keep.outcome	pval_origin.outcome	chr.exposure	pos.exposure	se.exposure	pval.exposure	samplesize.exposure	exposure	mr_keep.exposure	pval_origin.exposure	id.exposure	data_source.exposure	chrpos	action	mr_keep	R2	F
rs1055388	T	C	T	C	0.167354	0.0125	0.625132	0.7257	FALSE	FALSE	FALSE	niHtOH	6	31501737	0.0147	0.395	11785	GCST90274810_IL24	TRUE	reported	6	31533960	0.0342023	9.9275e-07	385801	Osteomyelitisfang	TRUE	reported	1enn2t	textfile	6:31533960	2	TRUE	6.20542e-05	23.9419
rs11009639	T	C	T	C	0.485094	0.0425	0.0177517	0.0375	FALSE	FALSE	FALSE	niHtOH	10	34354752	0.0388	0.273	11784	GCST90274810_IL24	TRUE	reported	10	34065824	0.106538	5.28263e-06	385801	Osteomyelitisfang	TRUE	reported	1enn2t	textfile	10:34065824	2	TRUE	5.37348e-05	20.732
rs11244	A	G	A	G	0.16957	0.0199	0.281897	0.281	FALSE	FALSE	FALSE	niHtOH	6	32780724	0.0146	0.173	11785	GCST90274810_IL24	TRUE	reported	6	32812947	0.0351948	1.44971e-06	385801	Osteomyelitisfang	TRUE	reported	1enn2t	textfile	6:32812947	2	TRUE	6.01661e-05	23.2134
rs112892934	C	A	C	A	-0.162054	-0.0126	0.634197	0.5651	FALSE	FALSE	FALSE	niHtOH	8	49913614	0.0146	0.388	9886	GCST90274810_IL24	TRUE	reported	8	49001055	0.0333364	1.16684e-06	385801	Osteomyelitisfang	TRUE	reported	1enn2t	textfile	8:49001055	2	TRUE	6.1248e-05	23.6309
rs114463908	A	G	A	G	0.288478	0.0769	0.102967	0.0792	FALSE	FALSE	FALSE	niHtOH	6	32891884	0.026	0.0031	11337	GCST90274810_IL24	TRUE	reported	6	32924107	0.0499184	7.51502e-09	385801	Osteomyelitisfang	TRUE	reported	1enn2t	textfile	6:32924107	2	TRUE	8.65572e-05	33.3966
rs115025936	G	A	G	A	0.50524	-0.0186	0.0161254	0.0135	FALSE	FALSE	FALSE	niHtOH	6	56208959	0.067	0.781	10850	GCST90274810_IL24	TRUE	reported	6	56344161	0.110448	4.7743e-06	385801	Osteomyelitisfang	TRUE	reported	1enn2t	textfile	6:56344161	2	TRUE	5.42366e-05	20.9256
rs115197623	G	A	G	A	0.333337	0.0195	0.0418964	0.0328	FALSE	FALSE	FALSE	niHtOH	2	52113833	0.0389	0.616	11785	GCST90274810_IL24	TRUE	reported	2	51886695	0.0732355	5.32439e-06	385801	Osteomyelitisfang	TRUE	reported	1enn2t	textfile	2:51886695	2	TRUE	5.36954e-05	20.7167
rs115469976	C	T	C	T	0.417959	0.0769	0.0446316	0.043	FALSE	FALSE	FALSE	niHtOH	6	32986508	0.0358	0.0317	11784	GCST90274810_IL24	TRUE	reported	6	33018731	0.0701521	2.55499e-09	385801	Osteomyelitisfang	TRUE	reported	1enn2t	textfile	6:33018731	2	TRUE	9.19989e-05	35.4964
rs116356993	T	C	T	C	0.522784	-0.0566	0.0172447	0.0212	FALSE	FALSE	FALSE	niHtOH	1	3212881	0.0512	0.269	10721	GCST90274810_IL24	TRUE	reported	1	3296317	0.109468	1.79102e-06	385801	Osteomyelitisfang	TRUE	reported	1enn2t	textfile	1:3296317	2	TRUE	5.91128e-05	22.807
rs117448051	A	G	A	G	0.536051	-0.0625	0.014769	0.0188	FALSE	FALSE	FALSE	niHtOH	15	67206947	0.0524	0.233	11782	GCST90274810_IL24	TRUE	reported	15	66914609	0.114446	2.81488e-06	385801	Osteomyelitisfang	TRUE	reported	1enn2t	textfile	15:66914609	2	TRUE	5.68621e-05	21.9386
rs118176308	T	C	T	C	-0.9497	0.2019	0.0105405	0.0238	FALSE	FALSE	FALSE	niHtOH	10	115768191	0.0983	0.04	8372	GCST90274810_IL24	TRUE	reported	10	114008432	0.213767	8.88383e-06	385801	Osteomyelitisfang	TRUE	reported	1enn2t	textfile	10:114008432	2	TRUE	5.11571e-05	19.7374
rs12196956	A	G	A	G	-0.229137	-0.0224	0.161688	0.1259	FALSE	FALSE	FALSE	niHtOH	6	38143395	0.0199	0.26	11779	GCST90274810_IL24	TRUE	reported	6	38175619	0.0466515	9.03025e-07	385801	Osteomyelitisfang	TRUE	reported	1enn2t	textfile	6:38175619	2	TRUE	6.25272e-05	24.1244
rs12770334	T	C	T	C	0.149264	0.0099	0.555944	0.5472	FALSE	FALSE	FALSE	niHtOH	10	102702495	0.0133	0.457	11776	GCST90274810_IL24	TRUE	reported	10	100942738	0.033079	6.41165e-06	385801	Osteomyelitisfang	TRUE	reported	1enn2t	textfile	10:100942738	2	TRUE	5.27739e-05	20.3612
rs13202327	A	G	A	G	0.367812	0.1006	0.0351737	0.0321	FALSE	FALSE	FALSE	niHtOH	6	33806278	0.0433	0.0202	9894	GCST90274810_IL24	TRUE	reported	6	33838501	0.0793158	3.5298e-06	385801	Osteomyelitisfang	TRUE	reported	1enn2t	textfile	6:33838501	2	TRUE	5.57372e-05	21.5045
rs13212522	C	T	C	T	0.47618	-0.0363	0.0187284	0.0157	FALSE	FALSE	FALSE	niHtOH	6	23974656	0.0575	0.528	11785	GCST90274810_IL24	TRUE	reported	6	23974428	0.102791	3.6126e-06	385801	Osteomyelitisfang	TRUE	reported	1enn2t	textfile	6:23974428	2	TRUE	5.56217e-05	21.46
rs139577002	A	G	A	G	1.01163	0.0375	0.00264233	0.015	FALSE	FALSE	FALSE	niHtOH	9	37971987	0.0692	0.588	9840	GCST90274810_IL24	TRUE	reported	9	37971990	0.227886	9.03046e-06	385801	Osteomyelitisfang	TRUE	reported	1enn2t	textfile	9:37971990	2	TRUE	5.10767e-05	19.7063
rs145269503	A	G	A	G	0.41719	0.0023	0.0341384	0.0329	FALSE	FALSE	FALSE	niHtOH	6	31705126	0.0428	0.957	11785	GCST90274810_IL24	TRUE	reported	6	31737349	0.0794367	1.50574e-07	385801	Osteomyelitisfang	TRUE	reported	1enn2t	textfile	6:31737349	2	TRUE	7.14876e-05	27.5818
rs146740523	G	A	G	A	0.323819	0.0882	0.047153	0.016	FALSE	FALSE	FALSE	niHtOH	18	75564264	0.0682	0.196	11337	GCST90274810_IL24	TRUE	reported	18	77852308	0.0712379	5.47785e-06	385801	Osteomyelitisfang	TRUE	reported	1enn2t	textfile	18:77852308	2	TRUE	5.35545e-05	20.6624
rs17118036	G	T	G	T	-0.196619	-0.0003	0.192892	0.2386	FALSE	FALSE	FALSE	niHtOH	14	47548647	0.0158	0.985	11337	GCST90274810_IL24	TRUE	reported	14	47079444	0.0431492	5.19589e-06	385801	Osteomyelitisfang	TRUE	reported	1enn2t	textfile	14:47079444	2	TRUE	5.38169e-05	20.7636
rs17206350	C	T	C	T	-0.156309	-0.0067	0.412028	0.4422	FALSE	FALSE	FALSE	niHtOH	6	32675067	0.0133	0.614	11784	GCST90274810_IL24	TRUE	reported	6	32707290	0.0333232	2.72258e-06	385801	Osteomyelitisfang	TRUE	reported	1enn2t	textfile	6:32707290	2	TRUE	5.70278e-05	22.0025
rs182816645	C	T	C	T	-1.64439	-0.0882	0.00548362	0.0149	FALSE	FALSE	FALSE	niHtOH	2	65636891	0.0683	0.197	9984	GCST90274810_IL24	TRUE	reported	2	65409757	0.368494	8.10177e-06	385801	Osteomyelitisfang	TRUE	reported	1enn2t	textfile	2:65409757	2	TRUE	5.16135e-05	19.9135
rs2507960	A	G	A	G	-0.187074	-0.0191	0.210621	0.1689	FALSE	FALSE	FALSE	niHtOH	6	31569704	0.0185	0.302	11337	GCST90274810_IL24	TRUE	reported	6	31601927	0.0417907	7.58944e-06	385801	Osteomyelitisfang	TRUE	reported	1enn2t	textfile	6:31601927	2	TRUE	5.19376e-05	20.0385
rs2523668	A	C	A	C	0.22287	0.0023	0.173425	0.1556	FALSE	FALSE	FALSE	niHtOH	6	31438096	0.0186	0.902	11785	GCST90274810_IL24	TRUE	reported	6	31470319	0.0409485	5.2482e-08	385801	Osteomyelitisfang	TRUE	reported	1enn2t	textfile	6:31470319	2	TRUE	7.67769e-05	29.6227
rs28357082	A	G	A	G	0.165956	0.0593	0.238628	0.2472	FALSE	FALSE	FALSE	niHtOH	6	32558176	0.0261	0.0231	6893	GCST90274810_IL24	TRUE	reported	6	32590399	0.0374923	9.58142e-06	385801	Osteomyelitisfang	TRUE	reported	1enn2t	textfile	6:32590399	2	TRUE	5.07828e-05	19.5929
rs3013296	G	A	G	A	-0.147846	-0.0081	0.443998	0.4575	FALSE	FALSE	FALSE	niHtOH	6	170490758	0.0139	0.56	11337	GCST90274810_IL24	TRUE	reported	6	170175534	0.0331418	8.15793e-06	385801	Osteomyelitisfang	TRUE	reported	1enn2t	textfile	6:170175534	2	TRUE	5.158e-05	19.9005
rs35074855	G	C	G	C	0.25093	0.0151	0.150582	0.1608	FALSE	TRUE	FALSE	niHtOH	6	32561140	0.0207	0.466	11337	GCST90274810_IL24	TRUE	reported	6	32593363	0.0429056	4.96307e-09	385801	Osteomyelitisfang	TRUE	reported	1enn2t	textfile	6:32593363	2	TRUE	8.86493e-05	34.2038
rs3806155	T	A	T	A	0.473588	-0.0259	0.0546189	0.0484	FALSE	TRUE	FALSE	niHtOH	6	32373378	0.0358	0.469	11337	GCST90274810_IL24	TRUE	reported	6	32405601	0.0629186	5.19159e-14	385801	Osteomyelitisfang	TRUE	reported	1enn2t	textfile	6:32405601	2	TRUE	0.00014683	56.6554
rs7098561	C	T	C	T	-0.656062	-0.009	0.991483	0.9632	FALSE	FALSE	FALSE	niHtOH	10	118213733	0.0391	0.818	11337	GCST90274810_IL24	TRUE	reported	10	116454221	0.145438	6.45431e-06	385801	Osteomyelitisfang	TRUE	reported	1enn2t	textfile	10:116454221	2	TRUE	5.27409e-05	20.3485
rs74518700	T	A	T	A	0.175901	-0.0022	0.211354	0.1517	FALSE	TRUE	FALSE	niHtOH	2	213593443	0.0202	0.913	11336	GCST90274810_IL24	TRUE	reported	2	212728719	0.0392141	7.26909e-06	385801	Osteomyelitisfang	TRUE	reported	1enn2t	textfile	2:212728719	2	TRUE	5.21514e-05	20.121
rs77793744	G	C	G	C	-0.661939	0.0055	0.0199834	0.0159	FALSE	TRUE	FALSE	niHtOH	4	173962417	0.057	0.923	11337	GCST90274810_IL24	TRUE	reported	4	173041266	0.145323	5.2395e-06	385801	Osteomyelitisfang	TRUE	reported	1enn2t	textfile	4:173041266	2	TRUE	5.3775e-05	20.7475
rs7851244	T	C	T	C	0.234	0.0227	0.0974886	0.1048	FALSE	FALSE	FALSE	niHtOH	9	1496915	0.0218	0.298	11757	GCST90274810_IL24	TRUE	reported	9	1496915	0.0521937	7.34988e-06	385801	Osteomyelitisfang	TRUE	reported	1enn2t	textfile	9:1496915	2	TRUE	5.20966e-05	20.0999
rs915894	G	T	G	T	0.191071	0.0134	0.317465	0.3728	FALSE	FALSE	FALSE	niHtOH	6	32190390	0.0137	0.328	11785	GCST90274810_IL24	TRUE	reported	6	32222613	0.0340904	2.08463e-08	385801	Osteomyelitisfang	TRUE	reported	1enn2t	textfile	6:32222613	2	TRUE	8.14192e-05	31.414
rs9273367	T	A	T	A	0.221381	-0.0059	0.277906	0.2857	FALSE	TRUE	FALSE	niHtOH	6	32626438	0.017	0.729	8809	GCST90274810_IL24	TRUE	reported	6	32658661	0.0350302	2.62023e-10	385801	Osteomyelitisfang	TRUE	reported	1enn2t	textfile	6:32658661	2	TRUE	0.000103511	39.9386
rs9273410	A	C	A	C	0.162493	0.0091	0.464615	0.4976	FALSE	FALSE	FALSE	niHtOH	6	32627250	0.0149	0.541	10693	GCST90274810_IL24	TRUE	reported	6	32659473	0.0324877	5.68355e-07	385801	Osteomyelitisfang	TRUE	reported	1enn2t	textfile	6:32659473	2	TRUE	6.48395e-05	25.0166
rs9605091	T	G	T	G	-0.195582	-0.006	0.19027	0.2746	FALSE	FALSE	FALSE	niHtOH	22	20219492	0.0162	0.711	10272	GCST90274810_IL24	TRUE	reported	22	20231969	0.0433055	6.29216e-06	385801	Osteomyelitisfang	TRUE	reported	1enn2t	textfile	22:20231969	2	TRUE	5.28671e-05	20.3971

## Sheet: Table S19
SNP	effect_allele.exposure	other_allele.exposure	effect_allele.outcome	other_allele.outcome	beta.exposure	beta.outcome	eaf.exposure	eaf.outcome	remove	palindromic	ambiguous	id.outcome	chr.outcome	pos.outcome	se.outcome	pval.outcome	samplesize.outcome	outcome	mr_keep.outcome	pval_origin.outcome	chr.exposure	pos.exposure	se.exposure	pval.exposure	samplesize.exposure	exposure	mr_keep.exposure	pval_origin.exposure	id.exposure	data_source.exposure	chrpos	action	mr_keep	R2	F
rs1055388	T	C	T	C	0.167354	0.0139	0.625132	0.731	FALSE	FALSE	FALSE	niHtOH	6	31501737	0.0132	0.292	14743	GCST90274815_IL6	TRUE	reported	6	31533960	0.0342023	9.9275e-07	385801	Osteomyelitisfang	TRUE	reported	1enn2t	textfile	6:31533960	2	TRUE	6.20542e-05	23.9419
rs11009639	T	C	T	C	0.485094	-0.0151	0.0177517	0.0361	FALSE	FALSE	FALSE	niHtOH	10	34354752	0.0355	0.671	14742	GCST90274815_IL6	TRUE	reported	10	34065824	0.106538	5.28263e-06	385801	Osteomyelitisfang	TRUE	reported	1enn2t	textfile	10:34065824	2	TRUE	5.37348e-05	20.732
rs11244	A	G	A	G	0.16957	-0.0081	0.281897	0.2811	FALSE	FALSE	FALSE	niHtOH	6	32780724	0.013	0.533	14743	GCST90274815_IL6	TRUE	reported	6	32812947	0.0351948	1.44971e-06	385801	Osteomyelitisfang	TRUE	reported	1enn2t	textfile	6:32812947	2	TRUE	6.01661e-05	23.2134
rs112892934	C	A	C	A	-0.162054	0.008	0.634197	0.5722	FALSE	FALSE	FALSE	niHtOH	8	49913614	0.0127	0.529	12845	GCST90274815_IL6	TRUE	reported	8	49001055	0.0333364	1.16684e-06	385801	Osteomyelitisfang	TRUE	reported	1enn2t	textfile	8:49001055	2	TRUE	6.1248e-05	23.6309
rs114463908	A	G	A	G	0.288478	0.0757	0.102967	0.0756	FALSE	FALSE	FALSE	niHtOH	6	32891884	0.0234	0.00122	14295	GCST90274815_IL6	TRUE	reported	6	32924107	0.0499184	7.51502e-09	385801	Osteomyelitisfang	TRUE	reported	1enn2t	textfile	6:32924107	2	TRUE	8.65572e-05	33.3966
rs115025936	G	A	G	A	0.50524	-0.0236	0.0161254	0.013	FALSE	FALSE	FALSE	niHtOH	6	56208959	0.0596	0.692	13808	GCST90274815_IL6	TRUE	reported	6	56344161	0.110448	4.7743e-06	385801	Osteomyelitisfang	TRUE	reported	1enn2t	textfile	6:56344161	2	TRUE	5.42366e-05	20.9256
rs115197623	G	A	G	A	0.333337	-0.0667	0.0418964	0.0321	FALSE	FALSE	FALSE	niHtOH	2	52113833	0.0349	0.056	14743	GCST90274815_IL6	TRUE	reported	2	51886695	0.0732355	5.32439e-06	385801	Osteomyelitisfang	TRUE	reported	1enn2t	textfile	2:51886695	2	TRUE	5.36954e-05	20.7167
rs115469976	C	T	C	T	0.417959	0.0903	0.0446316	0.0392	FALSE	FALSE	FALSE	niHtOH	6	32986508	0.0345	0.00886	14742	GCST90274815_IL6	TRUE	reported	6	33018731	0.0701521	2.55499e-09	385801	Osteomyelitisfang	TRUE	reported	1enn2t	textfile	6:33018731	2	TRUE	9.19989e-05	35.4964
rs116356993	T	C	T	C	0.522784	0.092	0.0172447	0.0213	FALSE	FALSE	FALSE	niHtOH	1	3212881	0.0462	0.0464	13679	GCST90274815_IL6	TRUE	reported	1	3296317	0.109468	1.79102e-06	385801	Osteomyelitisfang	TRUE	reported	1enn2t	textfile	1:3296317	2	TRUE	5.91128e-05	22.807
rs117448051	A	G	A	G	0.536051	-0.0036	0.014769	0.0185	FALSE	FALSE	FALSE	niHtOH	15	67206947	0.0463	0.938	14740	GCST90274815_IL6	TRUE	reported	15	66914609	0.114446	2.81488e-06	385801	Osteomyelitisfang	TRUE	reported	1enn2t	textfile	15:66914609	2	TRUE	5.68621e-05	21.9386
rs118176308	T	C	T	C	-0.9497	0.0681	0.0105405	0.025	FALSE	FALSE	FALSE	niHtOH	10	115768191	0.0932	0.465	8379	GCST90274815_IL6	TRUE	reported	10	114008432	0.213767	8.88383e-06	385801	Osteomyelitisfang	TRUE	reported	1enn2t	textfile	10:114008432	2	TRUE	5.11571e-05	19.7374
rs12196956	A	G	A	G	-0.229137	-0.0046	0.161688	0.1254	FALSE	FALSE	FALSE	niHtOH	6	38143395	0.0176	0.794	14737	GCST90274815_IL6	TRUE	reported	6	38175619	0.0466515	9.03025e-07	385801	Osteomyelitisfang	TRUE	reported	1enn2t	textfile	6:38175619	2	TRUE	6.25272e-05	24.1244
rs12770334	T	C	T	C	0.149264	-0.0007	0.555944	0.5385	FALSE	FALSE	FALSE	niHtOH	10	102702495	0.0117	0.952	14734	GCST90274815_IL6	TRUE	reported	10	100942738	0.033079	6.41165e-06	385801	Osteomyelitisfang	TRUE	reported	1enn2t	textfile	10:100942738	2	TRUE	5.27739e-05	20.3612
rs13202327	A	G	A	G	0.367812	0.0697	0.0351737	0.0294	FALSE	FALSE	FALSE	niHtOH	6	33806278	0.0405	0.0853	12853	GCST90274815_IL6	TRUE	reported	6	33838501	0.0793158	3.5298e-06	385801	Osteomyelitisfang	TRUE	reported	1enn2t	textfile	6:33838501	2	TRUE	5.57372e-05	21.5045
rs13212522	C	T	C	T	0.47618	-0.0529	0.0187284	0.0153	FALSE	FALSE	FALSE	niHtOH	6	23974656	0.0508	0.298	14743	GCST90274815_IL6	TRUE	reported	6	23974428	0.102791	3.6126e-06	385801	Osteomyelitisfang	TRUE	reported	1enn2t	textfile	6:23974428	2	TRUE	5.56217e-05	21.46
rs139577002	A	G	A	G	1.01163	0.0789	0.00264233	0.0143	FALSE	FALSE	FALSE	niHtOH	9	37971987	0.0637	0.215	12798	GCST90274815_IL6	TRUE	reported	9	37971990	0.227886	9.03046e-06	385801	Osteomyelitisfang	TRUE	reported	1enn2t	textfile	9:37971990	2	TRUE	5.10767e-05	19.7063
rs145269503	A	G	A	G	0.41719	0.0744	0.0341384	0.029	FALSE	FALSE	FALSE	niHtOH	6	31705126	0.04	0.0629	14743	GCST90274815_IL6	TRUE	reported	6	31737349	0.0794367	1.50574e-07	385801	Osteomyelitisfang	TRUE	reported	1enn2t	textfile	6:31737349	2	TRUE	7.14876e-05	27.5818
rs146740523	G	A	G	A	0.323819	-0.0403	0.047153	0.015	FALSE	FALSE	FALSE	niHtOH	18	75564264	0.0615	0.512	14295	GCST90274815_IL6	TRUE	reported	18	77852308	0.0712379	5.47785e-06	385801	Osteomyelitisfang	TRUE	reported	1enn2t	textfile	18:77852308	2	TRUE	5.35545e-05	20.6624
rs17118036	G	T	G	T	-0.196619	-0.0167	0.192892	0.2386	FALSE	FALSE	FALSE	niHtOH	14	47548647	0.014	0.233	14295	GCST90274815_IL6	TRUE	reported	14	47079444	0.0431492	5.19589e-06	385801	Osteomyelitisfang	TRUE	reported	1enn2t	textfile	14:47079444	2	TRUE	5.38169e-05	20.7636
rs17206350	C	T	C	T	-0.156309	-0.0184	0.412028	0.4597	FALSE	FALSE	FALSE	niHtOH	6	32675067	0.0118	0.119	14742	GCST90274815_IL6	TRUE	reported	6	32707290	0.0333232	2.72258e-06	385801	Osteomyelitisfang	TRUE	reported	1enn2t	textfile	6:32707290	2	TRUE	5.70278e-05	22.0025
rs182816645	C	T	C	T	-1.64439	-0.1009	0.00548362	0.0139	FALSE	FALSE	FALSE	niHtOH	2	65636891	0.0616	0.101	12934	GCST90274815_IL6	TRUE	reported	2	65409757	0.368494	8.10177e-06	385801	Osteomyelitisfang	TRUE	reported	1enn2t	textfile	2:65409757	2	TRUE	5.16135e-05	19.9135
rs2507960	A	G	A	G	-0.187074	-0.004	0.210621	0.175	FALSE	FALSE	FALSE	niHtOH	6	31569704	0.016	0.803	14295	GCST90274815_IL6	TRUE	reported	6	31601927	0.0417907	7.58944e-06	385801	Osteomyelitisfang	TRUE	reported	1enn2t	textfile	6:31601927	2	TRUE	5.19376e-05	20.0385
rs2523668	A	C	A	C	0.22287	0.0164	0.173425	0.146	FALSE	FALSE	FALSE	niHtOH	6	31438096	0.0169	0.332	14743	GCST90274815_IL6	TRUE	reported	6	31470319	0.0409485	5.2482e-08	385801	Osteomyelitisfang	TRUE	reported	1enn2t	textfile	6:31470319	2	TRUE	7.67769e-05	29.6227
rs28357082	A	G	A	G	0.165956	0.0074	0.238628	0.329	FALSE	FALSE	FALSE	niHtOH	6	32558176	0.0189	0.695	9852	GCST90274815_IL6	TRUE	reported	6	32590399	0.0374923	9.58142e-06	385801	Osteomyelitisfang	TRUE	reported	1enn2t	textfile	6:32590399	2	TRUE	5.07828e-05	19.5929
rs35074855	G	C	G	C	0.25093	0.0568	0.150582	0.1553	FALSE	TRUE	FALSE	niHtOH	6	32561140	0.0179	0.00151	14295	GCST90274815_IL6	TRUE	reported	6	32593363	0.0429056	4.96307e-09	385801	Osteomyelitisfang	TRUE	reported	1enn2t	textfile	6:32593363	2	TRUE	8.86493e-05	34.2038
rs3806155	T	A	T	A	0.473588	0.0638	0.0546189	0.0445	FALSE	TRUE	FALSE	niHtOH	6	32373378	0.033	0.0532	14295	GCST90274815_IL6	TRUE	reported	6	32405601	0.0629186	5.19159e-14	385801	Osteomyelitisfang	TRUE	reported	1enn2t	textfile	6:32405601	2	TRUE	0.00014683	56.6554
rs7098561	C	T	C	T	-0.656062	-0.0013	0.991483	0.9581	FALSE	FALSE	FALSE	niHtOH	10	118213733	0.0318	0.967	14295	GCST90274815_IL6	TRUE	reported	10	116454221	0.145438	6.45431e-06	385801	Osteomyelitisfang	TRUE	reported	1enn2t	textfile	10:116454221	2	TRUE	5.27409e-05	20.3485
rs74518700	T	A	T	A	0.175901	0.0224	0.211354	0.1476	FALSE	TRUE	FALSE	niHtOH	2	213593443	0.018	0.213	14294	GCST90274815_IL6	TRUE	reported	2	212728719	0.0392141	7.26909e-06	385801	Osteomyelitisfang	TRUE	reported	1enn2t	textfile	2:212728719	2	TRUE	5.21514e-05	20.121
rs77793744	G	C	G	C	-0.661939	0.0196	0.0199834	0.0151	FALSE	TRUE	FALSE	niHtOH	4	173962417	0.0517	0.705	14295	GCST90274815_IL6	TRUE	reported	4	173041266	0.145323	5.2395e-06	385801	Osteomyelitisfang	TRUE	reported	1enn2t	textfile	4:173041266	2	TRUE	5.3775e-05	20.7475
rs7851244	T	C	T	C	0.234	-0.0042	0.0974886	0.1111	FALSE	FALSE	FALSE	niHtOH	9	1496915	0.019	0.825	14715	GCST90274815_IL6	TRUE	reported	9	1496915	0.0521937	7.34988e-06	385801	Osteomyelitisfang	TRUE	reported	1enn2t	textfile	9:1496915	2	TRUE	5.20966e-05	20.0999
rs915894	G	T	G	T	0.191071	0.0045	0.317465	0.3672	FALSE	FALSE	FALSE	niHtOH	6	32190390	0.0121	0.71	14743	GCST90274815_IL6	TRUE	reported	6	32222613	0.0340904	2.08463e-08	385801	Osteomyelitisfang	TRUE	reported	1enn2t	textfile	6:32222613	2	TRUE	8.14192e-05	31.414
rs9273367	T	A	T	A	0.221381	0.0129	0.277906	0.2779	FALSE	TRUE	FALSE	niHtOH	6	32626438	0.0146	0.377	11768	GCST90274815_IL6	TRUE	reported	6	32658661	0.0350302	2.62023e-10	385801	Osteomyelitisfang	TRUE	reported	1enn2t	textfile	6:32658661	2	TRUE	0.000103511	39.9386
rs9273410	A	C	A	C	0.162493	-0.0047	0.464615	0.5029	FALSE	FALSE	FALSE	niHtOH	6	32627250	0.0127	0.711	13651	GCST90274815_IL6	TRUE	reported	6	32659473	0.0324877	5.68355e-07	385801	Osteomyelitisfang	TRUE	reported	1enn2t	textfile	6:32659473	2	TRUE	6.48395e-05	25.0166
rs9605091	T	G	T	G	-0.195582	-0.0197	0.19027	0.2687	FALSE	FALSE	FALSE	niHtOH	22	20219492	0.0144	0.171	13230	GCST90274815_IL6	TRUE	reported	22	20231969	0.0433055	6.29216e-06	385801	Osteomyelitisfang	TRUE	reported	1enn2t	textfile	22:20231969	2	TRUE	5.28671e-05	20.3971

## Sheet: Table S20
SNP	effect_allele.exposure	other_allele.exposure	effect_allele.outcome	other_allele.outcome	beta.exposure	beta.outcome	eaf.exposure	eaf.outcome	remove	palindromic	ambiguous	id.outcome	chr.outcome	pos.outcome	se.outcome	pval.outcome	samplesize.outcome	outcome	mr_keep.outcome	pval_origin.outcome	chr.exposure	pos.exposure	se.exposure	pval.exposure	samplesize.exposure	exposure	mr_keep.exposure	pval_origin.exposure	id.exposure	data_source.exposure	chrpos	action	mr_keep	R2	F
rs1055388	T	C	T	C	0.167354	0.0292	0.625132	0.724	FALSE	FALSE	FALSE	niHtOH	6	31501737	0.0147	0.047	11783	GCST90274823_CCL7	TRUE	reported	6	31533960	0.0342023	9.9275e-07	385801	Osteomyelitisfang	TRUE	reported	1enn2t	textfile	6:31533960	2	TRUE	6.20542e-05	23.9419
rs11009639	T	C	T	C	0.485094	0.0038	0.0177517	0.0382	FALSE	FALSE	FALSE	niHtOH	10	34354752	0.0384	0.921	11782	GCST90274823_CCL7	TRUE	reported	10	34065824	0.106538	5.28263e-06	385801	Osteomyelitisfang	TRUE	reported	1enn2t	textfile	10:34065824	2	TRUE	5.37348e-05	20.732
rs11244	A	G	A	G	0.16957	0.0074	0.281897	0.2798	FALSE	FALSE	FALSE	niHtOH	6	32780724	0.0146	0.612	11783	GCST90274823_CCL7	TRUE	reported	6	32812947	0.0351948	1.44971e-06	385801	Osteomyelitisfang	TRUE	reported	1enn2t	textfile	6:32812947	2	TRUE	6.01661e-05	23.2134
rs112892934	C	A	C	A	-0.162054	0.002	0.634197	0.5644	FALSE	FALSE	FALSE	niHtOH	8	49913614	0.0146	0.891	9886	GCST90274823_CCL7	TRUE	reported	8	49001055	0.0333364	1.16684e-06	385801	Osteomyelitisfang	TRUE	reported	1enn2t	textfile	8:49001055	2	TRUE	6.1248e-05	23.6309
rs114463908	A	G	A	G	0.288478	0.0492	0.102967	0.0803	FALSE	FALSE	FALSE	niHtOH	6	32891884	0.0255	0.0537	11335	GCST90274823_CCL7	TRUE	reported	6	32924107	0.0499184	7.51502e-09	385801	Osteomyelitisfang	TRUE	reported	1enn2t	textfile	6:32924107	2	TRUE	8.65572e-05	33.3966
rs115025936	G	A	G	A	0.50524	0.0237	0.0161254	0.0135	FALSE	FALSE	FALSE	niHtOH	6	56208959	0.0667	0.722	10848	GCST90274823_CCL7	TRUE	reported	6	56344161	0.110448	4.7743e-06	385801	Osteomyelitisfang	TRUE	reported	1enn2t	textfile	6:56344161	2	TRUE	5.42366e-05	20.9256
rs115197623	G	A	G	A	0.333337	-0.0714	0.0418964	0.0327	FALSE	FALSE	FALSE	niHtOH	2	52113833	0.0388	0.0657	11783	GCST90274823_CCL7	TRUE	reported	2	51886695	0.0732355	5.32439e-06	385801	Osteomyelitisfang	TRUE	reported	1enn2t	textfile	2:51886695	2	TRUE	5.36954e-05	20.7167
rs115469976	C	T	C	T	0.417959	0.0711	0.0446316	0.0418	FALSE	FALSE	FALSE	niHtOH	6	32986508	0.0361	0.0489	11782	GCST90274823_CCL7	TRUE	reported	6	33018731	0.0701521	2.55499e-09	385801	Osteomyelitisfang	TRUE	reported	1enn2t	textfile	6:33018731	2	TRUE	9.19989e-05	35.4964
rs116356993	T	C	T	C	0.522784	0.0321	0.0172447	0.0216	FALSE	FALSE	FALSE	niHtOH	1	3212881	0.0508	0.527	10719	GCST90274823_CCL7	TRUE	reported	1	3296317	0.109468	1.79102e-06	385801	Osteomyelitisfang	TRUE	reported	1enn2t	textfile	1:3296317	2	TRUE	5.91128e-05	22.807
rs117448051	A	G	A	G	0.536051	0.023	0.014769	0.0188	FALSE	FALSE	FALSE	niHtOH	15	67206947	0.0521	0.659	11780	GCST90274823_CCL7	TRUE	reported	15	66914609	0.114446	2.81488e-06	385801	Osteomyelitisfang	TRUE	reported	1enn2t	textfile	15:66914609	2	TRUE	5.68621e-05	21.9386
rs118176308	T	C	T	C	-0.9497	0.1694	0.0105405	0.0254	FALSE	FALSE	FALSE	niHtOH	10	115768191	0.0916	0.0644	8370	GCST90274823_CCL7	TRUE	reported	10	114008432	0.213767	8.88383e-06	385801	Osteomyelitisfang	TRUE	reported	1enn2t	textfile	10:114008432	2	TRUE	5.11571e-05	19.7374
rs12196956	A	G	A	G	-0.229137	0.0129	0.161688	0.1256	FALSE	FALSE	FALSE	niHtOH	6	38143395	0.0198	0.515	11777	GCST90274823_CCL7	TRUE	reported	6	38175619	0.0466515	9.03025e-07	385801	Osteomyelitisfang	TRUE	reported	1enn2t	textfile	6:38175619	2	TRUE	6.25272e-05	24.1244
rs12770334	T	C	T	C	0.149264	0.0086	0.555944	0.546	FALSE	FALSE	FALSE	niHtOH	10	102702495	0.0132	0.515	11774	GCST90274823_CCL7	TRUE	reported	10	100942738	0.033079	6.41165e-06	385801	Osteomyelitisfang	TRUE	reported	1enn2t	textfile	10:100942738	2	TRUE	5.27739e-05	20.3612
rs13202327	A	G	A	G	0.367812	0.0425	0.0351737	0.0317	FALSE	FALSE	FALSE	niHtOH	6	33806278	0.0434	0.327	9894	GCST90274823_CCL7	TRUE	reported	6	33838501	0.0793158	3.5298e-06	385801	Osteomyelitisfang	TRUE	reported	1enn2t	textfile	6:33838501	2	TRUE	5.57372e-05	21.5045
rs13212522	C	T	C	T	0.47618	0.0119	0.0187284	0.0155	FALSE	FALSE	FALSE	niHtOH	6	23974656	0.0579	0.837	11783	GCST90274823_CCL7	TRUE	reported	6	23974428	0.102791	3.6126e-06	385801	Osteomyelitisfang	TRUE	reported	1enn2t	textfile	6:23974428	2	TRUE	5.56217e-05	21.46
rs139577002	A	G	A	G	1.01163	-0.0337	0.00264233	0.0149	FALSE	FALSE	FALSE	niHtOH	9	37971987	0.0684	0.622	9838	GCST90274823_CCL7	TRUE	reported	9	37971990	0.227886	9.03046e-06	385801	Osteomyelitisfang	TRUE	reported	1enn2t	textfile	9:37971990	2	TRUE	5.10767e-05	19.7063
rs145269503	A	G	A	G	0.41719	0.1053	0.0341384	0.0316	FALSE	FALSE	FALSE	niHtOH	6	31705126	0.0434	0.0153	11783	GCST90274823_CCL7	TRUE	reported	6	31737349	0.0794367	1.50574e-07	385801	Osteomyelitisfang	TRUE	reported	1enn2t	textfile	6:31737349	2	TRUE	7.14876e-05	27.5818
rs146740523	G	A	G	A	0.323819	0.0529	0.047153	0.0168	FALSE	FALSE	FALSE	niHtOH	18	75564264	0.0663	0.425	11335	GCST90274823_CCL7	TRUE	reported	18	77852308	0.0712379	5.47785e-06	385801	Osteomyelitisfang	TRUE	reported	1enn2t	textfile	18:77852308	2	TRUE	5.35545e-05	20.6624
rs17118036	G	T	G	T	-0.196619	-0.009	0.192892	0.239	FALSE	FALSE	FALSE	niHtOH	14	47548647	0.0156	0.564	11335	GCST90274823_CCL7	TRUE	reported	14	47079444	0.0431492	5.19589e-06	385801	Osteomyelitisfang	TRUE	reported	1enn2t	textfile	14:47079444	2	TRUE	5.38169e-05	20.7636
rs17206350	C	T	C	T	-0.156309	0.0209	0.412028	0.4411	FALSE	FALSE	FALSE	niHtOH	6	32675067	0.0133	0.116	11782	GCST90274823_CCL7	TRUE	reported	6	32707290	0.0333232	2.72258e-06	385801	Osteomyelitisfang	TRUE	reported	1enn2t	textfile	6:32707290	2	TRUE	5.70278e-05	22.0025
rs182816645	C	T	C	T	-1.64439	-0.1591	0.00548362	0.0149	FALSE	FALSE	FALSE	niHtOH	2	65636891	0.0682	0.0197	9982	GCST90274823_CCL7	TRUE	reported	2	65409757	0.368494	8.10177e-06	385801	Osteomyelitisfang	TRUE	reported	1enn2t	textfile	2:65409757	2	TRUE	5.16135e-05	19.9135
rs2507960	A	G	A	G	-0.187074	-0.0062	0.210621	0.1695	FALSE	FALSE	FALSE	niHtOH	6	31569704	0.0182	0.733	11335	GCST90274823_CCL7	TRUE	reported	6	31601927	0.0417907	7.58944e-06	385801	Osteomyelitisfang	TRUE	reported	1enn2t	textfile	6:31601927	2	TRUE	5.19376e-05	20.0385
rs2523668	A	C	A	C	0.22287	-0.0037	0.173425	0.1535	FALSE	FALSE	FALSE	niHtOH	6	31438096	0.0186	0.842	11783	GCST90274823_CCL7	TRUE	reported	6	31470319	0.0409485	5.2482e-08	385801	Osteomyelitisfang	TRUE	reported	1enn2t	textfile	6:31470319	2	TRUE	7.67769e-05	29.6227
rs28357082	A	G	A	G	0.165956	0.0636	0.238628	0.245	FALSE	FALSE	FALSE	niHtOH	6	32558176	0.0255	0.0126	6893	GCST90274823_CCL7	TRUE	reported	6	32590399	0.0374923	9.58142e-06	385801	Osteomyelitisfang	TRUE	reported	1enn2t	textfile	6:32590399	2	TRUE	5.07828e-05	19.5929
rs3013296	G	A	G	A	-0.147846	-0.0129	0.443998	0.4586	FALSE	FALSE	FALSE	niHtOH	6	170490758	0.0137	0.346	11335	GCST90274823_CCL7	TRUE	reported	6	170175534	0.0331418	8.15793e-06	385801	Osteomyelitisfang	TRUE	reported	1enn2t	textfile	6:170175534	2	TRUE	5.158e-05	19.9005
rs35074855	G	C	G	C	0.25093	0.0154	0.150582	0.16	FALSE	TRUE	FALSE	niHtOH	6	32561140	0.0205	0.453	11335	GCST90274823_CCL7	TRUE	reported	6	32593363	0.0429056	4.96307e-09	385801	Osteomyelitisfang	TRUE	reported	1enn2t	textfile	6:32593363	2	TRUE	8.86493e-05	34.2038
rs3806155	T	A	T	A	0.473588	0.0429	0.0546189	0.0482	FALSE	TRUE	FALSE	niHtOH	6	32373378	0.0354	0.226	11335	GCST90274823_CCL7	TRUE	reported	6	32405601	0.0629186	5.19159e-14	385801	Osteomyelitisfang	TRUE	reported	1enn2t	textfile	6:32405601	2	TRUE	0.00014683	56.6554
rs7098561	C	T	C	T	-0.656062	0.0221	0.991483	0.9626	FALSE	FALSE	FALSE	niHtOH	10	118213733	0.0384	0.565	11335	GCST90274823_CCL7	TRUE	reported	10	116454221	0.145438	6.45431e-06	385801	Osteomyelitisfang	TRUE	reported	1enn2t	textfile	10:116454221	2	TRUE	5.27409e-05	20.3485
rs74518700	T	A	T	A	0.175901	0.0215	0.211354	0.151	FALSE	TRUE	FALSE	niHtOH	2	213593443	0.0201	0.285	11334	GCST90274823_CCL7	TRUE	reported	2	212728719	0.0392141	7.26909e-06	385801	Osteomyelitisfang	TRUE	reported	1enn2t	textfile	2:212728719	2	TRUE	5.21514e-05	20.121
rs77793744	G	C	G	C	-0.661939	0.1148	0.0199834	0.0159	FALSE	TRUE	FALSE	niHtOH	4	173962417	0.0566	0.0425	11335	GCST90274823_CCL7	TRUE	reported	4	173041266	0.145323	5.2395e-06	385801	Osteomyelitisfang	TRUE	reported	1enn2t	textfile	4:173041266	2	TRUE	5.3775e-05	20.7475
rs7851244	T	C	T	C	0.234	0.0183	0.0974886	0.1049	FALSE	FALSE	FALSE	niHtOH	9	1496915	0.0217	0.399	11755	GCST90274823_CCL7	TRUE	reported	9	1496915	0.0521937	7.34988e-06	385801	Osteomyelitisfang	TRUE	reported	1enn2t	textfile	9:1496915	2	TRUE	5.20966e-05	20.0999
rs915894	G	T	G	T	0.191071	0.0226	0.317465	0.3712	FALSE	FALSE	FALSE	niHtOH	6	32190390	0.0136	0.0966	11783	GCST90274823_CCL7	TRUE	reported	6	32222613	0.0340904	2.08463e-08	385801	Osteomyelitisfang	TRUE	reported	1enn2t	textfile	6:32222613	2	TRUE	8.14192e-05	31.414
rs9273367	T	A	T	A	0.221381	0.0127	0.277906	0.2838	FALSE	TRUE	FALSE	niHtOH	6	32626438	0.0168	0.45	8809	GCST90274823_CCL7	TRUE	reported	6	32658661	0.0350302	2.62023e-10	385801	Osteomyelitisfang	TRUE	reported	1enn2t	textfile	6:32658661	2	TRUE	0.000103511	39.9386
rs9273410	A	C	A	C	0.162493	0.0082	0.464615	0.496	FALSE	FALSE	FALSE	niHtOH	6	32627250	0.0147	0.577	10691	GCST90274823_CCL7	TRUE	reported	6	32659473	0.0324877	5.68355e-07	385801	Osteomyelitisfang	TRUE	reported	1enn2t	textfile	6:32659473	2	TRUE	6.48395e-05	25.0166
rs9605091	T	G	T	G	-0.195582	0.0016	0.19027	0.2731	FALSE	FALSE	FALSE	niHtOH	22	20219492	0.016	0.92	10270	GCST90274823_CCL7	TRUE	reported	22	20231969	0.0433055	6.29216e-06	385801	Osteomyelitisfang	TRUE	reported	1enn2t	textfile	22:20231969	2	TRUE	5.28671e-05	20.3971

## Sheet: Table S21
SNP	effect_allele.exposure	other_allele.exposure	effect_allele.outcome	other_allele.outcome	beta.exposure	beta.outcome	eaf.exposure	eaf.outcome	remove	palindromic	ambiguous	id.outcome	chr.outcome	pos.outcome	se.outcome	pval.outcome	samplesize.outcome	outcome	mr_keep.outcome	pval_origin.outcome	chr.exposure	pos.exposure	se.exposure	pval.exposure	samplesize.exposure	exposure	mr_keep.exposure	pval_origin.exposure	id.exposure	data_source.exposure	chrpos	action	mr_keep	R2	F
rs1055388	T	C	T	C	0.167354	0.0182	0.625132	0.7319	FALSE	FALSE	FALSE	niHtOH	6	31501737	0.0131	0.165	14736	GCST90274824_CCL13	TRUE	reported	6	31533960	0.0342023	9.9275e-07	385801	Osteomyelitisfang	TRUE	reported	1enn2t	textfile	6:31533960	2	TRUE	6.20542e-05	23.9419
rs11009639	T	C	T	C	0.485094	0.05	0.0177517	0.0355	FALSE	FALSE	FALSE	niHtOH	10	34354752	0.0355	0.159	14735	GCST90274824_CCL13	TRUE	reported	10	34065824	0.106538	5.28263e-06	385801	Osteomyelitisfang	TRUE	reported	1enn2t	textfile	10:34065824	2	TRUE	5.37348e-05	20.732
rs11244	A	G	A	G	0.16957	0.0238	0.281897	0.2818	FALSE	FALSE	FALSE	niHtOH	6	32780724	0.0129	0.065	14736	GCST90274824_CCL13	TRUE	reported	6	32812947	0.0351948	1.44971e-06	385801	Osteomyelitisfang	TRUE	reported	1enn2t	textfile	6:32812947	2	TRUE	6.01661e-05	23.2134
rs112892934	C	A	C	A	-0.162054	-0.0192	0.634197	0.5725	FALSE	FALSE	FALSE	niHtOH	8	49913614	0.0126	0.128	12837	GCST90274824_CCL13	TRUE	reported	8	49001055	0.0333364	1.16684e-06	385801	Osteomyelitisfang	TRUE	reported	1enn2t	textfile	8:49001055	2	TRUE	6.1248e-05	23.6309
rs114463908	A	G	A	G	0.288478	0.0379	0.102967	0.0749	FALSE	FALSE	FALSE	niHtOH	6	32891884	0.0236	0.108	14288	GCST90274824_CCL13	TRUE	reported	6	32924107	0.0499184	7.51502e-09	385801	Osteomyelitisfang	TRUE	reported	1enn2t	textfile	6:32924107	2	TRUE	8.65572e-05	33.3966
rs115025936	G	A	G	A	0.50524	0.0202	0.0161254	0.013	FALSE	FALSE	FALSE	niHtOH	6	56208959	0.0592	0.733	13801	GCST90274824_CCL13	TRUE	reported	6	56344161	0.110448	4.7743e-06	385801	Osteomyelitisfang	TRUE	reported	1enn2t	textfile	6:56344161	2	TRUE	5.42366e-05	20.9256
rs115197623	G	A	G	A	0.333337	-0.0014	0.0418964	0.0323	FALSE	FALSE	FALSE	niHtOH	2	52113833	0.0347	0.968	14736	GCST90274824_CCL13	TRUE	reported	2	51886695	0.0732355	5.32439e-06	385801	Osteomyelitisfang	TRUE	reported	1enn2t	textfile	2:51886695	2	TRUE	5.36954e-05	20.7167
rs115469976	C	T	C	T	0.417959	-0.02	0.0446316	0.0412	FALSE	FALSE	FALSE	niHtOH	6	32986508	0.0337	0.553	14735	GCST90274824_CCL13	TRUE	reported	6	33018731	0.0701521	2.55499e-09	385801	Osteomyelitisfang	TRUE	reported	1enn2t	textfile	6:33018731	2	TRUE	9.19989e-05	35.4964
rs116356993	T	C	T	C	0.522784	-0.017	0.0172447	0.0211	FALSE	FALSE	FALSE	niHtOH	1	3212881	0.0457	0.71	13672	GCST90274824_CCL13	TRUE	reported	1	3296317	0.109468	1.79102e-06	385801	Osteomyelitisfang	TRUE	reported	1enn2t	textfile	1:3296317	2	TRUE	5.91128e-05	22.807
rs117448051	A	G	A	G	0.536051	-0.0086	0.014769	0.0184	FALSE	FALSE	FALSE	niHtOH	15	67206947	0.0462	0.852	14733	GCST90274824_CCL13	TRUE	reported	15	66914609	0.114446	2.81488e-06	385801	Osteomyelitisfang	TRUE	reported	1enn2t	textfile	15:66914609	2	TRUE	5.68621e-05	21.9386
rs118176308	T	C	T	C	-0.9497	0.0844	0.0105405	0.0243	FALSE	FALSE	FALSE	niHtOH	10	115768191	0.0962	0.38	8372	GCST90274824_CCL13	TRUE	reported	10	114008432	0.213767	8.88383e-06	385801	Osteomyelitisfang	TRUE	reported	1enn2t	textfile	10:114008432	2	TRUE	5.11571e-05	19.7374
rs12196956	A	G	A	G	-0.229137	0.0206	0.161688	0.1255	FALSE	FALSE	FALSE	niHtOH	6	38143395	0.0175	0.239	14730	GCST90274824_CCL13	TRUE	reported	6	38175619	0.0466515	9.03025e-07	385801	Osteomyelitisfang	TRUE	reported	1enn2t	textfile	6:38175619	2	TRUE	6.25272e-05	24.1244
rs12770334	T	C	T	C	0.149264	0.0023	0.555944	0.539	FALSE	FALSE	FALSE	niHtOH	10	102702495	0.0116	0.843	14727	GCST90274824_CCL13	TRUE	reported	10	100942738	0.033079	6.41165e-06	385801	Osteomyelitisfang	TRUE	reported	1enn2t	textfile	10:100942738	2	TRUE	5.27739e-05	20.3612
rs13202327	A	G	A	G	0.367812	-0.0365	0.0351737	0.0301	FALSE	FALSE	FALSE	niHtOH	6	33806278	0.0399	0.36	12845	GCST90274824_CCL13	TRUE	reported	6	33838501	0.0793158	3.5298e-06	385801	Osteomyelitisfang	TRUE	reported	1enn2t	textfile	6:33838501	2	TRUE	5.57372e-05	21.5045
rs13212522	C	T	C	T	0.47618	-0.0177	0.0187284	0.0154	FALSE	FALSE	FALSE	niHtOH	6	23974656	0.0501	0.724	14736	GCST90274824_CCL13	TRUE	reported	6	23974428	0.102791	3.6126e-06	385801	Osteomyelitisfang	TRUE	reported	1enn2t	textfile	6:23974428	2	TRUE	5.56217e-05	21.46
rs139577002	A	G	A	G	1.01163	-0.0278	0.00264233	0.0143	FALSE	FALSE	FALSE	niHtOH	9	37971987	0.064	0.664	12791	GCST90274824_CCL13	TRUE	reported	9	37971990	0.227886	9.03046e-06	385801	Osteomyelitisfang	TRUE	reported	1enn2t	textfile	9:37971990	2	TRUE	5.10767e-05	19.7063
rs145269503	A	G	A	G	0.41719	0.0604	0.0341384	0.0309	FALSE	FALSE	FALSE	niHtOH	6	31705126	0.0388	0.12	14736	GCST90274824_CCL13	TRUE	reported	6	31737349	0.0794367	1.50574e-07	385801	Osteomyelitisfang	TRUE	reported	1enn2t	textfile	6:31737349	2	TRUE	7.14876e-05	27.5818
rs146740523	G	A	G	A	0.323819	-0.0144	0.047153	0.0144	FALSE	FALSE	FALSE	niHtOH	18	75564264	0.0628	0.819	14288	GCST90274824_CCL13	TRUE	reported	18	77852308	0.0712379	5.47785e-06	385801	Osteomyelitisfang	TRUE	reported	1enn2t	textfile	18:77852308	2	TRUE	5.35545e-05	20.6624
rs17118036	G	T	G	T	-0.196619	-0.002	0.192892	0.2386	FALSE	FALSE	FALSE	niHtOH	14	47548647	0.014	0.886	14288	GCST90274824_CCL13	TRUE	reported	14	47079444	0.0431492	5.19589e-06	385801	Osteomyelitisfang	TRUE	reported	1enn2t	textfile	14:47079444	2	TRUE	5.38169e-05	20.7636
rs17206350	C	T	C	T	-0.156309	-0.0152	0.412028	0.4596	FALSE	FALSE	FALSE	niHtOH	6	32675067	0.0117	0.194	14735	GCST90274824_CCL13	TRUE	reported	6	32707290	0.0333232	2.72258e-06	385801	Osteomyelitisfang	TRUE	reported	1enn2t	textfile	6:32707290	2	TRUE	5.70278e-05	22.0025
rs182816645	C	T	C	T	-1.64439	0.0113	0.00548362	0.014	FALSE	FALSE	FALSE	niHtOH	2	65636891	0.0622	0.856	12935	GCST90274824_CCL13	TRUE	reported	2	65409757	0.368494	8.10177e-06	385801	Osteomyelitisfang	TRUE	reported	1enn2t	textfile	2:65409757	2	TRUE	5.16135e-05	19.9135
rs2507960	A	G	A	G	-0.187074	-0.0007	0.210621	0.1746	FALSE	FALSE	FALSE	niHtOH	6	31569704	0.0161	0.965	14288	GCST90274824_CCL13	TRUE	reported	6	31601927	0.0417907	7.58944e-06	385801	Osteomyelitisfang	TRUE	reported	1enn2t	textfile	6:31601927	2	TRUE	5.19376e-05	20.0385
rs2523668	A	C	A	C	0.22287	-0.0058	0.173425	0.1484	FALSE	FALSE	FALSE	niHtOH	6	31438096	0.0167	0.728	14736	GCST90274824_CCL13	TRUE	reported	6	31470319	0.0409485	5.2482e-08	385801	Osteomyelitisfang	TRUE	reported	1enn2t	textfile	6:31470319	2	TRUE	7.67769e-05	29.6227
rs28357082	A	G	A	G	0.165956	-0.002	0.238628	0.329	FALSE	FALSE	FALSE	niHtOH	6	32558176	0.0191	0.917	9844	GCST90274824_CCL13	TRUE	reported	6	32590399	0.0374923	9.58142e-06	385801	Osteomyelitisfang	TRUE	reported	1enn2t	textfile	6:32590399	2	TRUE	5.07828e-05	19.5929
rs3013296	G	A	G	A	-0.147846	-0.0099	0.443998	0.4543	FALSE	FALSE	FALSE	niHtOH	6	170490758	0.0123	0.421	14288	GCST90274824_CCL13	TRUE	reported	6	170175534	0.0331418	8.15793e-06	385801	Osteomyelitisfang	TRUE	reported	1enn2t	textfile	6:170175534	2	TRUE	5.158e-05	19.9005
rs35074855	G	C	G	C	0.25093	-0.005	0.150582	0.1556	FALSE	TRUE	FALSE	niHtOH	6	32561140	0.018	0.781	14288	GCST90274824_CCL13	TRUE	reported	6	32593363	0.0429056	4.96307e-09	385801	Osteomyelitisfang	TRUE	reported	1enn2t	textfile	6:32593363	2	TRUE	8.86493e-05	34.2038
rs3806155	T	A	T	A	0.473588	0.0162	0.0546189	0.0445	FALSE	TRUE	FALSE	niHtOH	6	32373378	0.0332	0.626	14288	GCST90274824_CCL13	TRUE	reported	6	32405601	0.0629186	5.19159e-14	385801	Osteomyelitisfang	TRUE	reported	1enn2t	textfile	6:32405601	2	TRUE	0.00014683	56.6554
rs7098561	C	T	C	T	-0.656062	-0.0506	0.991483	0.9583	FALSE	FALSE	FALSE	niHtOH	10	118213733	0.0321	0.115	14288	GCST90274824_CCL13	TRUE	reported	10	116454221	0.145438	6.45431e-06	385801	Osteomyelitisfang	TRUE	reported	1enn2t	textfile	10:116454221	2	TRUE	5.27409e-05	20.3485
rs74518700	T	A	T	A	0.175901	0.0145	0.211354	0.148	FALSE	TRUE	FALSE	niHtOH	2	213593443	0.0181	0.423	14287	GCST90274824_CCL13	TRUE	reported	2	212728719	0.0392141	7.26909e-06	385801	Osteomyelitisfang	TRUE	reported	1enn2t	textfile	2:212728719	2	TRUE	5.21514e-05	20.121
rs77793744	G	C	G	C	-0.661939	0.0673	0.0199834	0.0151	FALSE	TRUE	FALSE	niHtOH	4	173962417	0.0518	0.194	14288	GCST90274824_CCL13	TRUE	reported	4	173041266	0.145323	5.2395e-06	385801	Osteomyelitisfang	TRUE	reported	1enn2t	textfile	4:173041266	2	TRUE	5.3775e-05	20.7475
rs7851244	T	C	T	C	0.234	0.0339	0.0974886	0.1107	FALSE	FALSE	FALSE	niHtOH	9	1496915	0.0189	0.0729	14708	GCST90274824_CCL13	TRUE	reported	9	1496915	0.0521937	7.34988e-06	385801	Osteomyelitisfang	TRUE	reported	1enn2t	textfile	9:1496915	2	TRUE	5.20966e-05	20.0999
rs915894	G	T	G	T	0.191071	0.0068	0.317465	0.3681	FALSE	FALSE	FALSE	niHtOH	6	32190390	0.0121	0.574	14736	GCST90274824_CCL13	TRUE	reported	6	32222613	0.0340904	2.08463e-08	385801	Osteomyelitisfang	TRUE	reported	1enn2t	textfile	6:32222613	2	TRUE	8.14192e-05	31.414
rs9273367	T	A	T	A	0.221381	0.0175	0.277906	0.2789	FALSE	TRUE	FALSE	niHtOH	6	32626438	0.0146	0.231	11760	GCST90274824_CCL13	TRUE	reported	6	32658661	0.0350302	2.62023e-10	385801	Osteomyelitisfang	TRUE	reported	1enn2t	textfile	6:32658661	2	TRUE	0.000103511	39.9386
rs9273410	A	C	A	C	0.162493	0.0018	0.464615	0.5038	FALSE	FALSE	FALSE	niHtOH	6	32627250	0.0128	0.888	13644	GCST90274824_CCL13	TRUE	reported	6	32659473	0.0324877	5.68355e-07	385801	Osteomyelitisfang	TRUE	reported	1enn2t	textfile	6:32659473	2	TRUE	6.48395e-05	25.0166
rs9605091	T	G	T	G	-0.195582	0.0071	0.19027	0.2694	FALSE	FALSE	FALSE	niHtOH	22	20219492	0.0145	0.624	13223	GCST90274824_CCL13	TRUE	reported	22	20231969	0.0433055	6.29216e-06	385801	Osteomyelitisfang	TRUE	reported	1enn2t	textfile	22:20231969	2	TRUE	5.28671e-05	20.3971

[truncated: 4 more sheets: Table S22, Table S23, Table S24, Table S25]
